# Supplementary material for: Avian Incubation Inhibits Growth and Diversification of Bacterial Assemblages on Eggs
Source: PLoS One. 2009 Feb 19;4(2):e4522. doi: 10.1371/journal.pone.0004522 (PMC2639702; doi:10.1371/journal.pone.0004522)
Supplement: Results S1 — A spreadsheet listing all of the bacterial taxa recorded as present (PosFrac≥0.9 on the PhyloChip microarray) on at least five of the 24 eggs sampled in this study. Phylum, Class, Order, Family and Subfamily, as well as the OTU number in GreenGenes (http://greengenes.lbl.gov) and accession number GenBank of each taxon are listed. The mean relative abundance ±1 S.E. of each taxon (measured as fluorescence intensity) before and after treatment is listed for both incubated (columns J and K) and unincubated (rows N and O) eggs. Values of t and p for paired t tests are presented for incubated (columns L and M) and unincubated (Columns P and Q) eggs. (0.17 MB XLS) [file pone.0004522.s001.xls]

## Sheet: OTU_table
Phylum	Class	Order	Family	Subfamily	O.T.U. #		Accession #	Representative in GenBank	Abundance on incubated eggs at laying	Abundance on incubated eggs after incubation	t	p	Abundance on unincubated eggs at laying	Abundance on incubated eggs after incubation	t	p
									Fluorescence units ± 1 S.E.	Fluorescence units ± 1 S.E.			Fluorescence units ± 1 S.E.	Fluorescence units ± 1 S.E.
Proteobacteria	Alphaproteobacteria	Sphingomonadales	Sphingomonadaceae	sf_1	7528	b7528	D16145.1	Sphingobium yanoikuyae str. GIFU9882	793.84±451.35	1454.17±802.76	0.62796	0.557592	792.67±239.23	3321.84±1119.92	2.35136	0.0654491
Proteobacteria	Gammaproteobacteria	Alteromonadales	Alteromonadaceae	sf_1	8978	b8978	AF468393.1	Arctic sea ice ARK10108	2078.84±664.15	1878.84±852.31	0.196055	0.852286	1557±590.1	3705.17±841.14	2.87874	0.0346388
Proteobacteria	Gammaproteobacteria	Pseudomonadales	Pseudomonadaceae	sf_1	9221	b9221	AJ492830.1	Pseudomonas fulgida str. DSM 14938 = LMG 2146 P 515/12	4747±1260.24	3741.5±1426.34	0.588357	0.581864	3427.34±798.89	4440±822.36	1.1062	0.319
Bacteroidetes	Sphingobacteria	Sphingobacteriales	Flexibacteraceae	sf_19	6297	b6297	AF502211.1	EBPR sludge lab scale clone HP1A92	1167.5±275.46	1735±722.29	0.584209	0.584443	1055.34±246.19	2352.84±543.19	2.38331	0.0629066
Cyanobacteria	Cyanobacteria	Chloroplasts	Chloroplasts	sf_11	5098	b5098	AF289245.1	Euglena tripteris str. UW OB	4998.84±1234.74	3878.5±1408.72	0.655605	0.54104	3843.5±749.89	4968.5±687.1	1.271	0.259648
Proteobacteria	Gammaproteobacteria	Pseudomonadales	Pseudomonadaceae	sf_1	9238	b9238			4077.17±1103.52	3019.17±1313.84	0.685463	0.523533	3071.84±755.37	4414±691.98	1.48023	0.198887
Proteobacteria	Alphaproteobacteria	Rhizobiales	Rhizobiaceae	sf_1	6974	b6974	AF441730.1	India: Himalayas Kaza Spiti Valley Cold Desert isolate str. Kaza-35 Kaza-35	1194.34±372.17	1915±714.38	0.703787	0.51298	1162±238.87	2794.34±650.15	2.5018	0.0543703
Proteobacteria	Gammaproteobacteria	Pseudomonadales	Pseudomonadaceae	sf_1	8513	b8513	AF064458.1	Pseudomonas monteilii str. CIP 104883	4803.84±1197.79	3816±1278.08	0.576921	0.588993	4062±846.78	5307.84±713.7	1.2288	0.273823
Proteobacteria	Alphaproteobacteria	Rhodobacterales	Rhodobacteraceae	sf_1	6980	b6980	AJ582226.1	Loktanella vestfoldensis str. LMG 22003	895±290.43	1530.17±682.3	0.764509	0.479071	887.67±182.28	2364.5±545.66	2.60989	0.0476763
Proteobacteria	Gammaproteobacteria	Pseudomonadales	Pseudomonadaceae	sf_1	9493	b9493	AF430125.1	Pseudomonas sp. str. dcm7B	4685.67±1167.07	3753.67±1235.59	0.568756	0.594116	3944±800.4	5122.17±665.5	1.24638	0.267836
Proteobacteria	Betaproteobacteria	Burkholderiales	Comamonadaceae	sf_1	8046	b8046	Y18616.1	Acidovorax defluvii str. BSB411	1168.84±307.42	1878.34±679.55	0.753024	0.485359	1133.34±240.66	2879.84±647.74	2.8281	0.0367568
Cyanobacteria	Cyanobacteria	Chloroplasts	Chloroplasts	sf_5	4967	b4967	AF534438.1	Toolik Lake main station at 3 m depth clone TLM14	3005.84±864.88	2236.84±962.13	0.697972	0.516313	2433.84±592.18	3444.5±545.46	1.63645	0.162673
Bacteroidetes	Sphingobacteria	Sphingobacteriales	Crenotrichaceae	sf_11	6249	b6249	M58790.2	Haliscomenobacter hydrossis	4593.34±1101.76	3728.84±1170.54	0.544953	0.609203	3870.34±787.93	4794.67±633.59	0.981043	0.371625
Proteobacteria	Gammaproteobacteria	Pseudomonadales	Pseudomonadaceae	sf_1	9267	b9267	AB001450.1	Pseudomonas syringae pv. theae str. PT1	4905±1215.33	3918.5±1265.67	0.587392	0.582463	4163.5±804.41	5370±707.69	1.19396	0.286043
Bacteroidetes	Sphingobacteria	Sphingobacteriales	Flammeovirgaceae	sf_5	6084	b6084	AB078078.1	Microscilla arenaria str. IFO 15982	4149.5±1109.92	3466.34±1138.92	0.428982	0.685791	3548±738.08	4671.17±678.77	1.23488	0.271736
Proteobacteria	Gammaproteobacteria	Pseudomonadales	Pseudomonadaceae	sf_1	8755	b8755	AJ288146.1	Pseudomonas sp. SK-1-3-1	4777±1214.88	3964.34±1290.72	0.460179	0.664707	4095.34±845.17	5284.84±753.55	1.12488	0.311722
Proteobacteria	Alphaproteobacteria	Sphingomonadales	Sphingomonadaceae	sf_15	7035	b7035	Y09639.1	Sphingomonas asaccharolytica str. IFO 10564-T	697.17±166.35	982.5±337.07	1.03167	0.349523	932.67±317.37	993.34±160.7	0.133884	0.898716
Proteobacteria	Gammaproteobacteria	Pseudomonadales	Pseudomonadaceae	sf_1	8561	b8561	AF332541.1	Pseudomonas sp. B65	1445.17±364.49	1755.84±560.09	0.451857	0.670298	1580.17±469.01	2656.17±374.13	1.59125	0.172428
Proteobacteria	Gammaproteobacteria	Pseudomonadales	Pseudomonadaceae	sf_1	8708	b8708			4800.84±1143.64	3902.84±1204.46	0.554537	0.603101	4068.84±808.14	5044±699.29	0.970436	0.376399
Proteobacteria	Gammaproteobacteria	Pseudomonadales	Pseudomonadaceae	sf_1	9219	b9219	AF181576.1	Pseudomonas cf. monteilii 9	4702.67±1137.84	3863.84±1226.05	0.521532	0.624265	4023.84±821.14	4986±694.88	0.976123	0.373833
Bacteroidetes	Flavobacteria	Flavobacteriales	Blattabacteriaceae	sf_1	5828	b5828	Z35664.1	Blattabacterium species	5299.67±1140.07	4580.34±1181.72	0.437631	0.679912	4550±756.09	5654.5±669.7	1.09693	0.32267
Proteobacteria	Epsilonproteobacteria	Campylobacterales	Campylobacteraceae	sf_3	10538	b10538	L14624.1	Arcobacter cryaerophilus	1490.5±245.51	2444.67±186.83	2.95848	0.0315744	1650.5±177.13	1381.17±182.47	2.77698	0.0390413
Proteobacteria	Gammaproteobacteria	Pseudomonadales	Pseudomonadaceae	sf_1	9172	b9172	AB041885.1	Pseudomonas psychrophila str. E-3	5004±1202.11	4071±1216.48	0.555502	0.602489	4325±849.68	5332.84±738.8	0.937127	0.391715
Proteobacteria	Gammaproteobacteria	Alteromonadales	Alteromonadaceae	sf_1	9292	b9292			979.67±236.91	1685.67±634.15	0.848957	0.434657	892.5±210.02	2342.67±529.87	2.91901	0.0330516
Firmicutes	Clostridia	Clostridiales	Peptostreptococcaceae	sf_5	2805	b2805	AY134904.1	oral periodontitis clone FX033	757±214.73	1552.17±779.13	0.863466	0.42735	759±176.92	1997.67±541.46	2.30536	0.0693074
Proteobacteria	Gammaproteobacteria	Pseudomonadales	Pseudomonadaceae	sf_1	8344	b8344	AF425998.1	Anabaena circinalis AWQC118C isolate str. UNSW3	4317.34±1033.65	3544±1060.01	0.55715	0.601444	3616.5±666.04	4449.67±591.38	0.996967	0.364552
Proteobacteria	Gammaproteobacteria	Pseudomonadales	Moraxellaceae	sf_3	9428	b9428	AF143841.1	hydrocarbon-degrading consortium clone AF2-1D	4442.84±1134.67	3728.84±1156.28	0.484253	0.648672	4156.5±983.67	5201.5±767.15	0.963808	0.379408
Proteobacteria	Gammaproteobacteria	Pseudomonadales	Pseudomonadaceae	sf_1	8777	b8777	AB095005.1	Pseudomonas sp. str. KNA6-5	4325.34±1037.76	3649.67±1066.83	0.474072	0.655428	3751.84±682.3	4658.5±629.67	1.01708	0.355776
Bacteroidetes	Bacteroidetes	Bacteroidales	Rikenellaceae	sf_5	5892	b5892	AJ229217.1	anoxic bulk soil flooded rice microcosm clone BSV73	1748±493.28	2039.67±654.7	0.500933	0.637687	1403±339.29	1365.34±406.63	0.0734394	0.944304
Actinobacteria	Actinobacteria	Actinomycetales	Actinomycetaceae	sf_1	1684	b1684	AJ428402.1	Varibaculum cambriense str. CCUG 44998	4282.5±1088.06	3428.34±1145.79	0.557868	0.600988	3991.67±889.32	4950.67±692.27	0.950822	0.385358
Proteobacteria	Gammaproteobacteria	Pseudomonadales	Pseudomonadaceae	sf_1	8433	b8433	AB001441.1	Pseudomonas syringae pv. broussonetiae str. KOZ 8101 pv.	4966±1195.05	4086.17±1291.3	0.50747	0.63341	4407.67±834.96	5699.17±737.32	1.19386	0.286081
Proteobacteria	Betaproteobacteria	Burkholderiales	Comamonadaceae	sf_1	7807	b7807	Y18618.1	Aquaspirillum metamorphum str. DSM 1837	679.67±197.88	1359.34±657.44	0.899882	0.409428	708.67±170.9	2045.84±478.63	2.76383	0.0396542
Proteobacteria	Gammaproteobacteria	Enterobacteriales	Enterobacteriaceae	sf_1	8890	b8890	X93216.1	Raoultella planticola str. DR3	1817.67±393.93	2418.67±699.3	0.552282	0.604533	1838.5±400.25	3785.84±655.05	2.90131	0.0337393
Proteobacteria	Gammaproteobacteria	Xanthomonadales	Xanthomonadaceae	sf_3	9320	b9320	AJ318204.1	Waste-gas biofilter clone BIyi3	4125.84±768.65	4114±1144.09	0.00867783	0.993412	3496.84±659.99	5331±367.8	3.58037	0.0158686
Firmicutes	Clostridia	Clostridiales	Lachnospiraceae	sf_5	3060	b3060	AB089002.1	termite gut homogenate clone Rs-B14 bacterium	1843.67±521.75	1993.84±734.15	0.192568	0.854875	1785.67±545.44	3160.84±385.4	2.81318	0.037408
Proteobacteria	Alphaproteobacteria	Rhizobiales	Bartonellaceae	sf_1	7056	b7056	AJ278187.1	Bartonella schoenbuchensis str. R1	878.34±212.21	1671.84±594.58	1.01308	0.357509	921.17±217.24	2518.17±602.78	2.93804	0.0323299
Bacteroidetes	Flavobacteria	Flavobacteriales	Flavobacteriaceae	sf_1	5362	b5362			1096.67±282.5	1451.17±478.42	0.548818	0.606737	1236.5±352.6	1922.5±313.36	1.17004	0.294714
Spirochaetes	Spirochaetes	Spirochaetales	Spirochaetaceae	sf_1	6488	b6488	AF093251.1	Treponema primitia str. ZAS-1	1259.84±350.92	1531.67±487.2	0.479195	0.652024	1581.5±493.35	2579.17±338.22	1.55766	0.180047
Bacteroidetes	Sphingobacteria	Sphingobacteriales	Sphingobacteriaceae	sf_1	5513	b5513	AF385549.1	crevicular epithelial cells clone AZ123	1350.67±338.98	1722.34±518.75	0.679682	0.526892	1622±491.68	2360.34±373.39	1.04716	0.342983
Proteobacteria	Gammaproteobacteria	Enterobacteriales	Enterobacteriaceae	sf_1	8473	b8473	M59155.1	Hafnia alvei	1104.84±283.95	1126.34±335.94	0.042624	0.967651	870.34±221.52	1717.34±316.7	2.30827	0.0690563
Proteobacteria	Gammaproteobacteria	Enterobacteriales	Enterobacteriaceae	sf_1	9651	b9651	AF373176.1	Pectobacterium subsp. atrosepticum str. GSPB 1710	1477±306.01	2106.34±632.85	0.678221	0.527744	1531±309.05	3088.17±496.62	2.8018	0.0379129
Proteobacteria	Gammaproteobacteria	Pseudomonadales	Pseudomonadaceae	sf_1	9028	b9028	AF468452.1	Pseudomonas koreensis str. Ps 9-14	3592.67±785.79	3452.17±864.85	0.127369	0.903612	3247.5±632.18	4316.67±579.85	1.41571	0.216025
Actinobacteria	Actinobacteria	Actinomycetales	Micrococcaceae	sf_1	1573	b1573	AJ315492.1	Arthrobacter nicotianae str. SB42	1011.84±282.06	1474.84±533.42	0.768096	0.477119	1495.5±500.08	2575.84±355.6	1.65368	0.159098
Proteobacteria	Gammaproteobacteria	Enterobacteriales	Enterobacteriaceae	sf_1	9345	b9345	AF141891.1	Erwinia amylovora str. BC199(=Ea528)	1189.17±241	1966±694.68	0.845895	0.436211	1292.34±279.56	2913.34±528.43	3.01421	0.0296123
Proteobacteria	Gammaproteobacteria	Enterobacteriales	Enterobacteriaceae	sf_1	8934	b8934	AF373188.1	Pectobacterium subsp. carotovorum str. E155 subsp.	1431±296.73	2008.34±605.3	0.653042	0.542561	1580±326.41	3244.67±572.09	2.62504	0.0468124
Bacteroidetes	Sphingobacteria	Sphingobacteriales	Flexibacteraceae	sf_19	5563	b5563	AB073573.2	Cytophaga sp. I-545	3597.17±897.49	2896±921.79	0.588139	0.581999	3112.84±780.98	4301.84±451.33	1.5845	0.173934
Actinobacteria	Actinobacteria	Actinomycetales	Dermabacteraceae	sf_1	2053	b2053	X91033.1	Brachybacterium nesterenkovii str. DSM 9573	1611.84±579.64	1607±499.41	0.00880813	0.993313	2104.34±835.85	3268.84±616.41	1.26733	0.260855
Proteobacteria	Gammaproteobacteria	Pseudomonadales	Pseudomonadaceae	sf_1	9469	b9469	AF290486.1	cf. Pseudomonas sp. clone Llangefni 52	5386.5±1153.4	4561.34±1140.1	0.49542	0.641307	5021.17±1136.46	6933.34±734.41	1.42993	0.21213
Proteobacteria	Gammaproteobacteria	Enterobacteriales	Enterobacteriaceae	sf_1	9417	b9417	AJ233429.1	Serratia fonticola str. DSM 4576	1534.84±304.89	2270.34±671.7	0.757914	0.482675	1599.5±362.85	3532.34±648.59	2.96511	0.0313334
Proteobacteria	Gammaproteobacteria	Oceanospirillales	Alcanivoraceae	sf_1	8335	b8335	AB055205.1	Alcanivorax sp. str. K3-3 (MBIC 4323)	2657.67±651.75	2431±692.95	0.244244	0.816748	2585.67±582.83	3718.17±366.82	1.82664	0.127316
Cyanobacteria	Cyanobacteria	Chloroplasts	Chloroplasts	sf_5	5147	b5147	X82156.1	Emiliania huxleyi str. Plymouth Marine Laborator PML 92	5308.67±244.13	5619±149.01	1.09935	0.32171	5438±229.47	4810.84±231.07	2.21359	0.0777526
Actinobacteria	Actinobacteria	Actinomycetales	Micrococcaceae	sf_1	1266	b1266	AF134179.1	Arthrobacter psychrolactophilus	501.5±256.8	440.34±101.16	0.199943	0.849403	584.17±240.01	1545.5±558.24	1.52356	0.188122
Firmicutes	Clostridia	Clostridiales	Lachnospiraceae	sf_5	2931	b2931	AB088994.1	termite gut homogenate clone Rs-G77 bacterium	2763.84±484.55	2710.5±655.25	0.0647269	0.9509	2260.67±419.7	3320.34±159.42	2.2688	0.0725481
Proteobacteria	Alphaproteobacteria	Rhizobiales	Rhizobiaceae	sf_1	7334	b7334	AF508093.1	Agrobacterium tumefaciens C4	1547.17±316.47	2256.5±682.8	0.723622	0.501724	1648.67±333.66	3337.67±580.73	2.67833	0.0439079
Proteobacteria	Gammaproteobacteria	Alteromonadales	Alteromonadaceae	sf_1	8222	b8222			3045.67±459.47	3237.17±505.54	0.240322	0.819623	2674.34±422.73	3536.5±304.42	1.66244	0.157313
Bacteroidetes	Sphingobacteria	Sphingobacteriales	Crenotrichaceae	sf_11	6267	b6267	AF316115.1	Cilia- respiratory isolate str. 243-54	2363.17±509.61	2655.67±799.4	0.368305	0.727725	2568.34±508.58	3454.17±395.27	1.34025	0.237839
Proteobacteria	Deltaproteobacteria	Myxococcales	Polyangiaceae	sf_3	9735	b9735	AJ518790.1	uranium mining waste pile clone JG37-AG-15 proteobacterium	2115.17±628.61	2132±675.47	0.0361543	0.972558	2592.67±711.35	2933.34±446.37	0.498597	0.63922
Proteobacteria	Epsilonproteobacteria	Campylobacterales	Helicobacteraceae	sf_3	10385	b10385			3068.84±180.67	3255.17±287.28	0.650445	0.544105	3001±157.9	3292.67±220.24	0.853594	0.432311
Acidobacteria	Acidobacteria	Acidobacteriales	Acidobacteriaceae	sf_6	6345	b6345	AJ534634.1	soil sample uranium mining waste pile near town Johanngeorgenstadt clone JG36-TzT-77 bacterium	3601.84±513.14	3644.34±636.03	0.0501367	0.961955	3412.5±610.44	4532±383.89	1.69269	0.151295
Actinobacteria	Actinobacteria	Rubrobacterales	Rubrobacteraceae	sf_1	1843	b1843	AJ536866.1	uranium mining waste pile soil sample clone JG30-KF-A23	3407.5±501.58	2905±698.23	0.538262	0.613484	2898.5±687.43	4631.5±573.07	1.9631	0.106863
Spirochaetes	Spirochaetes	Spirochaetales	Leptospiraceae	sf_3	6496	b6496	NC_005823.1	Leptospira interrogans serovar Copenhageni str. Fiocruz L1-130	2474.17±457.73	2915±617.99	0.530569	0.618428	2807.84±618.94	3866±206.91	2.01386	0.100152
Bacteroidetes	Flavobacteria	Flavobacteriales	Flavobacteriaceae	sf_1	5914	b5914	AY771714.1	Psychroserpens burtonensis str. S2-64	904.17±270.51	1409.17±486.66	1.10567	0.319212	1360.5±488.34	2113±331.75	1.17972	0.291177
Proteobacteria	Betaproteobacteria	Burkholderiales	Comamonadaceae	sf_1	7986	b7986	AF468446.1	Arctic sea ice ARK10281	1668.5±303.5	2254.67±615.47	0.644523	0.547636	1767.34±385.47	3297.17±405.01	2.94945	0.0319057
Proteobacteria	Gammaproteobacteria	Xanthomonadales	Xanthomonadaceae	sf_3	8689	b8689	AB110496.1	Dyemonas todaii str. XD10	2963±186.21	3164±227.44	1.38871	0.223603	3077.5±126.45	3063±105.83	0.118022	0.910645
Proteobacteria	Gammaproteobacteria	Enterobacteriales	Enterobacteriaceae	sf_1	8530	b8530	AJ489826.1	Enterobacteriaceae CF01Ent-1	864.34±159.04	1276.5±407.76	1.00686	0.360215	1075.84±259.44	1346.5±201.05	0.643297	0.548369
Proteobacteria	Epsilonproteobacteria	Campylobacterales	Helicobacteraceae	sf_3	10520	b10520	AJ249858.1	Helicobacter sp. blood isolate 964	2243.5±389.91	2267.5±456.71	0.0405358	0.969235	1774.5±302.34	2338.84±294.1	1.24946	0.266799
Proteobacteria	Gammaproteobacteria	Enterobacteriales	Enterobacteriaceae	sf_1	8936	b8936	AF543283.1	Klebsiella oxytoca str. ChDC OS31	1444.5±266.9	2169.34±750.37	0.743732	0.490489	1711.34±386.81	3447.34±546.94	2.7551	0.040067
Proteobacteria	Alphaproteobacteria	Rhodobacterales	Rhodobacteraceae	sf_1	7433	b7433	AF359537.1	Scrippsiella trochoidea NEPCC 15	1375±406.06	1630.5±562.11	0.390304	0.712386	1496.17±366.2	2447.34±221.93	2.42977	0.0593976
Proteobacteria	Betaproteobacteria	Burkholderiales	Comamonadaceae	sf_1	7704	b7704	AF289169.1	freshwater clone PRD01b009B	1264±362.27	1271±406.64	0.0146616	0.988869	1689.84±589.86	3228.17±405.84	2.48744	0.0553342
Bacteroidetes	Flavobacteria	Flavobacteriales	Flavobacteriaceae	sf_1	6274	b6274			2266.5±448.95	2686±636.31	0.684928	0.523843	2450.17±334.22	2934±238.5	1.01664	0.355967
Bacteroidetes	Sphingobacteria	Sphingobacteriales	Flexibacteraceae	sf_19	6124	b6124	AB078054.1	Flexibacter flexilis subsp. pelliculosus str. IFO 16028 subsp.	1978.67±457.12	2309.17±598.89	0.530359	0.618563	1863.84±411.49	2952.5±210.09	2.71329	0.0421107
Proteobacteria	Gammaproteobacteria	Enterobacteriales	Enterobacteriaceae	sf_1	8885	b8885	AB089246.1	Morganella morganii str. AP28	1137.67±252.33	1752.84±657.7	0.750032	0.487006	1452±334.03	3205.5±604.45	2.70356	0.0426026
Proteobacteria	Alphaproteobacteria	Sphingomonadales	Sphingomonadaceae	sf_1	7215	b7215	AF445712.1	travertine hot spring clone SM2B06	1313.34±146.21	1502.67±359.22	0.438388	0.679399	1038.17±193.45	1678.84±263.94	2.01112	0.100503
Actinobacteria	Actinobacteria	Acidimicrobiales	Acidimicrobiaceae	sf_1	1749	b1749	AY913475.1	forest soil clone DUNssu275 (-3A) (OTU#188)	1749.5±340.02	2150.84±615.32	0.554929	0.602852	1970±487.33	2946±407.56	1.36088	0.231679
Proteobacteria	Gammaproteobacteria	Chromatiales	Ectothiorhodospiraceae	sf_1	9450	b9450	AJ318526.1	Halorhodospira neutrophila str. SG 3304	2213±437.2	2132.5±605.23	0.114007	0.913668	2624±679.37	4091.67±354.12	1.86186	0.12168
Proteobacteria	Betaproteobacteria	Burkholderiales	Alcaligenaceae	sf_1	7737	b7737	AY081977.1	atrazine-catabolizing microbial presence methanol clone KRA30+06A	1415.34±265.7	2332.67±799.12	0.902336	0.408242	1699.67±376.45	3392.5±533.62	2.76798	0.0394594
Firmicutes	Clostridia	Clostridiales	Lachnospiraceae	sf_5	2681	b2681	AB088974.1	termite gut homogenate clone Rs-K41 bacterium	607±160	849±428.44	0.510554	0.631398	590.5±231.75	1412.5±345.8	2.03716	0.0972197
Proteobacteria	Gammaproteobacteria	Pseudomonadales	Moraxellaceae	sf_3	9466	b9466	AF509830.1	Acinetobacter tandoii str. 4N13	2717.67±663.55	2708.84±947.13	0.0115292	0.991247	2854.84±663.16	3413.67±443.62	0.880443	0.418921
Bacteroidetes	Flavobacteria	Flavobacteriales	Flavobacteriaceae	sf_1	5971	b5971	M62799.1	Cytophaga uliginosa	3032.34±905.42	2699.34±794.82	0.471499	0.657141	2892.17±845	3307.5±438.19	0.4611	0.66409
Proteobacteria	Betaproteobacteria	Rhodocyclales	Rhodocyclaceae	sf_1	7956	b7956			946.84±265.14	1373.17±452.13	0.827184	0.445801	1556.84±525.56	2399.5±352.95	1.20219	0.283113
Proteobacteria	Deltaproteobacteria	Desulfovibrionales	Desulfovibrionaceae	sf_1	10016	b10016	AB089110.1	termite gut homogenate clone Rs-N35 proteobacterium	591.5±295.97	552.5±328.17	0.28053	0.790308	1256.84±576.54	1900.34±441.01	1.08092	0.329087
Proteobacteria	Alphaproteobacteria	Sphingomonadales	Sphingomonadaceae	sf_1	6650	b6650	AY563441.1	Sphingomonas phyllosphaerae str. FA1	505.5±52.79	464.67±53.77	1.08661	0.326796	529.84±54.67	532.67±48.16	0.0367589	0.9721
Proteobacteria	Gammaproteobacteria	Enterobacteriales	Enterobacteriaceae	sf_1	8504	b8504	AF476104.1	Dysmicoccus neobrevipes symbiont	1531.5±411.73	2128.5±814.91	0.738721	0.493272	1776.84±552.92	4110.67±707.3	2.62284	0.0469366
Proteobacteria	Gammaproteobacteria	Enterobacteriales	Enterobacteriaceae	sf_1	8886	b8886	AF170176.1	Salmonella typhimurium LT2 str. SGSC1412	1327.67±270.88	1923.17±551.38	0.781972	0.469624	1493.34±329.93	2886.34±483.12	2.25373	0.0739304
Proteobacteria	Gammaproteobacteria	Pseudomonadales	Pseudomonadaceae	sf_1	8553	b8553	AB046997.1	Pseudomonas fulva str. IAM 1587	3960.5±1019.96	4190±1133.8	0.227066	0.829364	3593±664.46	4195.34±414.38	0.776075	0.472799
Proteobacteria	Betaproteobacteria	Burkholderiales	Comamonadaceae	sf_1	7888	b7888	AB021420.1	Hydrogenophaga flava str. DSM 619T	106.67±28	185.34±81.47	1.08808	0.326205	157±72.16	797.17±318.81	1.87347	0.119878
Proteobacteria	Deltaproteobacteria	Desulfobacterales	Desulfobacteraceae	sf_5	9875	b9875	AF420354.1	hydrothermal sediment clone AF420354	2001.17±316.11	2509±580.65	0.670438	0.532295	2009.17±437.61	3176.34±174.51	2.79223	0.0383436
Actinobacteria	Actinobacteria	Actinomycetales	Micrococcaceae	sf_1	1966	b1966	AY133106.1	TCE-contaminated site clone ccspost2208	1870.17±451.23	1981.17±758.75	0.185659	0.860009	2171.34±570.76	2905.17±341.12	1.6566	0.158502
Proteobacteria	Deltaproteobacteria	Myxococcales	Polyangiaceae	sf_3	10249	b10249	AJ534629.1	soil sample uranium mining waste pile near town Johanngeorgenstadt clone JG36-TzT-168 proteobacterium	1267.17±333.55	1283.17±506.36	0.0446579	0.966109	1836.5±651.32	1918.67±348.73	0.147323	0.888633
Proteobacteria	Epsilonproteobacteria	Campylobacterales	Helicobacteraceae	sf_3	10444	b10444	AB006148.1	Helicobacter suncus str. Kaz-2	3271±646.68	3614.84±747.89	0.385457	0.715752	3273.17±560.09	4546±153.76	2.106	0.0890725
Chlorobi	Chlorobia	Chlorobiales	Chlorobiaceae	sf_1	262	b262	Y18253.1	Chlorobium ferrooxidans DSM 13031 str. KofoX	1811.5±429.23	2236±790.35	0.53108	0.618099	1961.84±518.7	4157.34±574.62	3.18335	0.0244462
Proteobacteria	Betaproteobacteria	Burkholderiales	Oxalobacteraceae	sf_1	8032	b8032	AB074523.1	Aquaspirillum arcticum str. IAM 14963	1191.67±217.98	1781.5±583.61	0.817899	0.450618	1312.34±285.61	2347±316.7	2.2248	0.0766644
Proteobacteria	Gammaproteobacteria	Pseudomonadales	Moraxellaceae	sf_3	9359	b9359	AB101444.1	Acinetobacter junii str. S33	3233.17±750.4	3314±1023.04	0.0718446	0.945511	2975.34±541.09	4388.84±500.6	2.2602	0.0733333
Cyanobacteria	Cyanobacteria	Chloroplasts	Chloroplasts	sf_5	5130	b5130	AF445714.1	travertine hot spring clone SM2B11	1451.34±449.38	1731±488.01	1.00044	0.363023	1678.34±458.57	2404.67±525.62	1.03261	0.349122
Actinobacteria	Actinobacteria	Actinomycetales	Pseudonocardiaceae	sf_1	1863	b1863			512.5±135.1	556.17±213.24	0.277335	0.792624	626±170.23	778.5±147.87	0.77122	0.475424
Proteobacteria	Gammaproteobacteria	Pseudomonadales	Pseudomonadaceae	sf_1	9005	b9005	AJ278108.1	Pseudomonas sp. str. KY	2914.17±629.09	3346.17±841.21	0.43793	0.679709	3246.34±708.66	4844.17±384.04	2.12538	0.086911
Proteobacteria	Betaproteobacteria	Burkholderiales	Oxalobacteraceae	sf_1	7866	b7866	AB021375.1	Paucimonas lemoignei str. ATCC 17989T	1675.5±333.16	2208.67±543.4	0.673283	0.530628	1957.84±465.48	3225.5±364.42	2.19843	0.0792502
Proteobacteria	Betaproteobacteria	Burkholderiales	Comamonadaceae	sf_1	8031	b8031	AB021328.1	strain isolate str. rJ10	1003±238.5	1056.67±389.73	0.211518	0.840834	1400.34±451.84	1465±245.19	0.163636	0.876426
Proteobacteria	Gammaproteobacteria	Pseudomonadales	Pseudomonadaceae	sf_1	9240	b9240	AJ278812.1	Pseudomonas fluorescens str. CHA0	3266±688.09	3762.17±885.45	0.482537	0.649809	4459.34±936.19	6367.5±440.13	1.88429	0.118223
Proteobacteria	Gammaproteobacteria	Pseudomonadales	Pseudomonadaceae	sf_1	8725	b8725	AJ419674.1	Pseudomonas sp. str. 2N1-1	2749.84±693.35	2725.5±687.27	0.0271471	0.979393	3025.67±663.27	4266.5±457.25	1.8018	0.131453
Proteobacteria	Gammaproteobacteria	Enterobacteriales	Enterobacteriaceae	sf_1	8739	b8739	AJ233427.1	Serratia entomophila str. DSM 12358	1560.67±269.64	2222.84±596.17	0.82294	0.447998	1874.67±415.33	3166.84±276.86	2.50525	0.0541416
Bacteroidetes	Flavobacteria	Flavobacteriales	Flavobacteriaceae	sf_1	5317	b5317	AB078057.1	Tenacibaculum maritimum str. IFO 15946	1128.17±393.1	1619.67±532	0.928971	0.395541	1519.84±485.43	2546.84±159.5	1.75531	0.139564
Proteobacteria	Gammaproteobacteria	Pseudomonadales	Pseudomonadaceae	sf_1	8338	b8338	AF267911.1	Pseudomonas synxantha str. DSM 13080 G	2438.84±576.72	2881.5±816.22	0.535778	0.615078	2707.17±523.12	3438.84±274.62	1.11783	0.314452
Proteobacteria	Gammaproteobacteria	Alteromonadales	Alteromonadaceae	sf_1	9324	b9324	AF316891.1	Pseudoalteromonas ruthenica str. KMM300	1695±453.25	2750±1047.55	1.02292	0.353263	2232±715.06	5524±959.72	2.66424	0.0446559
Proteobacteria	Deltaproteobacteria	Desulfovibrionales	Desulfomicrobiaceae	sf_1	10079	b10079	AJ277896.1	Desulfomicrobium baculatum str. DSM 1742	560±59.94	442.84±50.82	1.76275	0.138233	555.34±25.03	566.17±29.76	0.393841	0.709934
Verrucomicrobia	Verrucomicrobiae	Verrucomicrobiales	Verrucomicrobia subdivision 5	sf_1	530	b530	AY114334.1	anoxic marine sediment clone LD1-PB20	1233.84±354.21	1986.5±744.74	1.00059	0.362957	1481.84±449.42	3787.34±600.35	3.10611	0.0266679
Proteobacteria	Gammaproteobacteria	Oceanospirillales	Saccharospirillaceae	sf_1	8889	b8889	AF452603.1	hypersaline Mono Lake clone ML110J-5	1407.5±438.5	1692.34±528.34	0.571246	0.592551	1877.17±458.88	2812±282.65	2.34398	0.0660526
Verrucomicrobia	Verrucomicrobiae	Verrucomicrobiales	Verrucomicrobia subdivision 7	sf_1	559	b559	AY114314.1	anoxic marine sediment clone LD1-PA20	1869.67±379.07	2356±565.52	0.77949	0.470958	2027.84±414.65	3107.84±133.84	2.29684	0.0700483
Proteobacteria	Gammaproteobacteria	Alteromonadales	Shewanellaceae	sf_1	8641	b8641	AJ252022.1	Moritella abyssi str. 2693	1413.84±353.68	1821±631.21	0.651181	0.543667	1554.17±401.56	3692±616.23	2.98818	0.030511
Actinobacteria	Actinobacteria	Actinomycetales	Micrococcaceae	sf_1	1324	b1324	AF479325.1	glacial ice isolate str. CanDirty1	1504.34±302.7	2049.17±451.13	1.05534	0.339572	1937.34±367.71	2913.34±213.54	2.29602	0.0701202
Bacteroidetes	Bacteroidetes	Bacteroidales	Bacteroidaceae	sf_6	5792	b5792	AF513095.1	activated sludge foam clone 47	1193.17±364.94	1830.84±687.6	1.10827	0.318189	1270±296.16	1675.67±286.84	0.774308	0.473753
Proteobacteria	Gammaproteobacteria	Legionellales	Coxiellaceae	sf_3	8457	b8457	AJ240918.1	5' clone CHAB-XI-27	3067±867.75	2488.17±847.16	0.829726	0.444489	3507.34±1094.24	4762±440.68	1.25572	0.264703
Acidobacteria	Acidobacteria	Acidobacteriales	Acidobacteriaceae	sf_16	6414	b6414	AF529350.1	PCE-contaminated site clone CLs73	625.5±182.3	697.17±231.17	0.270909	0.797289	621.67±151.98	985.5±125.75	1.64601	0.16068
Proteobacteria	Epsilonproteobacteria	Campylobacterales	Helicobacteraceae	sf_3	10432	b10432	AF449246.1	Riftia pachyptila's tube clone R76-B51	1511.17±410.47	1966.5±614.31	0.805151	0.457295	1665.34±339.6	2747±178.72	2.8561	0.0355686
Bacteroidetes	Bacteroidetes	Bacteroidales	Porphyromonadaceae	sf_1	5295	b5295	AF371910.1	swine intestine clone p-987-s962-5	794.5±205.23	1296.34±332.39	1.21794	0.277579	859.17±267.79	2044.84±397.29	2.85415	0.03565
Proteobacteria	Epsilonproteobacteria	Campylobacterales	Helicobacteraceae	sf_3	10467	b10467			1227.17±384.14	2359.5±801.29	1.42804	0.212642	1509.17±408.35	2696.34±340.36	2.04278	0.0965264
Spirochaetes	Spirochaetes	Spirochaetales	Spirochaetaceae	sf_1	6479	b6479	Y08893.1	Treponema sp	1042.17±512.59	1167.84±460.28	0.645982	0.546765	1736.5±689.13	2123.17±552.19	0.704361	0.512652
Proteobacteria	Gammaproteobacteria	Thiotrichales	Thiotrichaceae	sf_3	8752	b8752	AF110276.1	Beggiatoa sp. str. MS-81-1c	1564.67±314.17	2135.84±703.48	0.760506	0.481256	1960.5±504.31	4663±740.02	3.19631	0.0240944
Actinobacteria	Actinobacteria	Actinomycetales	Frankiaceae	sf_1	1286	b1286	AJ408875.1	Frankia sp. Sn5-8	2004±489.25	2263.34±884.43	0.369345	0.726996	2453.5±734.54	3068±462.68	1.00085	0.362846
Proteobacteria	Betaproteobacteria	Burkholderiales	Comamonadaceae	sf_1	8112	b8112	AF336312.1	Comamonas testosteroni str. SMCC B329	1280.34±328.95	1374.84±440.43	0.188879	0.857615	1503.84±370.31	2378±110.85	2.47826	0.0559602
Proteobacteria	Alphaproteobacteria	Sphingomonadales	Sphingomonadaceae	sf_1	6663	b6663	AY554010.1	Sphingopyxis flavimaris str. SW-151	1993.67±386.37	3179.84±919.08	0.929392	0.395343	2691.34±697.92	5034.84±402.05	2.87507	0.0347878
Planctomycetes	Planctomycetacia	Planctomycetales	Pirellulae	sf_3	4670	b4670			1986.34±518.47	2343.84±749	0.509507	0.632081	1958.17±332.98	2902±292.59	2.22159	0.0769745
Proteobacteria	Betaproteobacteria	Burkholderiales	Comamonadaceae	sf_1	7965	b7965	X72724.1	Anoxobacterium dechloraticum	1581.5±426.14	1435±498.2	0.288543	0.784511	2007.84±669.92	3262.5±381.6	1.9346	0.110835
Proteobacteria	Gammaproteobacteria	Legionellales	Coxiellaceae	sf_3	9198	b9198	AJ295651.1	uranium mining waste pile clone KF-JG30-B15 KF-JG30-B15	1702.17±506.55	1757.34±552.8	0.131817	0.900269	2508.34±817.46	3518.34±404.02	1.35336	0.233906
Acidobacteria	Acidobacteria	Acidobacteriales	Acidobacteriaceae	sf_14	508	b508	AJ519382.1	uranium mining waste pile clone JG37-AG-81 sp.	617.67±134.45	735±236.53	0.527703	0.620276	654.34±138.61	986.5±118.17	2.13013	0.0863902
Proteobacteria	Betaproteobacteria	Nitrosomonadales	Nitrosomonadaceae	sf_1	7789	b7789			3609±589.15	4086.67±852.54	0.747436	0.488439	3484.67±511.67	3688.5±542.58	0.195808	0.852469
Planctomycetes	Planctomycetacia	Planctomycetales	Anammoxales	sf_4	4694	b4694	AF418968.1	USA: Colorado Fort collins Horsetooth Reservoir clone HT2F11	3358.34±871.15	2846.84±836.84	0.658419	0.539374	3620.34±1023.42	4490±434.7	0.907692	0.405663
Bacteroidetes	Flavobacteria	Flavobacteriales	Flavobacteriaceae	sf_1	5473	b5473			2704.34±581.38	2926.17±715.72	0.27263	0.796039	3021.84±706.51	4032.5±240.84	1.30507	0.2487
Actinobacteria	Actinobacteria	Acidimicrobiales	Acidimicrobiaceae	sf_1	1090	b1090			1226.34±355.24	1499.84±532.69	0.460549	0.664459	1444.67±357.98	2772.34±186.24	3.08515	0.0273093
Bacteroidetes	Flavobacteria	Flavobacteriales	Flavobacteriaceae	sf_1	5843	b5843	AY871828.2	Riemerella anatipestifer str. 8755	983.17±222.53	1353.5±496.79	0.901533	0.40863	866.84±133.23	1072.34±161.96	0.821473	0.448759
Cyanobacteria	Cyanobacteria	Chloroplasts	Chloroplasts	sf_5	5182	b5182	M81884.1	Epifagus virginiana -- chloroplast	898±156.09	1018.17±380.06	0.40569	0.701748	1136.17±307.97	1204.67±164.68	0.253523	0.809958
Proteobacteria	Gammaproteobacteria	Pseudomonadales	Pseudomonadaceae	sf_1	8474	b8474	AJ534672.1	ground water deep-well injection disposal site radioactive wastes Tomsk-7 clone S15A-MN7 proteobacterium	2725.34±320.64	3150.34±653.53	0.565587	0.596111	3300.5±640.82	5072.5±358.88	2.2782	0.0716991
Proteobacteria	Epsilonproteobacteria	Campylobacterales	Helicobacteraceae	sf_3	10454	b10454	L36143.1	Helicobacter pullorum str. NCTC 12826	2217.84±577.68	2085±780.13	0.203119	0.847049	2434±621.82	3293±242.48	1.61125	0.168041
Proteobacteria	Alphaproteobacteria	Caulobacterales	Caulobacteraceae	sf_1	6968	b6968	AB021415.1	Brevundimonas diminuta str. IAM 12691T	2315.5±602.68	2462.67±734.35	0.141671	0.892871	2470.34±678.35	4550.5±425.29	4.20466	0.00845155
Actinobacteria	Actinobacteria	Actinomycetales	Micrococcaceae	sf_1	1213	b1213	X87756.1	Kocuria roseus	2319±377.66	2525.84±510.05	0.345036	0.744108	2894±501.25	3859.84±312.66	1.65238	0.159366
Proteobacteria	Gammaproteobacteria	Pseudomonadales	Pseudomonadaceae	sf_1	8601	b8601	AB021401.1	Pseudomonas marginalis str. ATCC 10844T	2809.34±517.77	3059.67±677.58	0.323211	0.759616	3323.17±659.65	4198.84±312.68	1.26302	0.262277
Proteobacteria	Alphaproteobacteria	Rhizobiales	Phyllobacteriaceae	sf_1	7497	b7497	AJ294416.1	Pseudaminobacter salicylatoxidans str. KTC001	1906.34±441.77	2627.5±607.96	1.10998	0.317518	2381.5±584.66	3719.17±311.52	2.35826	0.0648913
Cyanobacteria	Cyanobacteria	Chloroplasts	Chloroplasts	sf_5	5040	b5040	Y18934.1	Solanum nigrum	1166±230.69	1233.84±458.18	0.187172	0.858884	1495±379.23	1612.34±186.74	0.349579	0.740897
Nitrospira	Nitrospira	Nitrospirales	Nitrospiraceae	sf_1	984	b984	AJ519405.1	uranium mining waste pile clone JG37-AG-131 sp.	1853.5±361.9	1844.67±657.9	0.0125699	0.990457	1601±368.23	2341.17±297.21	1.19736	0.284831
Proteobacteria	Deltaproteobacteria	Syntrophobacterales	Syntrophaceae	sf_3	9665	b9665	X85132.1	Syntrophus gentianae str. HQgoe1	1294.67±405.55	1662.5±428.27	0.966005	0.378408	1975.17±580.98	3119.17±477.13	2.58245	0.0492857
Proteobacteria	Alphaproteobacteria	Caulobacterales	Caulobacteraceae	sf_1	7436	b7436	AJ227797.1	Brevundimonas sp. str. FWC40	3366±1344.45	3396.84±1351.38	0.0310622	0.976422	2696.84±843.52	2684±514.59	0.0123585	0.990618
Proteobacteria	Gammaproteobacteria	Enterobacteriales	Enterobacteriaceae	sf_1	8362	b8362	AF453251.1	Klebsiella pneumoniae str. ASR1	933.67±168.78	1258.84±355.58	0.819931	0.44956	1001.34±198.24	1678.34±100.83	2.86539	0.0351839
Actinobacteria	Actinobacteria	Actinomycetales	Micrococcaceae	sf_1	2019	b2019	AF057289.1	Micrococcus luteus str. HN2-11	2527.5±707.32	2145.5±618.03	0.488755	0.645697	2675.67±774.93	3597.84±340.22	1.14289	0.304838
Actinobacteria	Actinobacteria	Actinomycetales	Cellulomonadaceae	sf_1	1586	b1586	X83800.1	Cellulomonas gelida str. DSM 20111T	1338±97.98	1228.5±335.24	0.304158	0.773259	1365.5±289.78	2087.34±190.04	1.68407	0.152986
Proteobacteria	Gammaproteobacteria	Xanthomonadales	Xanthomonadaceae	sf_3	9270	b9270	AJ293463.1	Stenotrophomonas rhizophila str. e-p10	3463.34±985.7	4573.34±1357.63	0.715293	0.506429	4895.67±1053.65	7629.84±732.43	2.34694	0.0658095
Proteobacteria	Epsilonproteobacteria	Campylobacterales	Helicobacteraceae	sf_3	10442	b10442	AF292378.1	Helicobacter cetorum str. MIT 99-5656	3366.5±517.6	3664.34±778.41	0.349017	0.741294	4101.17±955.37	5939±303.09	1.94023	0.110039
Bacteroidetes	Sphingobacteria	Sphingobacteriales	Flexibacteraceae	sf_19	5566	b5566	AY264838.1	Hongiella mannitolivorans str. IMSNU 14012 JC2050	1369.34±310.73	1797.84±435.06	0.92397	0.397901	1627.67±381.11	2745±317.48	2.64026	0.0459617
Bacteroidetes	Flavobacteria	Flavobacteriales	Flavobacteriaceae	sf_1	5730	b5730			1685.5±357.04	2058±518.95	0.713863	0.50724	2146.67±518.4	3480.67±243.41	2.22237	0.0768987
Proteobacteria	Gammaproteobacteria	Thiotrichales	Thiotrichaceae	sf_3	8703	b8703	AF110275.1	Beggiatoa sp. str. AA5A	1548.67±280.37	1779.5±424.65	0.558404	0.600649	2097.34±441.58	2896.84±445.78	1.82606	0.127412
Firmicutes	Clostridia	Clostridiales	Peptostreptococcaceae	sf_5	224	b224	AB109771.1	Finegoldia magna str. ATCC 29328	1821.17±264.6	2237.84±541.72	0.802134	0.458886	2455.17±643.93	3780.5±188.6	2.06446	0.0938986
Proteobacteria	Gammaproteobacteria	Thiotrichales	Piscirickettsiaceae	sf_3	9291	b9291	AF384373.1	Methylophaga alcalica str. M39	3586.67±759.7	3783.17±767.7	0.264942	0.801629	4292.84±765.73	5429.17±313.93	1.40247	0.219709
Proteobacteria	Epsilonproteobacteria	Campylobacterales	Helicobacteraceae	sf_3	10448	b10448	U51870.1	Helicobacter felis str. Dog-1	2104.5±395.52	2094.17±636.55	0.0159305	0.987906	2425.5±747.76	3923.84±229.04	1.95097	0.108535
Cyanobacteria	Cyanobacteria	Chloroplasts	Chloroplasts	sf_5	4966	b4966	AF244549.1	Adiantum pedatum	1263.34±280.21	1329.5±483.6	0.175404	0.867644	1664.84±396.73	1849.67±174.65	0.469297	0.658609
Firmicutes	Clostridia	Clostridiales	Peptococc/Acidaminococc	sf_11	992	b992	AJ229198.1	anoxic bulk soil flooded rice microcosm clone BSV43 clone	2289.17±652.93	2022.17±706.68	0.308753	0.76996	2110.5±600.89	2048.67±317.25	0.0775107	0.941223
Proteobacteria	Betaproteobacteria	Burkholderiales	Alcaligenaceae	sf_1	7992	b7992	AJ509012.1	Alcaligenes faecalis 5659-H	1108.34±216.33	1469.67±316.52	1.48192	0.198458	1482.67±357.61	2300.34±135.48	2.39421	0.0620635
Proteobacteria	Gammaproteobacteria	Pseudomonadales	Pseudomonadaceae	sf_1	9295	b9295			2348.17±402.64	2800.17±580.69	0.643022	0.548534	2983±730.67	4831.17±667.14	2.12347	0.087122
Proteobacteria	Deltaproteobacteria	Desulfobacterales	Desulfobulbaceae	sf_1	10047	b10047	AY355301.1	epibiontic clone C11-D3	2572.34±437.2	3219.34±749.34	0.862812	0.427677	2967±587.29	3570±341.01	0.729934	0.498178
Proteobacteria	Gammaproteobacteria	Pseudomonadales	Pseudomonadaceae	sf_1	8687	b8687	AF094738.1	Pseudomonas putida str. ATCC 17472	3638.5±777.87	4170.17±1142.96	0.587332	0.5825	4020.67±847.06	5704±305.63	1.77199	0.136597
Proteobacteria	Gammaproteobacteria	Methylococcales	Methylococcaceae	sf_1	8243	b8243	AF521582.1	isolate str. IR	2290.34±530.61	2493.34±768.18	0.229245	0.827761	2638.84±560.14	4140.84±334.92	2.89245	0.0340893
Proteobacteria	Gammaproteobacteria	Enterobacteriales	Enterobacteriaceae	sf_1	8529	b8529	AF181574.1	Raoultella planticola 7	1894.84±354.68	2119.5±631.61	0.304687	0.772879	2609.17±651.36	4270±413.5	2.98846	0.0305013
Proteobacteria	Gammaproteobacteria	Pseudomonadales	Pseudomonadaceae	sf_1	9613	b9613	U01916.1	Pseudomonas flavescens str. B62	2107.17±351.93	2372.34±578.49	0.510428	0.63148	1988.17±444.08	2826.67±304.19	1.22765	0.274216
Actinobacteria	Actinobacteria	Actinomycetales	Kineosporiaceae	sf_1	1961	b1961	X77958.1	Kineococcus aurantiacus str. IFO 15268	2342.34±552.56	2952.17±997.96	0.613069	0.566642	2888.84±739.25	4503.17±401.19	1.61839	0.166503
Proteobacteria	Deltaproteobacteria	Syntrophobacterales	Syntrophobacteraceae	sf_1	10013	b10013	AF420341.2	hydrothermal sediment clone AF420341	3204.5±496.55	3457.5±678.47	0.296396	0.778844	3532.67±727.71	5257.5±279.26	2.15387	0.0838334
Proteobacteria	Gammaproteobacteria	Enterobacteriales	Enterobacteriaceae	sf_1	8892	b8892	U93263.1	Aranicola proteolyticus	1307.84±262.5	1613.34±513.03	0.483648	0.649073	1483.5±358.75	2992.17±425.08	2.95625	0.0316558
Firmicutes	Bacilli	Bacillales	Thermoactinomycetaceae	sf_1	3301	b3301	AB088361.1	Thermoactinomyces sp. str. 700375	1639±305.39	2339.17±720.92	1.11394	0.315969	2197.5±485.21	2939.67±201.49	1.61223	0.16783
Bacteroidetes	Sphingobacteria	Sphingobacteriales	Sphingobacteriaceae	sf_1	5913	b5913	AF409002.1	Sphingobacteriaceae str. Ellin160	3555.34±695.07	4159.84±984.58	0.633818	0.554057	4369.67±917.35	5691.67±510.41	1.25782	0.264001
Proteobacteria	Betaproteobacteria	Burkholderiales	Comamonadaceae	sf_1	7856	b7856	AY169431.1	Variovorax paradoxus	2721.17±409.19	3385.17±617.61	1.28338	0.25562	2905±516.38	3323±678.81	0.376507	0.721989
Firmicutes	Bacilli	Lactobacillales	Streptococcaceae	sf_1	3499	b3499	AF104676.1	Streptococcus constellatus str. ATCC27823	1376.67±305.06	1884.34±441.59	1.30483	0.248775	2112.84±471.2	2710.17±201.69	1.06172	0.336931
Proteobacteria	Alphaproteobacteria	Sphingomonadales	Sphingomonadaceae	sf_1	7100	b7100	D16147.1	Novosphingobium capsulatum str. GIFU11526	2646±566.43	2827.34±668.82	0.28681	0.785763	2625±454.72	3345.34±253.5	1.21744	0.277753
Proteobacteria	Deltaproteobacteria	Syntrophobacterales	Syntrophobacteraceae	sf_1	9661	b9661	AJ306805.1	DCP-dechlorinating consortium clone SHD-1	2454.17±492.3	2935.34±691.39	0.565575	0.596119	3032.17±639.32	4573.5±306.71	2.72103	0.0417239
Proteobacteria	Alphaproteobacteria	Rhizobiales	Phyllobacteriaceae	sf_1	7381	b7381	AJ011759.1	Aminobacter aminovorans str. DSM7048T	367.84±82.64	634.34±192.01	1.25377	0.265352	538.17±150.96	1870.5±375.81	4.0287	0.0100341
Proteobacteria	Gammaproteobacteria	Pseudomonadales	Pseudomonadaceae	sf_1	8852	b8852	AF063219.1	Pseudomonas stutzeri str. KC	2404.84±518.35	2887±576.03	1.03927	0.346301	3010.17±671.8	3759.84±333.86	1.0418	0.345234
Planctomycetes	Planctomycetacia	Planctomycetales	Anammoxales	sf_4	9662	b9662	AF407728.1	Great Artesian Basin clone B83	1892.5±522.15	2665.34±758.45	1.23683	0.271072	3030.5±952.64	4068.5±226.95	1.2592	0.263543
Proteobacteria	Gammaproteobacteria	Alteromonadales	Alteromonadaceae	sf_1	8970	b8970	AJ295716.1	Arctic seawater isolate str. R9879	2547.17±729.5	3251.84±969.53	0.669881	0.532621	3680±743.9	5368.67±573.39	2.15474	0.0837412
Proteobacteria	Gammaproteobacteria	Enterobacteriales	Enterobacteriaceae	sf_1	8510	b8510	AJ233420.1	Klebsiella pneumoniae str. DSM 30104	1966.67±438.18	1907.84±347.25	0.115075	0.912864	1937.5±479.14	3093.34±215.11	2.38546	0.0627396
Proteobacteria	Betaproteobacteria	Burkholderiales	Comamonadaceae	sf_1	8012	b8012	AJ420325.1	Acidovorax konjaci str. DSM 7481	1306±345.77	1414.84±377.8	0.336541	0.750128	1653.5±425.39	1604.34±116.63	0.113869	0.913773
Bacteroidetes	Flavobacteria	Flavobacteriales	Flavobacteriaceae	sf_1	5436	b5436	AF468406.1	Arctic sea ice ARK10004	1066.17±249.78	1266.34±415.26	0.631803	0.555271	1374.5±296.14	1938.34±144.07	1.69033	0.151758
Proteobacteria	Gammaproteobacteria	Enterobacteriales	Enterobacteriaceae	sf_1	9274	b9274	AJ550468.1	Enterobacter sp. CC1	2084.84±455.16	2056.5±367.86	0.0530625	0.959737	2097.34±513.7	3357.84±234.58	2.66091	0.0448349
Proteobacteria	Gammaproteobacteria	Xanthomonadales	Xanthomonadaceae	sf_3	9286	b9286	AJ131912.1	Stenotrophomonas maltophilia str. LMG 11104	3363.17±549.81	4593.67±1056.91	1.21201	0.279652	4091.5±932.98	5826±441.47	1.39351	0.222238
Actinobacteria	Actinobacteria	Rubrobacterales	Rubrobacteraceae	sf_1	1739	b1739			1164.67±326.57	1635.34±572.09	0.726092	0.500334	1414±421.77	2168.17±333.11	1.08806	0.326211
Proteobacteria	Betaproteobacteria	Burkholderiales	Burkholderiaceae	sf_1	7747	b7747			3231.17±1068.21	3336.5±994.55	0.194008	0.853805	3326.5±834.07	3563.17±336.56	0.212302	0.840255
Proteobacteria	Betaproteobacteria	Burkholderiales	Ralstoniaceae	sf_1	7778	b7778	AJ539233.1	Ralstonia insidiosa str. CCUG 46388	1160.5±300.46	1558.34±432.57	0.772629	0.474661	1313.34±377.54	882.34±178.61	1.0562	0.339214
Proteobacteria	Epsilonproteobacteria	Campylobacterales	Helicobacteraceae	sf_3	10436	b10436	AF297868.1	Helicobacter aurati str. MIT 97-5075c	1076.17±252.73	1279.17±418.18	0.634703	0.553525	1390.34±304.83	1922.34±143.82	1.4939	0.195428
Proteobacteria	Gammaproteobacteria	Pseudomonadales	Pseudomonadaceae	sf_1	9068	b9068	AF143245.1	Pseudomonas stutzeri str. A1501	2239.34±426.06	2356.84±671.81	0.167631	0.873443	2551.84±452.9	3371.34±209.8	1.49085	0.196196
Actinobacteria	Actinobacteria	Actinomycetales	Mycobacteriaceae	sf_1	1726	b1726	X52925.1	Mycobacterium terrae str. ATCC 15755	1308.34±247.37	1615.34±432.98	0.886756	0.41582	1404±292.42	1699.84±344.81	0.500323	0.638087
Proteobacteria	Gammaproteobacteria	Pseudomonadales	Moraxellaceae	sf_3	9641	b9641	X81662.1	Acinetobacter haemolyticus	2045.84±339.83	2444.17±616.87	0.560549	0.599292	2227±501.33	3114±186.81	1.48887	0.196696
Actinobacteria	Actinobacteria	Actinomycetales	Micromonosporaceae	sf_1	1615	b1615	AB036999.1	Actinoplanes derwentensis str. IFO 14935T	1339.17±231.01	1852.67±568.56	0.99418	0.365782	1525.17±305.36	2221.5±222.76	1.44514	0.208039
Proteobacteria	Gammaproteobacteria	Enterobacteriales	Enterobacteriaceae	sf_1	9363	b9363	AF025365.1	Citrobacter freundii str. CDC 621-64	599±195.23	747±243.65	0.732888	0.496525	1105.5±354.48	2433±618.18	2.77016	0.0393581
Proteobacteria	Gammaproteobacteria	Enterobacteriales	Enterobacteriaceae	sf_1	9290	b9290	AF465797.1	Baumannia cicadellinicola	1544.5±289.18	1934.5±242.3	1.11346	0.316156	2155.67±521.55	3383.67±237.54	2.14666	0.0846011
Acidobacteria	Acidobacteria	Acidobacteriales	Acidobacteriaceae	sf_6	6359	b6359	AF529322.1	PCE-contaminated site clone CLi114	3377.5±763.58	3388.84±925.15	0.0104891	0.992037	4144.17±1214.37	6767.84±668.65	2.03653	0.0972976
Firmicutes	Clostridia	Clostridiales	Lachnospiraceae	sf_5	2668	b2668	AB088998.1	termite gut homogenate clone Rs-G40 bacterium	1996.84±377.67	2579.17±621.15	1.11797	0.314397	2134.17±402.83	2677.34±401.77	0.740905	0.492058
Actinobacteria	Actinobacteria	Actinomycetales	Promicromonosporaceae	sf_1	1671	b1671	X79453.1	Cellulosimicrobium cellulans str. NCIMB 11025	2073.5±257.87	2271.34±364.55	0.54012	0.612293	2415.17±542.51	3322.84±293.6	1.28757	0.25427
Proteobacteria	Gammaproteobacteria	Xanthomonadales	Xanthomonadaceae	sf_3	8577	b8577	AF442743.1	Xanthomonas axonopodis pv. citri str. MA	1786.34±413.53	2088.84±645.42	0.532866	0.616949	1887.67±470.07	2855.5±325.78	1.51058	0.191285
Bacteroidetes	Flavobacteria	Flavobacteriales	Flavobacteriaceae	sf_1	5997	b5997	M62797.1	Flavobacterium aquatile	3569.5±1105.11	3575.17±1056.59	0.0102236	0.992238	3588.67±894.11	3910±359.8	0.267389	0.799849
Proteobacteria	Alphaproteobacteria	Caulobacterales	Caulobacteraceae	sf_1	6781	b6781	AB023784.1	Brevundimonas intermedia str. MBIC2712 ATCC15262	1761.84±507.44	1986.5±567.66	0.263482	0.802693	1893.5±525.13	3720.17±329.41	4.86235	0.00462363
Proteobacteria	Gammaproteobacteria	Alteromonadales	Alteromonadaceae	sf_1	8753	b8753	AY553079.1	Idiomarina loihiensis str. GSP37	2237.17±590.52	2153.67±575.27	0.10876	0.917622	2540±680.75	3998.84±239.47	1.87449	0.119722
Proteobacteria	Gammaproteobacteria	Pseudomonadales	Moraxellaceae	sf_3	8838	b8838	AJ748267.1	Psychrobacter psychrophilus CMS 28	3519.84±511.44	3718.17±610.19	0.244342	0.816676	4047.34±881.21	5560.5±544.76	1.32262	0.243226
Bacteroidetes	Flavobacteria	Flavobacteriales	Flavobacteriaceae	sf_1	5991	b5991	AB032506.1	Tenacibaculum ovolyticum str. IAM14318	2554.5±492.83	3047.5±684.66	0.786649	0.467117	3071.5±580.39	3985±337.27	1.16219	0.297613
Proteobacteria	Betaproteobacteria	Burkholderiales	Alcaligenaceae	sf_1	8094	b8094	AF430122.1	Alcaligenes sp. str. VKM B-2263 dcm6	2555.17±717.35	2703.17±765.32	0.13489	0.89796	2963.67±855.22	5593±419.35	3.68788	0.0141768
Proteobacteria	Gammaproteobacteria	Enterobacteriales	Enterobacteriaceae	sf_1	8742	b8742	AF084835.1	USA:New York isolate str. KN4	1262.17±242.14	1733.34±550.78	0.86119	0.42849	1645.67±353.48	2731.84±233.23	2.27914	0.0716154
Bacteroidetes	Sphingobacteria	Sphingobacteriales	Sphingobacteriaceae	sf_1	5459	b5459	AJ551152.1	Pedobacter sp. An13	2953.34±464.82	2916.84±613.21	0.0506091	0.961597	4046.5±1095.19	5381.17±364.35	1.1301	0.309714
Proteobacteria	Betaproteobacteria	Burkholderiales	Comamonadaceae	sf_1	8021	b8021	AF078765.1	Acidovorax facilis str. CCUG 2113	1508±342.42	2105.84±461.61	1.24604	0.267948	2391.34±632.66	3829.67±249.35	2.39986	0.0616315
Proteobacteria	Alphaproteobacteria	Caulobacterales	Caulobacteraceae	sf_1	6909	b6909	X87274.1	Brevundimonas diminuta str. DSM 1635	2220.84±606.96	2508.5±639.84	0.295152	0.779741	2485.5±711.12	4628±388.69	3.96568	0.0106821
Proteobacteria	Alphaproteobacteria	Rhizobiales	Phyllobacteriaceae	sf_1	7379	b7379	AJ011330.1	Phyllobacterium myrsinacearum HM35	1385.5±266.16	1743.5±499.8	0.564129	0.59703	1647.17±387.01	3274±449.29	2.91287	0.0332885
Verrucomicrobia	Verrucomicrobiae	Verrucomicrobiales	Verrucomicrobia subdivision 5	sf_1	533	b533	AY114330.1	anoxic marine sediment clone LD1-PB12	2184.5±316.87	2586.84±471.54	0.701329	0.514387	2837.34±570.51	4022.17±283.95	1.88814	0.117641
Proteobacteria	Deltaproteobacteria	Myxococcales	Polyangiaceae	sf_3	9755	b9755	AF382126.1	bacterioplankton clone ZA3704c	971.17±251.81	1191±420.84	0.508772	0.632561	1842.67±662.34	3049±812.91	2.80689	0.0376862
Bacteroidetes	Sphingobacteria	Sphingobacteriales	Flexibacteraceae	sf_19	5372	b5372			3139.84±482.85	3245.84±634.5	0.132801	0.89953	3493.34±742.44	5336.84±399.56	2.08894	0.0910219
Proteobacteria	Epsilonproteobacteria	Campylobacterales	Helicobacteraceae	sf_3	10451	b10451	AF506779.1	Helicobacter heilmannii str. C4S	3221.84±428.1	3477.5±608.55	0.348845	0.741416	3764±871.41	5288.34±462.76	1.43298	0.211305
Proteobacteria	Gammaproteobacteria	Enterobacteriales	Enterobacteriaceae	sf_1	8642	b8642	AF373202.1	Erwinia chrysanthemi str. 580	3221.84±428.1	3477.5±608.55	0.348845	0.741416	3764±871.41	5288.34±462.76	1.43298	0.211305
Bacteroidetes	Sphingobacteria	Sphingobacteriales	Flexibacteraceae	sf_19	5994	b5994	AJ549285.1	Hymenobacter sp. str. NS/50	2529.34±466.56	2646.67±459.66	0.221741	0.833287	3237.17±835.22	4553.17±274.51	1.55471	0.180733
Bacteroidetes	Sphingobacteria	Sphingobacteriales	Sphingobacteriaceae	sf_1	6272	b6272	M11657.1	Sphingobacterium heparinum	2836.5±357.87	3039.67±479.73	0.342724	0.745744	3355.67±760.36	4702.34±424.57	1.41175	0.21712
Proteobacteria	Gammaproteobacteria	Pseudomonadales	Pseudomonadaceae	sf_1	8853	b8853	AB021398.1	Pseudomonas cichorii str. ATCC 10857T	2380.84±491.43	2433.67±579	0.113604	0.913972	3009.84±717.84	3904.84±338.72	1.0699	0.33357
Actinobacteria	Actinobacteria	Actinomycetales	Kineosporiaceae	sf_1	1087	b1087	AB003931.1	Kineosporia aurantiaca str. JCM3230	1890.5±337.58	2387.84±543.8	1.37245	0.228288	2275.34±487.58	2891.67±400.62	0.819642	0.449711
Proteobacteria	Gammaproteobacteria	Thiotrichales	Thiotrichaceae	sf_3	9015	b9015	AF110274.1	Beggiatoa alba str. B18LD; ATCC 33555	1010.5±249.75	1571.5±603.46	1.07049	0.333331	1423.34±360.37	2175.84±415.57	1.17189	0.294037
Proteobacteria	Betaproteobacteria	Burkholderiales	Comamonadaceae	sf_1	8138	b8138	AB021390.1	Pseudomonas lanceolata str. ATCC 14669T	1442.34±364.63	1828.84±609.07	0.637574	0.551799	1967.5±460.32	3469.84±231.8	3.62778	0.0150956
Proteobacteria	Alphaproteobacteria	Caulobacterales	Caulobacteraceae	sf_1	7366	b7366	AJ227784.1	Brevundimonas subvibrioides str. CB81	1648.17±455.63	1938.5±535.66	0.371039	0.725811	1941.5±552.23	3672.17±321.19	4.45155	0.00669272
Proteobacteria	Gammaproteobacteria	Thiotrichales	Piscirickettsiaceae	sf_3	9557	b9557	AF449225.1	Riftia pachyptila's tube clone R76-B23	2723.67±432.68	2928±572.92	0.295535	0.779465	3129.17±655.95	4756.67±342.82	2.05678	0.0948207
Proteobacteria	Alphaproteobacteria	Rhodobacterales	Rhodobacteraceae	sf_1	7508	b7508	AY250888.1	lichen-dominated Antarctic cryptoendolithic community clone FBP492 proteobacterium	642.67±159.35	917.84±244.73	1.06677	0.334852	803.17±164.74	1713.84±341.99	2.59814	0.0483579
Bacteroidetes	Flavobacteria	Flavobacteriales	Flavobacteriaceae	sf_1	6252	b6252	AF449259.1	Riftia pachyptila's tube clone R103-B20	2107.67±370.54	2112.84±384.26	0.0137301	0.989576	2801.5±675.6	4275.17±436.13	2.05665	0.0948371
Proteobacteria	Gammaproteobacteria	Pseudomonadales	Pseudomonadaceae	sf_1	8508	b8508	AF530073.1	Pseudomonas citronellolis str. TERIDB26	2374.34±582.84	2641.34±563.33	0.555729	0.602345	3154.5±785.86	3700.5±363.1	0.662115	0.53719
Proteobacteria	Alphaproteobacteria	Bradyrhizobiales	Hyphomicrobiaceae	sf_1	7646	b7646	Y14304.1	Hyphomicrobium aestuarii str. DSM 1564	854.34±201.89	1153±438.08	0.5825	0.585508	969±203.95	2642.17±379.16	4.24243	0.00815061
Proteobacteria	Alphaproteobacteria	Rhizobiales	Rhizobiaceae	sf_1	6798	b6798	AF508099.1	Agrobacterium tumefaciens TG14	1244.84±373.94	1536.17±478.55	0.508407	0.632799	1466±406.4	3172.84±517.75	2.55164	0.0511639
Actinobacteria	Actinobacteria	Actinomycetales	Mycobacteriaceae	sf_1	1650	b1650	X58890.1	Mycobacterium tuberculosis str. NCTC 7416 H37Rv	2299±509.09	2585.17±644.23	0.681971	0.52556	2898.17±739.24	3828.34±349.19	0.932913	0.393688
Proteobacteria	Gammaproteobacteria	Pseudomonadales	Pseudomonadaceae	sf_1	9310	b9310	AJ519791.1	Pseudomonas sp. str. AC-167	2254±354.12	2671.67±502.5	0.835557	0.44149	3006.67±731.02	4388±188.96	1.97871	0.104751
Acidobacteria	Acidobacteria	Acidobacteriales	Acidobacteriaceae	sf_14	541	b541	AJ519667.1	uranium mill tailings soil sample clone GuBH2-AG-47 sp.	1748.67±511.23	2287.17±789.82	0.705975	0.51173	2302±588.79	4838.67±679.67	2.95223	0.0318033
Planctomycetes	Planctomycetacia	Planctomycetales	Planctomycetaceae	sf_3	4948	b4948	BX294756.1	anoxic basin clone CY0ARA027D01	886.5±292.83	1972±805.4	1.58588	0.173625	1252.34±368.04	1716.67±78.2	1.06433	0.335855
Proteobacteria	Alphaproteobacteria	Bradyrhizobiales	Beijerinck/Rhodoplan/Methylocyst	sf_3	7153	b7153	AJ563928.1	Methylocella tundrae str. Y1	2406±501.59	2571±644.81	0.194324	0.853571	3394.84±745.47	5678.67±469.52	2.74763	0.040424
Actinobacteria	Actinobacteria	Actinomycetales	Microbacteriaceae	sf_1	1437	b1437	AJ575522.1	freshwater clone SV1-16	1392.34±367.45	1572.34±352.5	0.651017	0.543765	1768.84±432	2263±166.87	0.869385	0.424397
Proteobacteria	Gammaproteobacteria	Enterobacteriales	Enterobacteriaceae	sf_1	8770	b8770			1074±215.69	804.17±210.97	0.846869	0.435717	1111.17±171.22	2090.84±319.79	2.89989	0.0337952
Proteobacteria	Gammaproteobacteria	Legionellales	Legionellaceae	sf_1	8865	b8865	AF468229.1	Arctic pack ice; northern Fram Strait; 80 31.1 N; 01 deg 59.7 min E clone ARKCH2Br2-23	1558.5±308.84	1745.34±633.48	0.284464	0.78746	2285.17±759.14	4634.84±693.52	2.45129	0.0578443
Proteobacteria	Alphaproteobacteria	Rhizobiales	Rhizobiaceae	sf_1	6770	b6770	X67234.2	Rhizobium tropici str. LMG 9517	1029.17±185.61	1468.17±465.04	0.781372	0.469946	1206±249.59	2377.67±331	2.76422	0.0396359
Proteobacteria	Betaproteobacteria	Burkholderiales	Comamonadaceae	sf_1	7941	b7941	AF407397.1	MCB-contaminated groundwater-treating reactor clone RB9C10	1420.34±226.87	1387.17±509.27	0.0565136	0.957122	1900.5±571.6	3740.67±514.91	3.18953	0.0242778
Verrucomicrobia	Verrucomicrobiae	Verrucomicrobiales	Xiphinematobacteraceae	sf_3	888	b888	AF217462.1	Candidatus Xiphinematobacter brevicolli	3713.34±541.59	4006.84±475.38	0.302561	0.774407	4585.84±1054.77	6249.17±691.84	1.51248	0.19082
Proteobacteria	Gammaproteobacteria	Pseudomonadales	Pseudomonadaceae	sf_1	9243	b9243	Z76670.1	Pseudomonas tolaasii str. LMG 2342T ()	1678.17±758.16	1820.34±817.16	0.177002	0.866453	2703.34±946.85	4068±913.62	1.15218	0.301343
Proteobacteria	Gammaproteobacteria	Enterobacteriales	Enterobacteriaceae	sf_1	8467	b8467	AB061685.1	Serratia marcescens subsp. sakuensis str. KRED subsp.	383±98.15	575.17±243.59	0.69797	0.516314	861.17±312.06	2117.34±673.34	2.83249	0.0365677
Proteobacteria	Alphaproteobacteria	Sphingomonadales	Sphingomonadaceae	sf_1	7548	b7548	U87784.1	Afipia genosp. 13 str. G8991	2016.34±353.76	2867±745.62	1.5712	0.176937	2575.17±598.92	3076.5±616	0.474099	0.65541
Proteobacteria	Gammaproteobacteria	Enterobacteriales	Enterobacteriaceae	sf_1	8236	b8236	AF476110.1	Vryburgia amaryllidis symbiont	2489±579.75	2529±727.87	0.0416938	0.968356	1627.5±299.71	2200.34±686.19	0.726509	0.5001
Proteobacteria	Alphaproteobacteria	Caulobacterales	Caulobacteraceae	sf_1	6904	b6904	AB021414.1	Brevundimonas vesicularis str. IAM 12105T	2689.34±399.3	3592.34±727.45	1.52898	0.186815	3446.67±684.2	3409.67±502.64	0.0381653	0.971033
Bacteroidetes	Flavobacteria	Flavobacteriales	Flavobacteriaceae	sf_1	5915	b5915	AJ534682.1	ground water deep-well injection disposal site radioactive wastes Tomsk-7 clone S15A-MN27 bacterium	1536.5±408.5	2227.84±613.08	1.80234	0.131362	2302.84±754.55	3115.17±368.3	1.08033	0.329328
Proteobacteria	Gammaproteobacteria	Pseudomonadales	Pseudomonadaceae	sf_1	9175	b9175	AF405328.1	Pseudomonas extremorientalis str. KMM3447	2673.84±680.92	3573.84±923.16	0.947305	0.386983	4424.34±1204.16	6375.17±315.48	1.51862	0.18932
Proteobacteria	Alphaproteobacteria	Rhizobiales	Bartonellaceae	sf_1	7384	b7384	U87831.1	aortic heart valve patient with endocarditis clone v9	860.67±232.94	1240.34±352.62	0.929269	0.3954	925.84±233.51	1812.84±255.59	2.33944	0.0664267
Proteobacteria	Alphaproteobacteria	Rhizobiales	Phyllobacteriaceae	sf_1	6857	b6857	AY195844.1	Mesorhizobium mediterraneum str. PECA20	999.67±203.49	1486.17±505.37	0.801459	0.459243	1195.67±260.22	2420.5±373.68	2.54336	0.0516817
Proteobacteria	Gammaproteobacteria	Alteromonadales	Alteromonadaceae	sf_1	8643	b8643	AY771715.1	Pseudoalteromonas porphyrae str. S2-65	2249.67±450.14	2362.17±533.03	0.242804	0.817803	2606.34±538.8	3513.84±671.53	0.92256	0.398569
Caldithrix	Unclassified	Caldithrales	Caldithraceae	sf_1	2384	b2384	AF286032.1	saltmarsh clone LCP-89	1498.17±348.21	1504±396.59	0.0147913	0.988771	1965.84±505.96	3548.34±167.43	2.54694	0.0514574
Acidobacteria	Acidobacteria	Acidobacteriales	Acidobacteriaceae	sf_6	6362	b6362	Y07646.1	grassland soil clone DA052	2972.5±643.24	3504.67±337.27	0.803266	0.458289	3922±920.81	4978.5±605.66	0.885022	0.416669
Bacteroidetes	Sphingobacteria	Sphingobacteriales	Sphingobacteriaceae	sf_1	6158	b6158	AF538748.1	municipal wastewater treatment bioreactor isolate str. CAGY10	1939.17±406.7	2450.67±622.03	0.803627	0.458098	2809.34±657.77	4288.34±391.36	1.93194	0.111213
Bacteroidetes	Bacteroidetes	Bacteroidales	Porphyromonadaceae	sf_1	6012	b6012	AJ400264.1	mouse feces clone L11-6	1062.5±250.43	1458.17±417.61	0.730168	0.498047	1370.67±340.98	3242.84±544.37	2.93648	0.0323884
Proteobacteria	Alphaproteobacteria	Rhizobiales	Bartonellaceae	sf_1	7415	b7415	NC_005955.1	Bartonella quintana str. Toulouse	1025.84±211.91	1464.17±492.71	0.729392	0.498482	1258.67±278.53	2774.67±432.9	3.06954	0.0277984
Thermodesulfobacteria	Thermodesulfobacteria	Thermodesulfobacteriales	Thermodesulfobacteriaceae	sf_1	667	b667	AF411013.1	Geothermobacterium ferrireducens	1866.84±449.7	3173.5±1172.92	1.50694	0.192184	4494.84±854.5	6207.5±1099.44	1.51695	0.189726
Proteobacteria	Betaproteobacteria	Burkholderiales	Comamonadaceae	sf_1	7995	b7995	AJ537466.1	Ottowia thiooxydans str. K11	964.17±205.28	1363.5±464.4	0.839059	0.439696	1434.5±404.96	2615±286.79	2.15553	0.0836585
Proteobacteria	Gammaproteobacteria	Legionellales	Coxiellaceae	sf_3	9444	b9444	AF523974.1	forested wetland clone FW23	1427.17±229.39	1414.84±241.56	0.0342318	0.974017	1921.84±546.73	2469.84±209.84	0.910053	0.40453
Proteobacteria	Alphaproteobacteria	Rhizobiales	Brucellaceae	sf_1	6995	b6995			1775.84±343.41	2205.67±317.56	0.712197	0.508187	2880±618.33	4762.34±269.9	2.94501	0.0320702
Proteobacteria	Gammaproteobacteria	Alteromonadales	Alteromonadaceae	sf_1	8916	b8916	U91545.1	Shewanella algae str. 43940	915.5±189.81	1417±487.07	0.85514	0.431532	1127.17±243.39	2310.5±358.3	2.59235	0.0486983
Proteobacteria	Epsilonproteobacteria	Campylobacterales	Helicobacteraceae	sf_3	10438	b10438	AF154101.1	hydrocarbon seep clone GCA014	558.84±161.51	1250.17±551.43	1.23277	0.272459	1105.67±331.37	2674.17±693.52	2.13414	0.0859519
Proteobacteria	Gammaproteobacteria	Enterobacteriales	Enterobacteriaceae	sf_1	9390	b9390	Z96077.1	Enterobacter nimipressuralis str. LMG 10245-T	880.34±193.77	708.84±184.98	0.617541	0.563914	1273.17±255.66	2307±311.78	2.72054	0.0417481
Proteobacteria	Alphaproteobacteria	Rhizobiales	Bartonellaceae	sf_1	7634	b7634	NC_005956.1	Bartonella henselae str. Houston-1	1120.67±228.92	1680.84±520.15	0.889606	0.414425	1436.84±328.12	2803.34±384.58	2.69551	0.0430142
Proteobacteria	Betaproteobacteria	Burkholderiales	Comamonadaceae	sf_1	8139	b8139	AY899912.1	Delftia tsuruhatensis str. AD9	871.34±174.18	741.5±188.56	0.494303	0.642041	1130.34±232.33	1802.34±214.16	1.93854	0.110277
Actinobacteria	Actinobacteria	Actinomycetales	Micrococcaceae	sf_1	1686	b1686	AY228479.1	Yania halotolerans str. YIM 70085	1286.5±300.55	2044±626.06	1.5875	0.173263	1980.5±550.25	2984.84±244.31	1.55877	0.179791
Proteobacteria	Gammaproteobacteria	Pseudomonadales	Pseudomonadaceae	sf_1	8813	b8813	AY150184.1	Lyrodus pedicellatus symbiont	2671.34±483.27	3251±497.65	0.846696	0.435805	3339.17±784.37	4293.5±441.21	0.826063	0.44638
Proteobacteria	Alphaproteobacteria	Rhizobiales	Rhizobiaceae	sf_1	6804	b6804	AF003374.1	Rhizobium sp. str. SH19312	984±247.26	1386.17±422.22	0.742759	0.491028	1286±337.69	2866.17±461.12	2.81176	0.0374705
Proteobacteria	Alphaproteobacteria	Rhizobiales	Phyllobacteriaceae	sf_1	6692	b6692	AY786080.1	Phyllobacterium trifolii str. PETP02	899.34±209.12	1361.34±418.54	0.886516	0.415937	1238.84±311.83	2510±340.83	2.88885	0.0342327
Proteobacteria	Alphaproteobacteria	Rhizobiales	Rhizobiaceae	sf_1	7051	b7051	D12786.1	Mycoplana dimorpha str. IAM 13154	1139.17±341.41	1553.84±437.82	0.812487	0.453444	1448.84±374.37	2927±410.61	2.72061	0.0417446
Proteobacteria	Alphaproteobacteria	Rhizobiales	Rhizobiaceae	sf_1	6683	b6683	D14516.1	Sinorhizobium fredii str. ATCC35423	1089.17±257.34	1544.5±439.68	0.8091	0.455219	1383.67±336.53	2925±456.57	2.67538	0.0440634
Proteobacteria	Alphaproteobacteria	Rhizobiales	Rhizobiaceae	sf_1	6972	b6972	AY040360.1	Ensifer adhaerens str. LMG 20582	934.5±206.5	1429.84±503.06	0.814288	0.452502	1140.84±254.95	2364.84±377.86	2.53037	0.0525062
Firmicutes	Clostridia	Clostridiales	Peptostreptococcaceae	sf_5	2913	b2913	AB088960.2	termite gut homogenate clone Rs-N82 bacterium	2510.5±837.28	2762.34±1121.6	0.294008	0.780565	3160±786.79	4938.34±361.6	2.12463	0.0869939
Proteobacteria	Alphaproteobacteria	Rhodobacterales	Rhodobacteraceae	sf_1	6991	b6991	X53853.1	Rhodobacter sphaeroides str. 2.4.1	612.34±139.5	919.84±480.63	0.704143	0.512777	1024.67±366.01	857.84±148.35	0.459048	0.665465
Proteobacteria	Alphaproteobacteria	Rhizobiales	Rhizobiaceae	sf_1	7041	b7041	AF025852.1	Rhizobium huautlense str. SO2 ()	1216.84±258.96	1679.17±546.83	0.676987	0.528463	1573±354.23	2865.17±389.16	2.53507	0.0522066
Proteobacteria	Betaproteobacteria	Burkholderiales	Alcaligenaceae	sf_1	7932	b7932	AJ278451.1	Achromobacter subsp. denitrificans str. DSM 30026 (T)	2428.34±529.33	2200.34±596.41	0.334753	0.751398	3376.84±835.95	5225.67±442.15	2.14905	0.0843467
Proteobacteria	Gammaproteobacteria	Pseudomonadales	Moraxellaceae	sf_3	8727	b8727	AY251390.1	Alkanindiges hongkongensis str. HKU9	2376.34±858.5	2122.17±595.47	0.755422	0.484041	2877.17±791.49	3513±533.59	0.520301	0.625063
Proteobacteria	Alphaproteobacteria	Rhizobiales	Phyllobacteriaceae	sf_1	7216	b7216	D88524.1	Ahrensia kielensis str. IAM12618	927.34±206.69	1451.17±516.31	0.84007	0.43918	1150.34±259.09	2379.67±381.32	2.50127	0.0544054
Spirochaetes	Spirochaetes	Spirochaetales	Spirochaetaceae	sf_1	6491	b6491	AB062840.1	termite gut homogenate clone BCf8-03	1729.5±487.33	1656.34±517.61	0.115665	0.91242	2739.67±695.24	4019.5±320.95	1.74216	0.141949
Proteobacteria	Deltaproteobacteria	Desulfobacterales	Desulfobulbaceae	sf_1	10062	b10062	AJ535241.1	marine sediment above hydrate ridge clone Hyd24-11 proteobacterium	1167.17±342.66	1714.17±747.4	0.903409	0.407724	1802.67±494.78	3079.5±379.54	1.81826	0.128697
Proteobacteria	Gammaproteobacteria	Enterobacteriales	Enterobacteriaceae	sf_1	9496	b9496			895.34±191.88	1375.67±467.3	0.853546	0.432336	1143.34±261.01	2242±314.74	2.55327	0.0510625
Proteobacteria	Deltaproteobacteria	Desulfuromonadales	Desulfuromonaceae	sf_1	10020	b10020	AJ519664.1	uranium mill tailings soil sample clone GuBH2-AG-114 proteobacterium	943.34±208.13	1380.67±539.19	0.665317	0.535303	1388.34±396.54	3059±598.46	2.24909	0.0743621
Bacteroidetes	Flavobacteria	Flavobacteriales	Flavobacteriaceae	sf_1	5942	b5942			1619.67±339.32	1868±635.81	0.349722	0.740796	2446.84±797.04	4844.84±617.75	2.56077	0.0505995
Proteobacteria	Alphaproteobacteria	Rhizobiales	Rhizobiaceae	sf_1	6964	b6964	AE008265.2	Agrobacterium tumefaciens str. C58 Cereon	934.34±205.77	1413.34±483.77	0.808828	0.455362	1142.67±256.44	2325.17±361.39	2.50132	0.0544022
Firmicutes	Clostridia	Clostridiales	Lachnospiraceae	sf_5	2994	b2994	AB100463.1	termite gut clone Rs-L15	1056.5±190.39	1679.17±435.65	1.65065	0.159723	1627.5±416.67	2756.5±209.74	2.15003	0.0842414
Proteobacteria	Betaproteobacteria	Burkholderiales	Comamonadaceae	sf_1	7987	b7987	AB076844.1	Acidovorax sp. str. OS-6	1179.17±249.7	1694.67±520.36	0.782822	0.469167	1508.84±343.74	2946.67±394.82	2.73762	0.0409078
Proteobacteria	Gammaproteobacteria	Xanthomonadales	Xanthomonadaceae	sf_3	9332	b9332	AY096032.1	wetland ecosystem constructed to remediate mine drainage isolate str. WJ2 WJ2	1116.84±257.49	1343.67±439.94	0.556271	0.602001	1510.17±401.87	2017.84±219.29	0.952702	0.384492
Proteobacteria	Gammaproteobacteria	Pseudomonadales	Moraxellaceae	sf_3	8366	b8366	AJ609556.1	Psychrobacter frigidicola str. DSM 12411	2465.67±410.78	2923.34±368.66	0.610271	0.568352	3418±877.96	4692.17±507.56	1.33828	0.238435
Proteobacteria	Gammaproteobacteria	Enterobacteriales	Enterobacteriaceae	sf_1	9361	b9361	AB004747.1	Enterobacter intermedius str. JCM1238	1097.17±225.23	1276.34±222.69	0.470256	0.65797	1897.34±422.01	3348±178.64	3.31369	0.0211544
Proteobacteria	Deltaproteobacteria	Myxococcales	Polyangiaceae	sf_3	9900	b9900	AF280857.1	bioreactor clone mle1-27	1698.67±449.99	1946.34±526.9	0.446528	0.673891	2347.17±642.62	4104±234.13	2.64991	0.0454313
Proteobacteria	Alphaproteobacteria	Sphingomonadales	Sphingomonadaceae	sf_1	7036	b7036	AY026916.1	Lutibacterium anuloederans str. LC8	1403.17±325.47	1764.5±480.51	0.59522	0.577611	2050±556.17	3893.84±213.32	4.01674	0.0101535
Firmicutes	Mollicutes	Mycoplasmatales	Mycoplasmataceae	sf_1	3929	b3929	AY191226.1	Mycoplasma gypsbengalensis str. Gb-V33	2109.5±519.5	2598.5±857.88	0.834379	0.442094	3023±815.16	3783.84±333.96	0.917182	0.401123
Proteobacteria	Alphaproteobacteria	Bradyrhizobiales	Methylobacteriaceae	sf_1	7585	b7585	U58018.1	Methylobacterium thiocyanatum str. ALL/SCN-P	347.5±90.65	1221.17±501.33	1.71384	0.147227	863±311.23	2314.84±529.45	2.66087	0.0448368
Proteobacteria	Alphaproteobacteria	Caulobacterales	Caulobacteraceae	sf_1	7359	b7359	AJ227782.1	Brevundimonas bacteroides str. CB7	1733.34±643.08	2202.84±919.38	0.548452	0.606971	2499.5±624.93	4873.67±305.39	4.73467	0.00517454
Proteobacteria	Alphaproteobacteria	Rhizobiales	Rhizobiaceae	sf_1	7568	b7568	U47303.1	Rhizobium etli str. USDA 2667 ATCC 14483 SEMIA 043	852.17±189.42	1353.84±463.38	0.890377	0.414049	1071.5±236.19	2139±322.77	2.53197	0.0524038
Proteobacteria	Gammaproteobacteria	Enterobacteriales	Enterobacteriaceae	sf_1	8283	b8283	AF263562.1	Heteropsylla texana symbiont	1976.5±443.49	2033±579.16	0.104549	0.920798	2589.84±765.43	3982.17±333.85	1.75083	0.140373
Verrucomicrobia	Verrucomicrobiae	Verrucomicrobiales	Verrucomicrobia subdivision 5	sf_1	547	b547	AY114329.1	anoxic marine sediment clone LD1-PB1	1287.34±497.76	1908.34±656.25	2.01525	0.0999739	2426.34±957.17	2893.5±590.94	0.469291	0.658614
Proteobacteria	Gammaproteobacteria	Enterobacteriales	Enterobacteriaceae	sf_1	8505	b8505	AJ233406.1	Buttiauxella warmboldiae str. DSM 9404	611.5±167.13	528.5±121.65	0.405071	0.702174	1209.34±264.06	2499.17±367.16	2.81891	0.0371562
Proteobacteria	Betaproteobacteria	Burkholderiales	Oxalobacteraceae	sf_1	7843	b7843	U54470.1	Massilia timonae timone	803.17±189.57	1259.67±496.63	0.751814	0.486025	1104.5±270.56	2490±402.51	2.86368	0.0352543
Actinobacteria	Actinobacteria	Actinomycetales	Micrococcaceae	sf_1	1557	b1557	X83408.1	Arthrobacter oxydans str. DSM 20119	680.34±147.03	1087±403.35	1.238	0.270675	1163.67±331.81	1853.84±260.67	1.58693	0.173391
Cyanobacteria	Cyanobacteria	Chloroplasts	Chloroplasts	sf_5	5006	b5006			1090±429.64	1583.17±553.28	1.78688	0.134003	2047.17±821.06	2447.17±477.75	0.458068	0.666123
Proteobacteria	Gammaproteobacteria	Legionellales	Coxiellaceae	sf_3	7893	b7893	AJ252651.1	agricultural soil clone SC-I-71	1297.5±464.6	1539.5±440.86	1.637	0.162558	2202.5±614.26	2729.84±291.54	0.678831	0.527388
Firmicutes	Clostridia	Clostridiales	Clostridiaceae	sf_12	2764	b2764			528.84±167.12	792±354.02	0.94804	0.386643	991±277.18	1575.34±285.69	1.58675	0.17343
Proteobacteria	Epsilonproteobacteria	Campylobacterales	Campylobacteraceae	sf_3	10447	b10447	Y13671.1	Sulfurospirillum deleyianum str. Spirillum 5175	1266.84±464.67	1917.67±707.67	1.84852	0.123784	2423.84±916.9	2974.17±504.21	0.588264	0.581922
Proteobacteria	Gammaproteobacteria	Pseudomonadales	Pseudomonadaceae	sf_1	9228	b9228	AJ297767.1	Pseudomonas stutzeri HY-105	2383.17±528.01	2850.17±686.53	0.500594	0.637909	4224.5±1138.85	6574.84±392.73	2.14373	0.0849154
Proteobacteria	Gammaproteobacteria	Enterobacteriales	Enterobacteriaceae	sf_1	9060	b9060	AJ853891.1	Enterobacter ludwigii str. EN-119 = DSMZ 16688	220.5±77.74	419±217.38	0.85743	0.430378	317.84±137.94	1062.17±193.27	2.78682	0.0385895
Actinobacteria	Actinobacteria	Actinomycetales	Corynebacteriaceae	sf_1	1374	b1374			484±98.87	761.67±325.32	0.833672	0.442458	712.84±297.71	1024±218.39	0.824676	0.447098
Actinobacteria	Actinobacteria	Actinomycetales	Microbacteriaceae	sf_1	1106	b1106			887±210.5	1314±437.18	1.01001	0.358842	1908.67±519.26	3548.17±179.17	3.38016	0.0196708
Firmicutes	Bacilli	Lactobacillales	Streptococcaceae	sf_1	3753	b3753	AF009482.1	Streptococcus suis str. 8074	2467.34±872.21	2842.34±935.12	0.402106	0.704219	3149.34±862.49	4366.17±555.57	1.4121	0.217023
Proteobacteria	Deltaproteobacteria	Desulfobacterales	Desulfobulbaceae	sf_1	10332	b10332	AF099059.1	Psychrophilic sulfate-reducing isolate str. LSv23 bacterium	1783.84±467.26	2192.67±727.46	0.533453	0.616572	2639.67±622.75	4489.5±557.74	2.03538	0.0974408
Firmicutes	Clostridia	Clostridiales	Peptostreptococcaceae	sf_5	58	b58	AF481225.1	Peptostreptococcus sp. str. E3_32	795.5±303.83	1223.67±440.79	1.90543	0.115058	1579±558.99	2282.34±475.04	1.06163	0.336966
Firmicutes	Bacilli	Bacillales	Bacillaceae	sf_1	3612	b3612	AB042060.1	Bacillus schlegelii str. ATCC 43741T	1250.17±279.67	1621.5±367.79	0.9136	0.402832	1759.67±510.66	2439.67±291.06	0.956677	0.382666
Proteobacteria	Deltaproteobacteria	Desulfovibrionales	Desulfohalobiaceae	sf_1	9894	b9894	AF524933.1	Desulfonauticus submarinus str. 6N	702.5±171.37	1075.84±334.05	1.05181	0.341042	1180.84±294.94	2267.17±197.97	2.33825	0.0665244
Actinobacteria	Actinobacteria	Actinomycetales	Micromonosporaceae	sf_1	1159	b1159	AJ277568.1	Actinoplanes durhamensis str. IMSNU 22124T	897.34±329.49	1453.84±590.44	1.54085	0.183986	1730±626.18	2238.67±344.14	0.782979	0.469083
Actinobacteria	Actinobacteria	Actinomycetales	Corynebacteriaceae	sf_1	1820	b1820	U87823.1	Corynebacterium jeikeium str. ATCC 43734	925.34±222.79	1587.67±729.32	1.04351	0.344516	1459.34±478.63	2289.67±567.25	0.894721	0.411932
Proteobacteria	Gammaproteobacteria	Pseudomonadales	Pseudomonadaceae	sf_1	9366	b9366	AJ293826.1	Arctic seawater isolate str. R7366	1682.67±473.35	1870.17±558.83	0.288953	0.784214	3350.5±865.16	5251.67±664.46	2.04186	0.0966391
Proteobacteria	Gammaproteobacteria	Enterobacteriales	Enterobacteriaceae	sf_6	433	b433	AF523903.1	coal effluent wetland clone RCP2-6	770.84±192.18	1805.67±717.47	1.40312	0.219528	970.67±228.66	1271.84±223.66	0.826541	0.446133
Actinobacteria	Actinobacteria	Actinomycetales	Microbacteriaceae	sf_1	1667	b1667	AB007415.1	Microbacterium lacticum	953±251.99	1413.84±512.56	1.2773	0.25759	1694±530.07	2417.5±334.68	1.20306	0.282806
Proteobacteria	Gammaproteobacteria	Alteromonadales	Alteromonadaceae	sf_1	9384	b9384	AJ132226.1	Moritella viscosa str. NVI 88/478T	856.34±283.74	1260.5±554.32	0.924105	0.397838	1478.5±372.64	2884.84±208.13	2.98367	0.0306698
Proteobacteria	Gammaproteobacteria	Enterobacteriales	Enterobacteriaceae	sf_1	8251	b8251	AF214640.1	Nitrogen-fixing isolate str. CANF3	438±165.22	683.5±258.12	0.661944	0.537291	810.5±256.57	2141.5±230.06	3.86356	0.0118373
Proteobacteria	Gammaproteobacteria	Enterobacteriales	Enterobacteriaceae	sf_1	9337	b9337	U90758.1	Rahnella genosp. 3 str. DSM 30078	693.84±173.22	1275.84±559.77	1.06175	0.33692	1077.5±318.31	1790.17±325.16	1.53849	0.184545
Bacteroidetes	Flavobacteria	Flavobacteriales	Flavobacteriaceae	sf_1	5352	b5352	AY871820.2	Riemerella anatipestifer str. H-2565	1921±762.83	2234.84±784.77	0.464429	0.661861	2977.5±840.49	3854.67±527.23	0.977388	0.373265
Verrucomicrobia	Verrucomicrobiae	Verrucomicrobiales	Verrucomicrobia subdivision 7	sf_1	446	b446	AY114322.1	anoxic marine sediment clone LD1-PA34	741.67±300.11	500.34±97.69	0.703996	0.512861	1076.17±218.94	2337.67±495.19	2.45056	0.0578967
Actinobacteria	Actinobacteria	Actinomycetales	Micrococcaceae	sf_1	1494	b1494	X80748.1	Arthrobacter agilis str. DSM 20550	475.5±131.29	707.67±264.3	1.12945	0.309961	996±340.46	1837.67±388.37	2.05376	0.0951864
Proteobacteria	Gammaproteobacteria	Xanthomonadales	Xanthomonadaceae	sf_3	9167	b9167	AB074619.1	pea aphid symbiont clone APe4_38	944.67±306.8	1295.34±478.26	0.564078	0.597063	1257.34±304.36	2573.84±406.13	2.73968	0.0408077
Actinobacteria	Actinobacteria	Actinomycetales	Mycobacteriaceae	sf_1	1262	b1262	AJ310467.1	Mycobacterium holsaticum str. 1406	639.5±233.54	1265.5±559.88	1.57593	0.175863	1422.34±485.85	1857.5±248.16	0.809578	0.454968
Proteobacteria	Gammaproteobacteria	Pseudomonadales	Pseudomonadaceae	sf_1	9056	b9056	AB037546.1	Pseudomonas aeruginosa str. #47	1218.5±318.21	1304.5±351.17	0.196796	0.851737	1946.84±534.25	3010.67±213.49	2.161	0.0830822
Proteobacteria	Alphaproteobacteria	Rhizobiales	Phyllobacteriaceae	sf_1	6916	b6916	AJ441009.1	lake microbial mat isolate str. R-9219	716±309.21	644.67±69.09	0.213198	0.839593	1256.34±259.96	2815.84±408.71	3.35408	0.0202383
Proteobacteria	Alphaproteobacteria	Sphingomonadales	Sphingomonadaceae	sf_1	7440	b7440	AF159257.2	Sphingobium chungbukense str. DJ77	1330.17±695.65	1299±702.46	0.054912	0.958335	1645.84±671.95	1659.84±414.07	0.0159558	0.987887
Actinobacteria	Actinobacteria	Actinomycetales	Streptomycetaceae	sf_1	1354	b1354	X80825.1	Streptomyces subrutilus str. DSM 40445	605±179.98	625.84±222.61	0.0654638	0.950342	1321.84±386.54	2498.5±438.46	1.74539	0.141359
Proteobacteria	Alphaproteobacteria	Rhodobacterales	Rhodobacteraceae	sf_1	7026	b7026	AY005463.1	Leisingera methylohalidivorans str. MB2	480.17±185.02	387.34±93.78	0.416365	0.694412	959.5±203.05	2113.84±370.87	2.74288	0.0406527
Cyanobacteria	Cyanobacteria	Chloroplasts	Chloroplasts	sf_11	5123	b5123	AF289249.1	Lepocinclis fusiformis str. ACOI 1025	355.17±166.41	741.5±382.47	0.90496	0.406977	712.67±235.12	1295.34±288.98	1.39384	0.222144
Actinobacteria	Actinobacteria	Actinomycetales	Microbacteriaceae	sf_1	1197	b1197	AF468440.1	Arctic sea ice ARK10173	468.84±193.85	905.17±421.08	0.905194	0.406864	873.17±313.93	1518.5±348.83	1.2	0.283891
Actinobacteria	Actinobacteria	Actinomycetales	Micrococcaceae	sf_1	1593	b1593	M23411.1	Arthrobacter globiformis	646.67±180.66	1088.34±430.88	1.41854	0.215243	1405±468.3	2333.5±352.83	1.70401	0.149104
Actinobacteria	Actinobacteria	Bifidobacteriales	Bifidobacteriaceae	sf_1	1351	b1351	AY174108.1	Bifidobacterium psychraerophilum str. T16	688.17±195.16	1160.5±461.26	1.44185	0.208917	1467.34±509.44	2372.34±361.63	1.57525	0.176018
Actinobacteria	Actinobacteria	Actinomycetales	Microbacteriaceae	sf_1	1404	b1404	AJ507468.1	freshwater isolate str. MWH-Ta3	389.17±162.33	761.5±345.44	0.936728	0.391902	830±298.74	1498.84±299.94	1.42189	0.214323
Actinobacteria	Actinobacteria	Actinomycetales	Kineosporiaceae	sf_1	1598	b1598	AY250880.1	lichen-dominated Antarctic cryptoendolithic community clone FBP402	414±126.14	1231.67±561.43	1.54961	0.181923	1812.5±687.26	2602.67±306.83	1.21383	0.279013
Proteobacteria	Alphaproteobacteria	Bradyrhizobiales	Bradyrhizobiaceae	sf_1	7353	b7353	AY216437.1	temperate estuarine mud clone HC65	982.67±346.6	1392.5±654.79	1.12601	0.311284	1349.67±416.8	1630.34±350.89	0.38708	0.714624
Planctomycetes	Planctomycetacia	Planctomycetales	Anammoxales	sf_4	4695	b4695	AF316773.1	Crater Lake clone CL500-15	621±182.58	1049.5±417.9	1.44819	0.207228	1351.84±467.45	2278.5±363	1.69636	0.150583
Firmicutes	Bacilli	Lactobacillales	Streptococcaceae	sf_1	3422	b3422	X68418.1	Streptococcus thermophilus str. DSM 20617	1232.84±448.98	1888.84±811.33	1.10728	0.318578	2270.5±658.51	3790±622.77	1.73313	0.143611
Actinobacteria	Actinobacteria	Acidimicrobiales	Acidimicrobiaceae	sf_1	1360	b1360	AF523917.1	forested wetland clone RCP2-103	711.17±189.1	1551.67±710.95	1.37694	0.226985	1562.17±532.25	2584.34±312.18	1.55795	0.179981
Proteobacteria	Betaproteobacteria	Nitrosomonadales	Nitrosomonadaceae	sf_1	7865	b7865			457.67±198.18	428.5±116.56	0.11698	0.911429	936.17±220.88	2226.34±265.2	3.19629	0.0240948
Verrucomicrobia	Verrucomicrobiae	Verrucomicrobiales	Verrucomicrobia subdivision 7	sf_1	760	b760	AF454310.2	Mono lake clone ML316M-1	1589.67±687.95	2046±999.58	1.20262	0.282961	2618.67±904.4	3240.67±794.78	0.418272	0.693106
Bacteroidetes	Bacteroidetes	Bacteroidales	Bacteroidaceae	sf_12	5950	b5950			715.5±179.93	1570.84±759.74	1.25409	0.265247	1563.34±564.28	2503.5±503.66	1.12536	0.311535
Bacteroidetes	Flavobacteria	Flavobacteriales	Flavobacteriaceae	sf_1	5423	b5423	AF170754.1	Aequorivita antarctica str. QSSC9-14	593.17±141.94	1330.67±615.37	1.30875	0.247543	1301±448.21	2097.5±350.96	1.23472	0.271793
Cyanobacteria	Cyanobacteria	Chloroplasts	Chloroplasts	sf_5	4976	b4976	AF244550.1	Calypogeia muelleriana	247.34±96.97	732±447.94	1.13041	0.309594	733.84±380.71	1087.34±487.08	0.506762	0.633873
Bacteroidetes	Flavobacteria	Flavobacteriales	Flavobacteriaceae	sf_1	5367	b5367	AY238333.1	patient's bronchoalveolar lavage isolate str. MDA2507 sp.	482.5±156.98	1310.84±597.43	1.29913	0.250576	1039.84±453	2266±499.32	1.65545	0.158738
Proteobacteria	Alphaproteobacteria	Azospirillales	Magnetospirillaceae	sf_1	6922	b6922	AY171615.1	Dechlorospirillum sp. str. SN1	303.34±88.29	848.34±511.08	1.21932	0.277099	932±370.48	1446.84±387.71	0.812147	0.453622
Actinobacteria	Actinobacteria	Actinomycetales	Cellulomonadaceae	sf_1	1748	b1748	Y18378.1	Beutenbergia cavernosa str. DSM 12333	395.84±241.24	1478.34±972.41	1.05467	0.33985	1324.17±726.84	2121.5±1041.69	0.591028	0.580206
Actinobacteria	Actinobacteria	Actinomycetales	Microbacteriaceae	sf_1	1779	b1779	AB042083.1	Microbacterium sp. str. VKM Ac-2048	295±102.59	709.17±429.92	0.991245	0.367081	937±487.57	1901.17±466.04	1.42469	0.213557
Actinobacteria	Actinobacteria	Actinomycetales	Microbacteriaceae	sf_1	1804	b1804	AY244784.1	Microbacterium resistens str. 2002-59119	225.17±73.27	645±384.23	1.03786	0.346898	570.84±316.32	1270.17±324.59	1.41598	0.215948
Proteobacteria	Deltaproteobacteria	Desulfovibrionales	Desulfovibrionaceae	sf_1	9709	b9709	AB089104.1	termite gut homogenate clone Rs-N31 proteobacterium	300.17±71.96	663.17±388.68	0.935787	0.392342	892.34±523.93	1975.5±496.5	1.5807	0.174786
Actinobacteria	Actinobacteria	Actinomycetales	Mycobacteriaceae	sf_1	1175	b1175	AJ243481.1	Mycobacterium cf. xenopi 'Hymi_Wue Tb_939/99' str. Hymi_Wue Tb_939/99	121±74.52	681.5±498.88	1.09301	0.324232	533.67±357.34	971.17±396.47	0.775549	0.473082
Actinobacteria	Actinobacteria	Actinomycetales	Mycobacteriaceae	sf_1	1187	b1187	AF498656.1	Mycobacterium aichiense str. JS618	296.67±173.27	1258.67±932.1	0.999066	0.363628	1144.5±721.21	1859.17±984.9	0.555667	0.602384
Proteobacteria	Gammaproteobacteria	Thiotrichales	Piscirickettsiaceae	sf_3	9392	b9392	AJ244761.1	Methylophaga sp. str. V4.ME.29 = MM_2343	245.67±130.4	1076.84±785.58	1.04801	0.342626	978.67±605.46	1518.17±837.53	0.498911	0.639013
Actinobacteria	Actinobacteria	Actinomycetales	Micrococcaceae	sf_1	1610	b1610	X86595.1	Arthrobacter sp str. AC-51	118.5±71.84	662±485.37	1.09022	0.325348	532.17±358.11	1007.84±412.84	0.821628	0.448679
Spirochaetes	Spirochaetes	Spirochaetales	Spirochaetaceae	sf_1	6580	b6580	AF056341.1	Treponema sp. str. III:C:BA213	83.34±48.5	564.5±415.39	1.13481	0.30791	454.34±306.67	723.34±353.87	0.530875	0.618231
