# Supplementary material for: Avian Incubation Inhibits Growth and Diversification of Bacterial Assemblages on Eggs
Source: PLoS One. 2009 Feb 19;4(2):e4522. doi: 10.1371/journal.pone.0004522 (PMC2639702; doi:10.1371/journal.pone.0004522)
Supplement: Results S2 — Complete normalized microarray data file for all the Phylochips used in this study. Key to chip identity is included at the top of the chart. (2.23 MB XLS) [file pone.0004522.s002.xls]

## Sheet: MattS_OTU_report_8-7-2007-3.xls
vert_div	4
													INC_1_PRE	INC_1_PRE	INC_1_PRE	INC_1_POST	INC_1_POST	INC_1_POST	INC_2_PRE	INC_2_PRE	INC_2_PRE	INC_2_POST	INC_2_POST	INC_2_POST	INC_3_PRE	INC_3_PRE	INC_3_PRE	INC_3_POST	INC_3_POST	INC_3_POST	INC_4_PRE	INC_4_PRE	INC_4_PRE	INC_4_POST	INC_4_POST	INC_4_POST	INC_5_PRE	INC_5_PRE	INC_5_PRE	INC_5_POST	INC_5_POST	INC_5_POST	INC_6_PRE	INC_6_PRE	INC_6_PRE	INC_6_POST	INC_6_POST	INC_6_POST	UNINC_1_PRE
													best	best	best	best	best	best	best	best	best	best	best	best	best	best	best	best	best	best	best	best	best	best	best	best	best	best	best	best	best	best	best	best	best	best	best	best	best
domain_tax	phylum_tax	class_tax	order_tax	family_tax	subfamily	otu_id	taxa_string	rep_prokMSA_id	rep_acc	rep_prokMSAname	previous_rep_org	previous_otu_phylocode	set_type	pf	mean_wo_hi_lo	set_type	pf	mean_wo_hi_lo	set_type	pf	mean_wo_hi_lo	set_type	pf	mean_wo_hi_lo	set_type	pf	mean_wo_hi_lo	set_type	pf	mean_wo_hi_lo	set_type	pf	mean_wo_hi_lo	set_type	pf	mean_wo_hi_lo	set_type	pf	mean_wo_hi_lo	set_type	pf	mean_wo_hi_lo	set_type	pf	mean_wo_hi_lo	set_type	pf	mean_wo_hi_lo	set_type
Bacteria	Coprothermobacteria	Unclassified	Unclassified	Unclassified	sf_1	751	Bacteria;Coprothermobacteria;Unclassified;Unclassified;Unclassified;sf_1;751	79191	AJ431258.1	Coprothermobacter sp. str. Dex80-3	Thermophilic_oxygen_reducers Coprothermobacter sp. Dex80-3 strain Dex80-3	'02010000000000.751	gPM_dPM_GC	0.429	662	gPM_dPM_GC	0.571	244	gPM_dPM_GC	0.571	285	gPM_dPM_GC	0.357	142	gPM_dPM_GC	0.714	649	gPM_dPM_GC	0.786	846	gPM_dPM_GC	0.857	2053	gPM_dPM_GC	0.929	1178	gPM_dPM_GC	0.786	1056	gPM_dPM_GC	0.857	2809	gPM_dPM_GC	0.857	1709	gPM_dPM_GC	0.923	2763	gPM_dPM_GC
Bacteria	Thermodesulfobacteria	Thermodesulfobacteria	Thermodesulfobacteriales	Thermodesulfobacteriaceae	sf_1	667	Bacteria;Thermodesulfobacteria;Thermodesulfobacteria;Thermodesulfobacteriales;Thermodesulfobacteriaceae;sf_1;667	27454	AF411013.1	Geothermobacterium ferrireducens	Thermodesulfobacterium hydrogeniphilum	'02050000000000.667	pPM_GC	1	1702	pPM_GC	0.8	1303	pPM_GC	0.8	1152	pPM_GC	0.6	320	pPM_GC	0.909	1474	pPM_GC	0.909	2641	pPM_GC	0.909	3541	pPM_GC	0.909	2199	pPM_GC	1	2274	pPM_GC	1	3853	pPM_GC	1	2500	pPM_GC	1	3918	pPM_GC
Bacteria	Chloroflexi	Thermomicrobia	Unclassified	Unclassified	sf_1	1041	Bacteria;Chloroflexi;Thermomicrobia;Unclassified;Unclassified;sf_1;1041	85874	AY250886.1	Antarctic cryptoendolith clone FBP471	Chloroflexus_assemblage clone FBP471	'02070101000000.1041	pPM_GC	0.692	586	pPM_GC	0.538	171	pPM_GC	0.462	151	pPM_GC	0.538	300	pPM_GC	0.357	81	pPM_GC	0.643	469	pPM_GC	1	565	pPM_GC	0.846	820	pPM_GC	0.857	406	pPM_GC	0.929	2196	pPM_GC	0.643	695	pPM_GC	1	1906	pPM_GC
Bacteria	Chloroflexi	Unclassified	Unclassified	Unclassified	sf_2	818	Bacteria;Chloroflexi;Unclassified;Unclassified;Unclassified;sf_2;818				Chloroflexus_assemblage Chloroflexaceae group clone P6-D01	'02070101000000.818	pPM_GC	1	1455	pPM_GC	0.636	551	pPM_GC	0.636	471	pPM_GC	0.545	259	pPM_GC	1	1346	pPM_GC	1	1708	pPM_GC	1	3293	pPM_GC	1	2280	pPM_GC	1	1503	pPM_GC	1	4238	pPM_GC	1	2650	pPM_GC	1	3497	pPM_GC
Bacteria	Chloroflexi	Unclassified	Unclassified	Unclassified	sf_5	1051	Bacteria;Chloroflexi;Unclassified;Unclassified;Unclassified;sf_5;1051	114339	AY913277.1	forest soil clone DUNssu055 (-2B) (OTU#087)	Environmental_clone_t78_group clone JG37-AG-138	'02070102000000.1051	gPM_dPM_GC	0.727	404	gPM_dPM_GC	0.636	362	gPM_dPM_GC	0.538	242	gPM_dPM_GC	0.308	82	gPM_dPM_GC	0.667	449	gPM_dPM_GC	1	618	gPM_dPM_GC	1	2181	gPM_dPM_GC	0.75	2455	gPM_dPM_GC	0.75	1123	gPM_dPM_GC	1	5073	gPM_dPM_GC	0.75	920	gPM_dPM_GC	1	3242	gPM_dPM_GC
Bacteria	Chloroflexi	Anaerolineae	Chloroflexi-1a	Unclassified	sf_1	927	Bacteria;Chloroflexi;Anaerolineae;Chloroflexi-1a;Unclassified;sf_1;927	72863	AJ441227.1	Paralvinella palmiformis mucus secretions clone P. palm C 37 bacterium	Environmental_clone_t78_group green non-sulfur clone P. palm C 37	'02070102000000.927	pPM_GC	0.417	98	pPM_GC	0.182	21	pPM_GC	0.333	54	pPM_GC	0.167	26	pPM_GC	0.25	67	pPM_GC	0.636	242	pPM_GC	0.667	273	pPM_GC	0.667	806	pPM_GC	0.545	269	pPM_GC	0.667	1477	pPM_GC	0.833	620	pPM_GC	0.769	760	pPM_GC
Bacteria	Deinococcus-Thermus	Unclassified	Unclassified	Unclassified	sf_1	178	Bacteria;Deinococcus-Thermus;Unclassified;Unclassified;Unclassified;sf_1;178	67904	AY028380.1	Thermus sp. str. C4	T.thermophilus_subgroup Thermus sp. C4	'02070201010000.178	pPM_GC	0.706	1286	pPM_GC	0.7	627	pPM_GC	0.545	830	pPM_GC	0.485	472	pPM_GC	0.667	932	pPM_GC	0.875	1415	pPM_GC	0.848	2399	pPM_GC	0.735	1555	pPM_GC	0.818	1413	pPM_GC	0.939	3573	pPM_GC	0.75	1843	pPM_GC	0.903	3485	pPM_GC
Bacteria	Deinococcus-Thermus	Unclassified	Unclassified	Unclassified	sf_1	563	Bacteria;Deinococcus-Thermus;Unclassified;Unclassified;Unclassified;sf_1;563	60062	AJ507298.1	Vulcanithermus mediatlanticus str. TR	Vulcanithermus medioatlanticus	'02070201030000.563	gPM_dPM_GC	0.68	1454	gPM_dPM_GC	0.667	805	gPM_dPM_GC	0.577	733	gPM_dPM_GC	0.44	464	gPM_dPM_GC	0.731	1305	gPM_dPM_GC	0.846	2199	gPM_dPM_GC	0.962	2773	gPM_dPM_GC	0.769	1681	gPM_dPM_GC	0.731	1148	gPM_dPM_GC	0.923	3764	gPM_dPM_GC	0.846	2022	gPM_dPM_GC	0.808	2979	gPM_dPM_GC
Bacteria	Deinococcus-Thermus	Unclassified	Unclassified	Unclassified	sf_2	637	Bacteria;Deinococcus-Thermus;Unclassified;Unclassified;Unclassified;sf_2;637	62482	AF513964.1	hypersaline pond clone LA7-B27N	Deinococcus_group Deinococci clone LA7-B27N	'02070202000000.637	gPM_dPM_GC	0.824	435	gPM_dPM_GC	0.5	83	gPM_dPM_GC	0.294	93	gPM_dPM_GC	0.294	85	gPM_dPM_GC	0.647	290	gPM_dPM_GC	0.824	451	gPM_dPM_GC	0.706	525	gPM_dPM_GC	0.941	951	gPM_dPM_GC	0.765	383	gPM_dPM_GC	1	1071	gPM_dPM_GC	0.529	439	gPM_dPM_GC	0.588	593	gPM_dPM_GC
Bacteria	Deinococcus-Thermus	Unclassified	Unclassified	Unclassified	sf_3	920	Bacteria;Deinococcus-Thermus;Unclassified;Unclassified;Unclassified;sf_3;920				Deinococcus_group clone RCP1-75	'02070202000000.920	pPM	0.917	675	pPM	0.75	986	pPM	0.727	1892	pPM	0.5	131	pPM	0.75	1145	pPM	0.917	2716	pPM	0.917	3830	pPM	0.917	2574	pPM	0.917	1735	pPM	1	3611	pPM	0.75	2595	pPM	0.833	3837	pPM
Bacteria	OP10	CH21 cluster	Unclassified	Unclassified	sf_1	326	Bacteria;OP10;CH21 cluster;Unclassified;Unclassified;sf_1;326	85439	AY222300.1	geothermal clone ST01-SN3H	Environmental_clone_opb80_group clone ST01-SN3H	'02080000000000.326	pPM_GC	0.875	643	pPM_GC	0.452	192	pPM_GC	0.375	256	pPM_GC	0.25	232	pPM_GC	0.594	567	pPM_GC	0.75	680	pPM_GC	0.938	1704	pPM_GC	0.969	1218	pPM_GC	0.688	1056	pPM_GC	1	4117	pPM_GC	0.875	1188	pPM_GC	0.875	2059	pPM_GC
Bacteria	OP10	Unclassified	Unclassified	Unclassified	sf_4	484	Bacteria;OP10;Unclassified;Unclassified;Unclassified;sf_4;484	63206	AF524022.1	forested wetland clone FW68	Environmental_clone_opb80_group clone FW68	'02080000000000.484	pPM	0.727	331	pPM	0.444	153	pPM	0.182	79	pPM	0.545	191	pPM	0.111	12	pPM	0.545	277	pPM	0.727	1210	pPM	0.727	866	pPM	0.545	1075	pPM	0.909	3441	pPM	0.727	632	pPM	0.455	1071	pPM
Bacteria	OP10	CH21 cluster	Unclassified	Unclassified	sf_1	514	Bacteria;OP10;CH21 cluster;Unclassified;Unclassified;sf_1;514	66825	AF368184.1	sludge clone SBRA136	Environmental_clone_opb80_group OP10 clone SBRA309	'02080000000000.514	pPM_GC	0.895	1279	pPM_GC	0.368	1347	pPM_GC	0.474	1440	pPM_GC	0.263	100	pPM_GC	0.526	1270	pPM_GC	0.737	2437	pPM_GC	0.947	4741	pPM_GC	0.947	2399	pPM_GC	0.895	2431	pPM_GC	1	7005	pPM_GC	0.895	2893	pPM_GC	0.947	4425	pPM_GC
Bacteria	Unclassified	Unclassified	Unclassified	Unclassified	sf_93	925	Bacteria;Unclassified;Unclassified;Unclassified;Unclassified;sf_93;925	41280	AF254404.1	4MB-degrading consortium clone UASB_TL26	Environmental_clone_opb80_group UASB_TL26	'02080000000000.925	gPM_dPM_GC	0.794	2766	gPM_dPM_GC	0.882	2514	gPM_dPM_GC	0.848	1795	gPM_dPM_GC	0.676	1224	gPM_dPM_GC	0.735	2330	gPM_dPM_GC	0.818	3609	gPM_dPM_GC	0.818	5096	gPM_dPM_GC	0.875	4387	gPM_dPM_GC	0.875	3131	gPM_dPM_GC	0.848	5922	gPM_dPM_GC	0.844	2867	gPM_dPM_GC	0.818	4178	gPM_dPM_GC
Bacteria	Nitrospira	Nitrospira	Nitrospirales	Nitrospiraceae	sf_1	984	Bacteria;Nitrospira;Nitrospira;Nitrospirales;Nitrospiraceae;sf_1;984	75438	AJ519405.1	uranium mining waste pile clone JG37-AG-131 sp.	Nsp.marina_subgroup Nitrospira sp. clone JG37-AG-131	'02090101000000.984	gPM_dPM_GC	0.692	1375	gPM_dPM_GC	0.538	395	gPM_dPM_GC	0.615	440	gPM_dPM_GC	0.615	305	gPM_dPM_GC	0.5	172	gPM_dPM_GC	0.769	830	gPM_dPM_GC	0.917	4259	gPM_dPM_GC	0.923	1856	gPM_dPM_GC	0.692	2958	gPM_dPM_GC	0.923	5855	gPM_dPM_GC	0.923	1196	gPM_dPM_GC	0.818	3976	gPM_dPM_GC
Bacteria	Nitrospira	Nitrospira	Nitrospirales	Nitrospiraceae	sf_1	179	Bacteria;Nitrospira;Nitrospira;Nitrospirales;Nitrospiraceae;sf_1;179	60596	AF407702.1	Great Artesian Basin clone G19	Nsp.moscoviensis_subgroup clone G19	'02090102000000.179	pPM_GC	0.409	451	pPM_GC	0.318	382	pPM_GC	0.455	334	pPM_GC	0.217	110	pPM_GC	0.542	482	pPM_GC	0.609	803	pPM_GC	0.75	2094	pPM_GC	0.783	1218	pPM_GC	0.542	1089	pPM_GC	0.8	3072	pPM_GC	0.708	995	pPM_GC	0.696	1847	pPM_GC
Bacteria	Nitrospira	Nitrospira	Nitrospirales	Nitrospiraceae	sf_1	864	Bacteria;Nitrospira;Nitrospira;Nitrospirales;Nitrospiraceae;sf_1;864	1468	Y14644.1	nitrifying sludge clone GC86	Nitrospira cf c2	'02090102000000.864	gPM_dPM_GC	0.4	383	gPM_dPM_GC	0.3	320	gPM_dPM_GC	0.3	328	gPM_dPM_GC	0.154	51	gPM_dPM_GC	0.364	397	gPM_dPM_GC	0.273	585	gPM_dPM_GC	0.364	1259	gPM_dPM_GC	0.417	443	gPM_dPM_GC	0.231	339	gPM_dPM_GC	0.923	1283	gPM_dPM_GC	0.364	945	gPM_dPM_GC	0.667	1485	gPM_dPM_GC
Bacteria	SPAM	Unclassified	Unclassified	Unclassified	sf_1	705	Bacteria;SPAM;Unclassified;Unclassified;Unclassified;sf_1;705	77042	AJ519639.1	uranium tailings soil clone Sh765B-AG-45	Lpp.ferrooxidans_subgroup actinobacterium clone Sh765B-AG-45	'02090301000000.705	gPM_dPM_GC	0.643	1212	gPM_dPM_GC	0.467	578	gPM_dPM_GC	0.438	731	gPM_dPM_GC	0.412	311	gPM_dPM_GC	0.438	486	gPM_dPM_GC	0.765	1623	gPM_dPM_GC	0.941	2144	gPM_dPM_GC	0.824	1290	gPM_dPM_GC	0.706	1172	gPM_dPM_GC	1	4257	gPM_dPM_GC	0.812	1514	gPM_dPM_GC	0.706	3132	gPM_dPM_GC
Bacteria	SPAM	Unclassified	Unclassified	Unclassified	sf_1	738	Bacteria;SPAM;Unclassified;Unclassified;Unclassified;sf_1;738	76626	AJ532725.1	uranium mining waste clone JG34-KF-252	Lpp.ferrooxidans_subgroup clone JG34-KF-252	'02090301000000.738	pPM_GC	0.611	2217	pPM_GC	0.667	753	pPM_GC	0.611	1147	pPM_GC	0.5	630	pPM_GC	0.611	977	pPM_GC	0.611	2684	pPM_GC	0.889	4213	pPM_GC	0.889	1556	pPM_GC	0.667	1304	pPM_GC	1	4604	pPM_GC	0.889	3211	pPM_GC	0.667	4695	pPM_GC
Bacteria	Nitrospira	Nitrospira	Nitrospirales	Nitrospiraceae	sf_2	542	Bacteria;Nitrospira;Nitrospira;Nitrospirales;Nitrospiraceae;sf_2;542	63221	AF524005.1	forested wetland clone FW19	Tdv.yellowstonii_group clone FW19	'02090400000000.542	gPM_dPM_GC	0.455	409	gPM_dPM_GC	0.273	723	gPM_dPM_GC	0.333	342	gPM_dPM_GC	0.273	119	gPM_dPM_GC	0.4	699	gPM_dPM_GC	0.583	1280	gPM_dPM_GC	0.5	1284	gPM_dPM_GC	0.5	384	gPM_dPM_GC	0.455	759	gPM_dPM_GC	0.917	1510	gPM_dPM_GC	0.5	1113	gPM_dPM_GC	0.5	1406	gPM_dPM_GC
Bacteria	Nitrospira	Nitrospira	Nitrospirales	Nitrospiraceae	sf_2	697	Bacteria;Nitrospira;Nitrospira;Nitrospirales;Nitrospiraceae;sf_2;697	63224	AF524003.1	forested wetland clone FW118	Tdv.yellowstonii_group clone FW118	'02090400000000.697	pPM_GC	0.425	555	pPM_GC	0.35	329	pPM_GC	0.326	672	pPM_GC	0.244	207	pPM_GC	0.512	895	pPM_GC	0.619	1539	pPM_GC	0.667	2131	pPM_GC	0.814	941	pPM_GC	0.585	912	pPM_GC	0.864	2341	pPM_GC	0.682	1366	pPM_GC	0.595	1901	pPM_GC
Bacteria	Verrucomicrobia	Verrucomicrobiae	Verrucomicrobiales	Unclassified	sf_4	169	Bacteria;Verrucomicrobia;Verrucomicrobiae;Verrucomicrobiales;Unclassified;sf_4;169	71809	AY114317.1	anoxic marine sediment clone LD1-PA26	Environmental_clone_wchb1-41_subgroup Verrucomicrobia clone LD1-PA26	'02100100000000.169	pPM_GC	0.8	2067	pPM_GC	0.773	880	pPM_GC	0.72	1209	pPM_GC	0.708	717	pPM_GC	0.708	821	pPM_GC	0.846	1623	pPM_GC	0.885	5004	pPM_GC	0.88	3063	pPM_GC	0.88	4228	pPM_GC	0.88	6908	pPM_GC	0.833	2288	pPM_GC	0.846	3939	pPM_GC
Bacteria	Verrucomicrobia	Unclassified	Unclassified	Unclassified	sf_3	40	Bacteria;Verrucomicrobia;Unclassified;Unclassified;Unclassified;sf_3;40	39097	AJ401121.1	Elbe river clone DEV055	Environmental_clone_wchb1-41_subgroup verrucomicrobium DEV055 clone DEV055	'02100100000000.40	gPM_dPM	0.833	1308	gPM_dPM	0.727	1018	gPM_dPM	0.818	1476	gPM_dPM	0.5	347	gPM_dPM	0.909	1468	gPM_dPM	0.909	2977	gPM_dPM	0.833	4968	gPM_dPM	0.917	2875	gPM_dPM	0.818	2958	gPM_dPM	0.917	5601	gPM_dPM	0.917	2450	gPM_dPM	0.833	4322	gPM_dPM
Bacteria	Verrucomicrobia	Verrucomicrobiae	Verrucomicrobiales	Verrucomicrobia subdivision 7	sf_1	446	Bacteria;Verrucomicrobia;Verrucomicrobiae;Verrucomicrobiales;Verrucomicrobia subdivision 7;sf_1;446	63784	AY114322.1	anoxic marine sediment clone LD1-PA34	Environmental_clone_wchb1-41_subgroup Verrucomicrobia clone LD1-PA34	'02100100000000.446	pPM_GC	0.667	1469	pPM_GC	0.684	445	pPM_GC	0.636	666	pPM_GC	0.6	227	pPM_GC	0.619	675	pPM_GC	0.773	1165	pPM_GC	0.826	4126	pPM_GC	0.857	2434	pPM_GC	0.773	3440	pPM_GC	0.87	5977	pPM_GC	0.857	1816	pPM_GC	0.826	3652	pPM_GC
Bacteria	Verrucomicrobia	Unclassified	Unclassified	Unclassified	sf_3	486	Bacteria;Verrucomicrobia;Unclassified;Unclassified;Unclassified;sf_3;486	33256	AJ401113.1	Elbe river clone DEV045	Environmental_clone_wchb1-41_subgroup verrucomicrobium DEV045 clone DEV045	'02100100000000.486	gPM_dPM_GC	0.939	2131	gPM_dPM_GC	0.9	743	gPM_dPM_GC	0.765	612	gPM_dPM_GC	0.844	560	gPM_dPM_GC	0.697	398	gPM_dPM_GC	0.941	1641	gPM_dPM_GC	1	4459	gPM_dPM_GC	0.97	3658	gPM_dPM_GC	0.97	3976	gPM_dPM_GC	0.941	6329	gPM_dPM_GC	0.844	1867	gPM_dPM_GC	0.879	3770	gPM_dPM_GC
Bacteria	Verrucomicrobia	Verrucomicrobiae	Verrucomicrobiales	Verrucomicrobia subdivision 5	sf_1	530	Bacteria;Verrucomicrobia;Verrucomicrobiae;Verrucomicrobiales;Verrucomicrobia subdivision 5;sf_1;530	63771	AY114334.1	anoxic marine sediment clone LD1-PB20	Environmental_clone_wchb1-41_subgroup Verrucomicrobia clone LD1-PB20	'02100100000000.530	pPM_GC	0.875	2568	pPM_GC	0.818	1701	pPM_GC	0.792	1583	pPM_GC	0.826	523	pPM_GC	0.739	1080	pPM_GC	0.917	2612	pPM_GC	0.917	5688	pPM_GC	0.958	3974	pPM_GC	0.917	4436	pPM_GC	0.958	7866	pPM_GC	0.87	2586	pPM_GC	0.875	4815	pPM_GC
Bacteria	Verrucomicrobia	Verrucomicrobiae	Verrucomicrobiales	Verrucomicrobia subdivision 5	sf_1	533	Bacteria;Verrucomicrobia;Verrucomicrobiae;Verrucomicrobiales;Verrucomicrobia subdivision 5;sf_1;533	63776	AY114330.1	anoxic marine sediment clone LD1-PB12	Environmental_clone_wchb1-41_subgroup Verrucomicrobia clone LD1-PB12	'02100100000000.533	pPM_GC	0.864	2512	pPM_GC	0.762	2201	pPM_GC	0.739	2086	pPM_GC	0.682	729	pPM_GC	0.762	1619	pPM_GC	0.826	3327	pPM_GC	0.909	6026	pPM_GC	0.87	4394	pPM_GC	0.87	4732	pPM_GC	0.913	7924	pPM_GC	0.818	3204	pPM_GC	0.909	4982	pPM_GC
Bacteria	Verrucomicrobia	Verrucomicrobiae	Verrucomicrobiales	Verrucomicrobia subdivision 5	sf_1	547	Bacteria;Verrucomicrobia;Verrucomicrobiae;Verrucomicrobiales;Verrucomicrobia subdivision 5;sf_1;547	63777	AY114329.1	anoxic marine sediment clone LD1-PB1	Environmental_clone_wchb1-41_subgroup Verrucomicrobia clone LD1-PB1	'02100100000000.547	pPM_GC	0.926	2233	pPM_GC	0.769	1880	pPM_GC	0.852	2398	pPM_GC	0.88	704	pPM_GC	0.808	1901	pPM_GC	0.926	3578	pPM_GC	0.963	6739	pPM_GC	1	4750	pPM_GC	0.963	5049	pPM_GC	1	8572	pPM_GC	0.923	3511	pPM_GC	0.963	5537	pPM_GC
Bacteria	Verrucomicrobia	Verrucomicrobiae	Verrucomicrobiales	Verrucomicrobia subdivision 7	sf_1	559	Bacteria;Verrucomicrobia;Verrucomicrobiae;Verrucomicrobiales;Verrucomicrobia subdivision 7;sf_1;559	63790	AY114314.1	anoxic marine sediment clone LD1-PA20	Environmental_clone_wchb1-41_subgroup Verrucomicrobia clone LD1-PA20	'02100100000000.559	pPM_GC	0.85	2196	pPM_GC	0.765	471	pPM_GC	0.75	718	pPM_GC	0.737	412	pPM_GC	0.737	510	pPM_GC	0.9	1055	pPM_GC	0.95	5413	pPM_GC	0.947	3155	pPM_GC	0.9	4624	pPM_GC	0.9	7495	pPM_GC	0.842	1602	pPM_GC	0.9	3986	pPM_GC
Bacteria	Verrucomicrobia	Verrucomicrobiae	Verrucomicrobiales	Verrucomicrobia subdivision 5	sf_1	629	Bacteria;Verrucomicrobia;Verrucomicrobiae;Verrucomicrobiales;Verrucomicrobia subdivision 5;sf_1;629	70013	AY114328.1	anoxic marine sediment clone LD1-PA50	Environmental_clone_wchb1-41_subgroup Verrucomicrobia clone LD1-PA50	'02100100000000.629	pPM_GC	0.773	2144	pPM_GC	0.7	1762	pPM_GC	0.714	1792	pPM_GC	0.619	656	pPM_GC	0.75	1338	pPM_GC	0.857	3011	pPM_GC	0.905	5652	pPM_GC	0.864	3795	pPM_GC	0.818	4171	pPM_GC	0.864	7602	pPM_GC	0.8	3085	pPM_GC	0.857	4725	pPM_GC
Bacteria	Verrucomicrobia	Unclassified	Unclassified	Unclassified	sf_5	686	Bacteria;Verrucomicrobia;Unclassified;Unclassified;Unclassified;sf_5;686	70602	AF419674.1	hydrothermal vent sediment clone a2b018	Environmental_clone_wchb1-41_subgroup a2b018	'02100100000000.686	pPM_GC	0.917	1777	pPM_GC	0.667	581	pPM_GC	0.667	1096	pPM_GC	0.583	205	pPM_GC	0.5	940	pPM_GC	0.833	1319	pPM_GC	0.833	2753	pPM_GC	0.75	1987	pPM_GC	0.75	2353	pPM_GC	1	4382	pPM_GC	0.833	1965	pPM_GC	0.917	2533	pPM_GC
Bacteria	Verrucomicrobia	Verrucomicrobiae	Verrucomicrobiales	Verrucomicrobia subdivision 7	sf_1	760	Bacteria;Verrucomicrobia;Verrucomicrobiae;Verrucomicrobiales;Verrucomicrobia subdivision 7;sf_1;760	63827	AF454310.2	Mono lake clone ML316M-1	Environmental_clone_wchb1-41_subgroup Verrucomicrobia clone ML1228J-2	'02100100000000.760	pPM_GC	0.895	2318	pPM_GC	0.812	535	pPM_GC	0.789	891	pPM_GC	0.778	442	pPM_GC	0.778	551	pPM_GC	0.9	1326	pPM_GC	0.95	6045	pPM_GC	0.947	3500	pPM_GC	0.947	5249	pPM_GC	0.9	8132	pPM_GC	0.889	1982	pPM_GC	0.9	4473	pPM_GC
Bacteria	Verrucomicrobia	Verrucomicrobiae	Verrucomicrobiales	Verrucomicrobia subdivision 5	sf_1	885	Bacteria;Verrucomicrobia;Verrucomicrobiae;Verrucomicrobiales;Verrucomicrobia subdivision 5;sf_1;885	69582	AJ390455.1	soil clone PBS-III-26	Environmental_clone_wchb1-41_subgroup soil PBS-III-26	'02100100000000.885	pPM_GC	0.75	2108	pPM_GC	0.765	1995	pPM_GC	0.737	1900	pPM_GC	0.684	463	pPM_GC	0.737	1486	pPM_GC	0.895	3230	pPM_GC	0.947	5562	pPM_GC	0.895	4267	pPM_GC	0.842	4108	pPM_GC	0.8	7363	pPM_GC	0.789	3278	pPM_GC	0.895	4704	pPM_GC
Bacteria	Verrucomicrobia	Verrucomicrobiae	Verrucomicrobiales	Verrucomicrobiaceae	sf_7	29	Bacteria;Verrucomicrobia;Verrucomicrobiae;Verrucomicrobiales;Verrucomicrobiaceae;sf_7;29	41135	AB073978.1	Fucophilus fucoidanolyticus str. SI-1234	Fucophilus fucoidanolyticus	'02100200000000.29	gPM_dPM_GC	0.571	392	gPM_dPM_GC	0.667	134	gPM_dPM_GC	0.2	56	gPM_dPM_GC	0.3	121	gPM_dPM_GC	0.65	139	gPM_dPM_GC	0.952	321	gPM_dPM_GC	0.952	396	gPM_dPM_GC	0.5	248	gPM_dPM_GC	0.3	170	gPM_dPM_GC	0.579	354	gPM_dPM_GC	0.714	218	gPM_dPM_GC	0.81	428	gPM_dPM_GC
Bacteria	Proteobacteria	Gammaproteobacteria	Enterobacteriales	Enterobacteriaceae	sf_6	433	Bacteria;Proteobacteria;Gammaproteobacteria;Enterobacteriales;Enterobacteriaceae;sf_6;433	63314	AF523903.1	coal effluent wetland clone RCP2-6	Ver.sp_str_veglc2_subgroup clone RCP2-6	'02100200000000.433	pPM_GC	0.944	1393	pPM_GC	0.765	446	pPM_GC	0.611	294	pPM_GC	0.667	294	pPM_GC	0.778	454	pPM_GC	0.889	473	pPM_GC	0.944	2236	pPM_GC	0.944	2818	pPM_GC	0.833	2751	pPM_GC	0.944	4661	pPM_GC	0.833	680	pPM_GC	0.778	1063	pPM_GC
Bacteria	Proteobacteria	Gammaproteobacteria	Enterobacteriales	Enterobacteriaceae	sf_6	646	Bacteria;Proteobacteria;Gammaproteobacteria;Enterobacteriales;Enterobacteriaceae;sf_6;646	105129	AY695840.1	Opitutus sp. str. SA-9	Ver.sp_str_veglc2_subgroup rumen 2C28d-9	'02100200000000.646	pPM_GC	0.846	1472	pPM_GC	0.75	381	pPM_GC	0.385	137	pPM_GC	0.538	184	pPM_GC	0.692	228	pPM_GC	0.846	217	pPM_GC	0.923	1031	pPM_GC	0.846	1648	pPM_GC	0.769	1319	pPM_GC	0.923	2979	pPM_GC	0.769	441	pPM_GC	0.692	487	pPM_GC
Bacteria	Verrucomicrobia	Unclassified	Unclassified	Unclassified	sf_4	288	Bacteria;Verrucomicrobia;Unclassified;Unclassified;Unclassified;sf_4;288	1588	U60012.1	Prosthecobacter dejongeii	Prosthecobacter dejongeii	'02100400000000.288	pPM	0.909	1350	pPM	0.667	448	pPM	0.727	286	pPM	0.667	339	pPM	0.7	219	pPM	0.818	343	pPM	1	2622	pPM	0.909	3835	pPM	0.909	4496	pPM	0.909	6227	pPM	0.9	565	pPM	1	1084	pPM
Bacteria	Verrucomicrobia	Verrucomicrobiae	Verrucomicrobiales	Xiphinematobacteraceae	sf_3	888	Bacteria;Verrucomicrobia;Verrucomicrobiae;Verrucomicrobiales;Xiphinematobacteraceae;sf_3;888	29275	AF217462.1	Candidatus Xiphinematobacter brevicolli	Environmental_clone_wchd3-88 Candidatus Xiphinematobacter brevicolli	'02100500000000.888	gPM_dPM	1	3052	gPM_dPM	0.917	2983	gPM_dPM	0.909	2944	gPM_dPM	1	949	gPM_dPM	0.833	1365	gPM_dPM	1	4195	gPM_dPM	1	5368	gPM_dPM	1	6322	gPM_dPM	0.917	3214	gPM_dPM	0.917	8398	gPM_dPM	1	4236	gPM_dPM	1	4715	gPM_dPM
Bacteria	Verrucomicrobia	Verrucomicrobiae	Verrucomicrobiales	Unclassified	sf_3	565	Bacteria;Verrucomicrobia;Verrucomicrobiae;Verrucomicrobiales;Unclassified;sf_3;565				Environmental_clone_da101_subgroup Verrucomicrobia EV116	'02100600000000.565	gPM_GC	0.667	254	gPM_GC	0.364	57	gPM_GC	0.091	22	gPM_GC	0.333	107	gPM_GC	0	12	gPM_GC	0.545	106	gPM_GC	0.3	52	gPM_GC	0.5	181	gPM_GC	0.7	189	gPM_GC	0.909	157	gPM_GC	0	15	gPM_GC	0.2	49	gPM_GC
Bacteria	Verrucomicrobia	Verrucomicrobiae	Verrucomicrobiales	Unclassified	sf_3	792	Bacteria;Verrucomicrobia;Verrucomicrobiae;Verrucomicrobiales;Unclassified;sf_3;792	78274	AB089122.1	termite gut homogenate clone Rs-P07 bacterium	Environmental_clone_da101_subgroup Verrucomicrobia clone:Rs-P07	'02100600000000.792	pPM_GC	0.895	2050	pPM_GC	0.778	558	pPM_GC	0.75	422	pPM_GC	0.833	430	pPM_GC	0.684	338	pPM_GC	0.895	812	pPM_GC	0.947	5430	pPM_GC	0.95	3972	pPM_GC	0.9	5203	pPM_GC	0.95	8365	pPM_GC	0.895	839	pPM_GC	0.9	3309	pPM_GC
Bacteria	Synergistes	Unclassified	Unclassified	Unclassified	sf_3	117	Bacteria;Synergistes;Unclassified;Unclassified;Unclassified;sf_3;117	78257	AB089065.2	termite gut homogenate clone Rs-D89	Anr.thermoterrenum_group clone:Rs-D89	'02110000000000.117	pPM_GC	0.667	281	pPM_GC	0.389	397	pPM_GC	0.556	1922	pPM_GC	0.235	75	pPM_GC	0.889	1750	pPM_GC	0.778	3092	pPM_GC	0.889	4839	pPM_GC	0.833	2528	pPM_GC	0.889	2112	pPM_GC	0.944	4252	pPM_GC	0.944	2898	pPM_GC	0.889	4127	pPM_GC
Bacteria	Synergistes	Unclassified	Unclassified	Unclassified	sf_3	353	Bacteria;Synergistes;Unclassified;Unclassified;Unclassified;sf_3;353	82669	AY261810.1	UASB reactor granular sludge clone PD-UASB-13 G+C	Anr.thermoterrenum_group low G+C Gram-positive clone PD-UASB-13	'02110000000000.353	pPM_GC	0.667	363	pPM_GC	0.304	337	pPM_GC	0.458	1333	pPM_GC	0.217	67	pPM_GC	0.708	1242	pPM_GC	0.75	2358	pPM_GC	0.917	4532	pPM_GC	0.917	2766	pPM_GC	0.875	2649	pPM_GC	0.958	5898	pPM_GC	0.875	2482	pPM_GC	0.917	3775	pPM_GC
Bacteria	Synergistes	Unclassified	Unclassified	Unclassified	sf_3	60	Bacteria;Synergistes;Unclassified;Unclassified;Unclassified;sf_3;60	68344	AF481216.1	Flexistipes sp. str. E3_33	Anr.thermoterrenum_group Flexistipes sp. E3_33 E1 oral isolate	'02110000000000.60	pPM_GC	0.889	986	pPM_GC	0.833	491	pPM_GC	0.889	1107	pPM_GC	0.353	132	pPM_GC	0.889	1788	pPM_GC	0.889	2856	pPM_GC	0.889	4190	pPM_GC	0.889	1453	pPM_GC	0.889	1288	pPM_GC	0.944	3901	pPM_GC	0.889	2714	pPM_GC	0.889	4258	pPM_GC
Bacteria	Chloroflexi	Thermomicrobia	Unclassified	Unclassified	sf_2	652	Bacteria;Chloroflexi;Thermomicrobia;Unclassified;Unclassified;sf_2;652	78862	AJ536890.1	uranium mining waste pile soil sample clone JG30-KF-CM45	Anr.thermoterrenum_group clone JG30-KF-CM45	'02110000000000.652	gPM_dPM_GC	0.857	502	gPM_dPM_GC	0.462	124	gPM_dPM_GC	0.231	79	gPM_dPM_GC	0.462	283	gPM_dPM_GC	0.571	147	gPM_dPM_GC	0.714	291	gPM_dPM_GC	0.786	449	gPM_dPM_GC	0.692	519	gPM_dPM_GC	0.769	277	gPM_dPM_GC	0.786	681	gPM_dPM_GC	0.571	568	gPM_dPM_GC	0.923	732	gPM_dPM_GC
Bacteria	Synergistes	Unclassified	Unclassified	Unclassified	sf_3	719	Bacteria;Synergistes;Unclassified;Unclassified;Unclassified;sf_3;719	86619	AY207056.1	Synergistes sp. P1 str. P4G_18	Anr.thermoterrenum_group Synergistes sp. P4G_18 P1	'02110000000000.719	pPM_GC	0.955	1053	pPM_GC	0.783	934	pPM_GC	0.739	1638	pPM_GC	0.364	206	pPM_GC	0.909	2131	pPM_GC	0.826	3121	pPM_GC	0.913	4274	pPM_GC	0.955	1865	pPM_GC	0.913	1836	pPM_GC	0.955	4179	pPM_GC	0.826	2779	pPM_GC	0.913	3823	pPM_GC
Bacteria	OP9/JS1	OP9	Unclassified	Unclassified	sf_1	726	Bacteria;OP9/JS1;OP9;Unclassified;Unclassified;sf_1;726	1659	AF027086.1	hot spring clone OPB72	Anr.thermoterrenum_group clone OPB72.	'02110000000000.726	gPM_dPM_GC	0.714	1564	gPM_dPM_GC	0.636	1479	gPM_dPM_GC	0.682	1058	gPM_dPM_GC	0.636	574	gPM_dPM_GC	0.773	1480	gPM_dPM_GC	0.864	2207	gPM_dPM_GC	0.905	3692	gPM_dPM_GC	0.95	3019	gPM_dPM_GC	0.762	2253	gPM_dPM_GC	0.952	4934	gPM_dPM_GC	0.727	1934	gPM_dPM_GC	0.905	3262	gPM_dPM_GC
Bacteria	Synergistes	Unclassified	Unclassified	Unclassified	sf_3	740	Bacteria;Synergistes;Unclassified;Unclassified;Unclassified;sf_3;740	49883	AF371930.1	swine intestine clone p-4292-4Wa3	Anr.thermoterrenum_group clone p-4292-4Wa3	'02110000000000.740	pPM_GC	0.84	984	pPM_GC	0.76	1314	pPM_GC	0.769	1917	pPM_GC	0.4	385	pPM_GC	0.88	2174	pPM_GC	0.808	3589	pPM_GC	0.885	4349	pPM_GC	0.84	1615	pPM_GC	0.846	1768	pPM_GC	0.88	3578	pPM_GC	0.808	3014	pPM_GC	0.846	4277	pPM_GC
Bacteria	OP9/JS1	OP9	Unclassified	Unclassified	sf_1	969	Bacteria;OP9/JS1;OP9;Unclassified;Unclassified;sf_1;969	66918	AJ306782.1	DCP-dechlorinating consortium clone SHA-1	Anr.thermoterrenum_group clone SHA-1	'02110000000000.969	gPM_dPM_GC	0.625	557	gPM_dPM_GC	0.25	328	gPM_dPM_GC	0.375	488	gPM_dPM_GC	0.25	104	gPM_dPM_GC	0.438	389	gPM_dPM_GC	0.75	809	gPM_dPM_GC	0.875	2478	gPM_dPM_GC	0.875	1692	gPM_dPM_GC	0.75	1744	gPM_dPM_GC	1	5041	gPM_dPM_GC	0.812	1347	gPM_dPM_GC	0.938	2311	gPM_dPM_GC
Bacteria	OP3	Unclassified	Unclassified	Unclassified	sf_3	1015	Bacteria;OP3;Unclassified;Unclassified;Unclassified;sf_3;1015	17532	AY013695.1	polluted aquifer clone BVC56	Environmental_clone_opb2_group Banisveld landfill BVC56	'02120000000000.1015	pPM	0.455	89	pPM	0.222	27	pPM	0.364	120	pPM	0.182	25	pPM	0.545	231	pPM	0.727	267	pPM	0.818	510	pPM	0.909	328	pPM	0.636	338	pPM	0.909	1587	pPM	0.909	809	pPM	0.818	1705	pPM
Bacteria	OP3	Unclassified	Unclassified	Unclassified	sf_4	628	Bacteria;OP3;Unclassified;Unclassified;Unclassified;sf_4;628	49231	AY050598.1	CB-contaminated groundwater clone GOUTB15	Environmental_clone_opb2_group clone GOUTB15	'02120000000000.628	pPM_GC	0.667	1982	pPM_GC	0.944	637	pPM_GC	0.722	942	pPM_GC	0.556	635	pPM_GC	0.944	1777	pPM_GC	1	2421	pPM_GC	1	4096	pPM_GC	0.889	1895	pPM_GC	0.611	2426	pPM_GC	1	4398	pPM_GC	1	2213	pPM_GC	1	4155	pPM_GC
Bacteria	Proteobacteria	Deltaproteobacteria	Desulfobacterales	Nitrospinaceae	sf_2	594	Bacteria;Proteobacteria;Deltaproteobacteria;Desulfobacterales;Nitrospinaceae;sf_2;594	24687	AJ296568.1	uranium mining mill tailing clone GR-296.II.52 GR-296.I.52	Nitrospina_group GR-296.I.52 clone GR-296.I.52	'02130200000000.594	pPM_GC	0.538	215	pPM_GC	0.125	41	pPM_GC	0.083	31	pPM_GC	0.125	60	pPM_GC	0.143	63	pPM_GC	0.217	116	pPM_GC	0.32	224	pPM_GC	0.24	173	pPM_GC	0.5	117	pPM_GC	0.889	903	pPM_GC	0.2	184	pPM_GC	0.458	366	pPM_GC
Bacteria	Natronoanaerobium	Unclassified	Unclassified	Unclassified	sf_1	769	Bacteria;Natronoanaerobium;Unclassified;Unclassified;Unclassified;sf_1;769	70140	AJ431345.1	fjord ikaite column clone un-c23	Nitrospina_group firmicute isolate ikaite un-c23	'02130200000000.769	pPM_GC	0.35	55	pPM_GC	0.211	52	pPM_GC	0.474	652	pPM_GC	0.053	12	pPM_GC	0.667	1001	pPM_GC	0.684	2404	pPM_GC	0.857	2753	pPM_GC	0.85	780	pPM_GC	0.619	299	pPM_GC	0.952	4494	pPM_GC	0.714	2205	pPM_GC	0.857	4159	pPM_GC
Bacteria	Firmicutes	Unclassified	Unclassified	Unclassified	sf_8	546	Bacteria;Firmicutes;Unclassified;Unclassified;Unclassified;sf_8;546	20039	AF282254.1	Ferribacter thermoautotrophicus	Environmental_clone_os_k_group Ferribacter thermoautotrophicus clone KA2b	'02130300000000.546	pPM_GC	0.938	1304	pPM_GC	0.688	612	pPM_GC	0.647	946	pPM_GC	0.353	140	pPM_GC	0.812	1154	pPM_GC	0.938	4120	pPM_GC	0.938	4125	pPM_GC	0.938	1322	pPM_GC	0.75	2254	pPM_GC	1	3399	pPM_GC	0.75	2592	pPM_GC	1	4941	pPM_GC
Bacteria	BRC1	Unclassified	Unclassified	Unclassified	sf_2	118	Bacteria;BRC1;Unclassified;Unclassified;Unclassified;sf_2;118	82144	AY218548.1	penguin droppings sediments clone KD1-1	Environmental_clone_opb5_group clone KD1-1	'02130400000000.118	pPM_GC	0.941	808	pPM_GC	0.412	530	pPM_GC	0.588	925	pPM_GC	0.471	239	pPM_GC	0.941	1468	pPM_GC	0.824	2193	pPM_GC	1	4225	pPM_GC	0.941	2203	pPM_GC	0.882	1987	pPM_GC	1	4768	pPM_GC	0.941	2505	pPM_GC	0.941	4130	pPM_GC
Bacteria	Unclassified	Unclassified	Unclassified	Unclassified	sf_106	243	Bacteria;Unclassified;Unclassified;Unclassified;Unclassified;sf_106;243	52397	AF027097.1	hot spring clone OPB25	Environmental_clone_opb5_group OP2 clone OPB25	'02130400000000.243	gPM_dPM_GC	0.818	993	gPM_dPM_GC	0.333	499	gPM_dPM_GC	0.333	325	gPM_dPM_GC	0.333	276	gPM_dPM_GC	0.333	90	gPM_dPM_GC	0.75	900	gPM_dPM_GC	0.75	944	gPM_dPM_GC	0.917	1122	gPM_dPM_GC	0.917	691	gPM_dPM_GC	1	2606	gPM_dPM_GC	0.75	1172	gPM_dPM_GC	0.818	1052	gPM_dPM_GC
Bacteria	OP3	Unclassified	Unclassified	Unclassified	sf_2	349	Bacteria;OP3;Unclassified;Unclassified;Unclassified;sf_2;349	32255	AJ390463.1	soil clone PBS-25	Environmental_clone_opb5_group soil PBS-25	'02130400000000.349	pPM_GC	0.875	1386	pPM_GC	0.533	477	pPM_GC	0.562	251	pPM_GC	0.5	142	pPM_GC	0.5	313	pPM_GC	0.812	857	pPM_GC	0.75	929	pPM_GC	0.688	920	pPM_GC	0.688	376	pPM_GC	0.933	1406	pPM_GC	0.8	1085	pPM_GC	0.625	1063	pPM_GC
Bacteria	Unclassified	Unclassified	Unclassified	Unclassified	sf_160	485	Bacteria;Unclassified;Unclassified;Unclassified;Unclassified;sf_160;485	80983	AY193179.1	thermal spring mat clone O1aA90	Environmental_clone_opb5_group clone O1aA90	'02130400000000.485	pPM_GC	0.87	880	pPM_GC	0.5	79	pPM_GC	0.391	108	pPM_GC	0.318	108	pPM_GC	0.739	278	pPM_GC	0.696	913	pPM_GC	0.826	1081	pPM_GC	0.909	1403	pPM_GC	0.864	676	pPM_GC	1	3816	pPM_GC	0.783	1140	pPM_GC	0.957	1336	pPM_GC
Bacteria	OP8	Unclassified	Unclassified	Unclassified	sf_3	598	Bacteria;OP8;Unclassified;Unclassified;Unclassified;sf_3;598	33161	AF419671.1	hydrothermal vent sediment clone a2b010	Environmental_clone_opb5_group a2b010	'02130400000000.598	gPM_dPM_GC	0.767	1268	gPM_dPM_GC	0.556	1051	gPM_dPM_GC	0.448	685	gPM_dPM_GC	0.481	389	gPM_dPM_GC	0.621	1276	gPM_dPM_GC	0.793	1487	gPM_dPM_GC	0.806	3164	gPM_dPM_GC	0.9	3330	gPM_dPM_GC	0.793	2237	gPM_dPM_GC	0.929	3952	gPM_dPM_GC	0.714	1489	gPM_dPM_GC	0.833	2390	gPM_dPM_GC
Bacteria	Gemmatimonadetes	Unclassified	Unclassified	Unclassified	sf_5	442	Bacteria;Gemmatimonadetes;Unclassified;Unclassified;Unclassified;sf_5;442	73339	AF507712.1	forest soil clone S0134	Environmental_clone_rb25_group soil clone S0134	'02130500000000.442	pPM_GC	0.583	1052	pPM_GC	0.727	487	pPM_GC	0.727	838	pPM_GC	0.417	250	pPM_GC	0.75	1718	pPM_GC	0.75	2175	pPM_GC	0.917	4154	pPM_GC	0.917	856	pPM_GC	0.917	1402	pPM_GC	0.917	2150	pPM_GC	0.75	2818	pPM_GC	0.917	4395	pPM_GC
Bacteria	NC10	NC10-1	Unclassified	Unclassified	sf_1	452	Bacteria;NC10;NC10-1;Unclassified;Unclassified;sf_1;452	79044	AY177763.1	vadose clone 5G01	Environmental_clone_rb25_group Gram-positive isolate 5G01	'02130500000000.452	pPM_GC	0.467	454	pPM_GC	0.438	1183	pPM_GC	0.625	2180	pPM_GC	0.375	1175	pPM_GC	0.688	757	pPM_GC	0.938	2258	pPM_GC	1	4116	pPM_GC	0.941	1984	pPM_GC	0.941	3182	pPM_GC	1	5899	pPM_GC	0.812	1520	pPM_GC	0.941	2935	pPM_GC
Bacteria	Proteobacteria	Deltaproteobacteria	Desulfobacterales	Unclassified	sf_3	468	Bacteria;Proteobacteria;Deltaproteobacteria;Desulfobacterales;Unclassified;sf_3;468	1717	AJ241004.1	marine sediment clone Sva0515	Environmental_clone_rb25_group clone Sva0515.	'02130500000000.468	gPM_dPM_GC	0.6	307	gPM_dPM_GC	0.464	239	gPM_dPM_GC	0.455	474	gPM_dPM_GC	0.125	61	gPM_dPM_GC	0.636	661	gPM_dPM_GC	0.836	1830	gPM_dPM_GC	0.86	2140	gPM_dPM_GC	0.945	1392	gPM_dPM_GC	0.818	849	gPM_dPM_GC	0.947	3175	gPM_dPM_GC	0.825	1607	gPM_dPM_GC	0.804	2171	gPM_dPM_GC
Bacteria	Acidobacteria	Acidobacteria	Acidobacteriales	Acidobacteriaceae	sf_14	508	Bacteria;Acidobacteria;Acidobacteria;Acidobacteriales;Acidobacteriaceae;sf_14;508	75917	AJ519382.1	uranium mining waste pile clone JG37-AG-81 sp.	Environmental_clone_rb25_group Holophaga sp. clone JG37-AG-81	'02130500000000.508	pPM_GC	0.476	323	pPM_GC	0.476	648	pPM_GC	0.364	436	pPM_GC	0.286	88	pPM_GC	0.522	549	pPM_GC	0.682	1793	pPM_GC	0.739	1851	pPM_GC	0.909	1106	pPM_GC	0.682	1002	pPM_GC	0.957	3598	pPM_GC	0.913	1213	pPM_GC	0.727	1563	pPM_GC
Bacteria	Acidobacteria	Acidobacteria-10	Unclassified	Unclassified	sf_1	516	Bacteria;Acidobacteria;Acidobacteria-10;Unclassified;Unclassified;sf_1;516	76459	AJ532721.1	uranium mining waste pile clone JG34-KF-153	Environmental_clone_rb25_group clone JG34-KF-153	'02130500000000.516	gPM_dPM_GC	0.6	791	gPM_dPM_GC	0.562	511	gPM_dPM_GC	0.438	334	gPM_dPM_GC	0.312	144	gPM_dPM_GC	0.643	621	gPM_dPM_GC	0.8	2298	gPM_dPM_GC	0.812	1358	gPM_dPM_GC	0.667	845	gPM_dPM_GC	0.667	1114	gPM_dPM_GC	0.938	2453	gPM_dPM_GC	0.75	1216	gPM_dPM_GC	0.75	1874	gPM_dPM_GC
Bacteria	NC10	NC10-1	Unclassified	Unclassified	sf_1	536	Bacteria;NC10;NC10-1;Unclassified;Unclassified;sf_1;536	76461	AJ519669.1	uranium mill tailings clone GuBH2-AD-8	Environmental_clone_rb25_group clone GuBH2-AD-8	'02130500000000.536	pPM_GC	0.154	34	pPM_GC	0.214	53	pPM_GC	0.357	108	pPM_GC	0.143	25	pPM_GC	0.467	92	pPM_GC	0.714	275	pPM_GC	0.875	1924	pPM_GC	0.933	717	pPM_GC	0.733	1414	pPM_GC	0.938	3869	pPM_GC	0.733	443	pPM_GC	0.75	1425	pPM_GC
Bacteria	Acidobacteria	Unclassified	Unclassified	Unclassified	sf_1	572	Bacteria;Acidobacteria;Unclassified;Unclassified;Unclassified;sf_1;572	63239	AF523986.1	forested wetland clone FW144	Environmental_clone_rb25_group clone FW144	'02130500000000.572	pPM_GC	0.778	769	pPM_GC	0.64	185	pPM_GC	0.615	479	pPM_GC	0.2	85	pPM_GC	0.885	1022	pPM_GC	0.962	1999	pPM_GC	0.889	2705	pPM_GC	0.778	888	pPM_GC	0.885	564	pPM_GC	0.926	2677	pPM_GC	0.889	1819	pPM_GC	0.962	3165	pPM_GC
Bacteria	Unclassified	Unclassified	Unclassified	Unclassified	sf_160	226	Bacteria;Unclassified;Unclassified;Unclassified;Unclassified;sf_160;226				Environmental_clone_iii1-8_group soil clone C0200	'02130600000000.226	pPM_GC	0.933	336	pPM_GC	0.867	190	pPM_GC	0.933	808	pPM_GC	0.267	98	pPM_GC	1	1947	pPM_GC	1	2408	pPM_GC	1	3517	pPM_GC	1	2184	pPM_GC	1	1172	pPM_GC	1	3940	pPM_GC	0.933	2708	pPM_GC	1	3418	pPM_GC
Bacteria	Unclassified	Unclassified	Unclassified	Unclassified	sf_160	333	Bacteria;Unclassified;Unclassified;Unclassified;Unclassified;sf_160;333				Environmental_clone_iii1-8_group clone D131	'02130600000000.333	pPM_GC	0.719	856	pPM_GC	0.353	420	pPM_GC	0.529	778	pPM_GC	0.212	184	pPM_GC	0.588	589	pPM_GC	0.824	1960	pPM_GC	0.853	2960	pPM_GC	0.824	1329	pPM_GC	0.912	1729	pPM_GC	0.941	3937	pPM_GC	0.871	1742	pPM_GC	0.818	3143	pPM_GC
Bacteria	Acidobacteria	Acidobacteria	Acidobacteriales	Acidobacteriaceae	sf_14	541	Bacteria;Acidobacteria;Acidobacteria;Acidobacteriales;Acidobacteriaceae;sf_14;541	76467	AJ519667.1	uranium mill tailings soil sample clone GuBH2-AG-47 sp.	Environmental_clone_iii1-8_group Holophaga sp. clone GuBH2-AG-47	'02130600000000.541	pPM_GC	0.756	619	pPM_GC	0.523	430	pPM_GC	0.659	689	pPM_GC	0.227	155	pPM_GC	0.75	989	pPM_GC	0.889	2079	pPM_GC	0.886	3134	pPM_GC	0.905	1897	pPM_GC	0.909	1324	pPM_GC	1	3935	pPM_GC	0.841	2312	pPM_GC	0.864	3303	pPM_GC
Bacteria	WS3	Unclassified	Unclassified	Unclassified	sf_3	95	Bacteria;WS3;Unclassified;Unclassified;Unclassified;sf_3;95	78123	AJ535231.1	marine sediment above hydrate ridge clone Hyd24-32	Environmental_clone_iii1-8_group delta clone Hyd24-32	'02130600000000.95	gPM_dPM	0.583	643	gPM_dPM	0.385	455	gPM_dPM	0.462	317	gPM_dPM	0.357	109	gPM_dPM	0.462	565	gPM_dPM	0.615	820	gPM_dPM	0.538	1429	gPM_dPM	0.786	1223	gPM_dPM	0.667	1300	gPM_dPM	0.929	2761	gPM_dPM	0.643	819	gPM_dPM	0.615	1273	gPM_dPM
Bacteria	Gemmatimonadetes	Unclassified	Unclassified	Unclassified	sf_5	227	Bacteria;Gemmatimonadetes;Unclassified;Unclassified;Unclassified;sf_5;227	75259	AJ519397.1	uranium mining waste pile clone JG37-AG-36	Environmental_clone_32-20_group actinobacterium clone JG37-AG-36	'02130700000000.227	pPM_GC	0.417	185	pPM_GC	0.385	332	pPM_GC	0.462	206	pPM_GC	0.167	171	pPM_GC	0.692	344	pPM_GC	0.615	800	pPM_GC	0.692	1084	pPM_GC	0.692	478	pPM_GC	0.462	808	pPM_GC	0.923	1939	pPM_GC	0.692	735	pPM_GC	0.923	1663	pPM_GC
Bacteria	Proteobacteria	Deltaproteobacteria	Desulfuromonadales	Geobacteraceae	sf_1	482	Bacteria;Proteobacteria;Deltaproteobacteria;Desulfuromonadales;Geobacteraceae;sf_1;482	62399	AF529120.1	trichloroethene-contaminated site clone FTLM205 proteobacterium	Hp.foetida_group delta clone FTLM205	'02130800000000.482	pPM_GC	0.652	742	pPM_GC	0.31	474	pPM_GC	0.205	488	pPM_GC	0.186	350	pPM_GC	0.366	457	pPM_GC	0.545	1316	pPM_GC	0.556	1588	pPM_GC	0.578	892	pPM_GC	0.574	905	pPM_GC	0.875	2712	pPM_GC	0.489	901	pPM_GC	0.682	2031	pPM_GC
Bacteria	Verrucomicrobia	Verrucomicrobiae	Verrucomicrobiales	Verrucomicrobiaceae	sf_1	1024	Bacteria;Verrucomicrobia;Verrucomicrobiae;Verrucomicrobiales;Verrucomicrobiaceae;sf_1;1024	83178	AY244959.1	rumen clone BS5	Environmental_clone_s027_group rumen clone BS5	'02130900000000.1024	gPM_dPM_GC	0.727	786	gPM_dPM_GC	0.45	197	gPM_dPM_GC	0.318	147	gPM_dPM_GC	0.333	108	gPM_dPM_GC	0.429	78	gPM_dPM_GC	0.762	427	gPM_dPM_GC	0.739	2179	gPM_dPM_GC	0.783	1595	gPM_dPM_GC	0.826	2017	gPM_dPM_GC	0.913	3756	gPM_dPM_GC	0.667	250	gPM_dPM_GC	0.727	1391	gPM_dPM_GC
Bacteria	Acidobacteria	Acidobacteria-4	Ellin6075/11-25	Unclassified	sf_1	435	Bacteria;Acidobacteria;Acidobacteria-4;Ellin6075/11-25;Unclassified;sf_1;435	81698	AY211077.1	anaerobic VC-degrading enrichment clone VC47 bacterium	Environmental_clone_s027_group Acidobacteria clone VC47	'02130900000000.435	pPM_GC	0.73	719	pPM_GC	0.514	469	pPM_GC	0.417	325	pPM_GC	0.371	258	pPM_GC	0.706	278	pPM_GC	0.686	800	pPM_GC	0.757	1935	pPM_GC	0.711	1425	pPM_GC	0.526	1683	pPM_GC	0.816	2389	pPM_GC	0.618	658	pPM_GC	0.676	1308	pPM_GC
Bacteria	Acidobacteria	Acidobacteria-5	Unclassified	Unclassified	sf_1	523	Bacteria;Acidobacteria;Acidobacteria-5;Unclassified;Unclassified;sf_1;523	44004	AF245036.1	soil metagenomic library clone 17F9	Environmental_clone_s027_group 17F9	'02130900000000.523	gPM_dPM_GC	0.75	2265	gPM_dPM_GC	0.909	845	gPM_dPM_GC	0.75	454	gPM_dPM_GC	0.667	412	gPM_dPM_GC	0.75	367	gPM_dPM_GC	0.917	1371	gPM_dPM_GC	0.917	3463	gPM_dPM_GC	0.917	1848	gPM_dPM_GC	0.75	2047	gPM_dPM_GC	0.917	4496	gPM_dPM_GC	0.917	2880	gPM_dPM_GC	0.75	3513	gPM_dPM_GC
Bacteria	Acidobacteria	Acidobacteria-4	Ellin6075/11-25	Unclassified	sf_1	790	Bacteria;Acidobacteria;Acidobacteria-4;Ellin6075/11-25;Unclassified;sf_1;790	1749	Z95709.1	soil clone 11-25	Environmental_clone_s027_group sludge S6	'02130900000000.790	pPM_GC	0.5	292	pPM_GC	0.286	55	pPM_GC	0.062	28	pPM_GC	0	16	pPM_GC	0.733	135	pPM_GC	0.562	153	pPM_GC	0.562	1255	pPM_GC	0.6	566	pPM_GC	0.25	1056	pPM_GC	0.625	1569	pPM_GC	0.357	107	pPM_GC	0.625	795	pPM_GC
Bacteria	Acidobacteria	Acidobacteria-4	Ellin6075/11-25	Unclassified	sf_1	87	Bacteria;Acidobacteria;Acidobacteria-4;Ellin6075/11-25;Unclassified;sf_1;87	1776	AF097766.1	activated sludge clone 2951	Environmental_clone_s027_group clone 2951.	'02130900000000.87	pPM_GC	0.6	330	pPM_GC	0.333	66	pPM_GC	0.286	194	pPM_GC	0.095	36	pPM_GC	0.905	174	pPM_GC	0.619	441	pPM_GC	0.762	705	pPM_GC	0.667	559	pPM_GC	0.381	316	pPM_GC	0.81	823	pPM_GC	0.65	617	pPM_GC	0.81	765	pPM_GC
Bacteria	Acidobacteria	Acidobacteria-6	Unclassified	Unclassified	sf_1	350	Bacteria;Acidobacteria;Acidobacteria-6;Unclassified;Unclassified;sf_1;350	85443	AY221047.1	Mammoth cave clone CCM15a	Environmental_clone_mb1228_group clone CCM15a	'02131100000000.350	pPM_GC	0.833	1814	pPM_GC	0.778	710	pPM_GC	0.375	365	pPM_GC	0.294	99	pPM_GC	0.5	469	pPM_GC	0.471	762	pPM_GC	0.529	1894	pPM_GC	0.643	2227	pPM_GC	0.438	992	pPM_GC	0.688	2936	pPM_GC	0.533	1056	pPM_GC	0.5	1796	pPM_GC
Bacteria	Acidobacteria	Acidobacteria-6	Unclassified	Unclassified	sf_1	834	Bacteria;Acidobacteria;Acidobacteria-6;Unclassified;Unclassified;sf_1;834	71241	AF280856.1	bioreactor clone mle1-25	Environmental_clone_mb1228_group species clone iii3-7	'02131100000000.834	pPM_GC	0.6	1412	pPM_GC	0.4	403	pPM_GC	0.4	780	pPM_GC	0.357	128	pPM_GC	0.429	1017	pPM_GC	0.571	2441	pPM_GC	0.6	3265	pPM_GC	0.733	860	pPM_GC	0.857	1231	pPM_GC	0.933	3302	pPM_GC	0.533	2347	pPM_GC	0.8	3568	pPM_GC
Bacteria	Acidobacteria	Acidobacteria-6	Unclassified	Unclassified	sf_1	897	Bacteria;Acidobacteria;Acidobacteria-6;Unclassified;Unclassified;sf_1;897	84221	AY221071.1	Mammoth cave clone CCM8b	Environmental_clone_mb1228_group clone CCM8b	'02131100000000.897	pPM_GC	0.636	1038	pPM_GC	0.562	756	pPM_GC	0.417	455	pPM_GC	0.371	189	pPM_GC	0.562	739	pPM_GC	0.697	1549	pPM_GC	0.771	2475	pPM_GC	0.818	1636	pPM_GC	0.706	1181	pPM_GC	0.889	4021	pPM_GC	0.706	2123	pPM_GC	0.771	2586	pPM_GC
Bacteria	Caldithrix	Unclassified	Caldithrales	Caldithraceae	sf_2	91	Bacteria;Caldithrix;Unclassified;Caldithrales;Caldithraceae;sf_2;91	53652	AF323775.1	benzoate-degrading consortium clone BA059	Environmental_clone_mb1228_group clone BA059	'02131100000000.91	gPM_dPM_GC	0.755	712	gPM_dPM_GC	0.667	394	gPM_dPM_GC	0.74	1078	gPM_dPM_GC	0.367	170	gPM_dPM_GC	0.9	1400	gPM_dPM_GC	0.86	2234	gPM_dPM_GC	0.92	2991	gPM_dPM_GC	0.72	1304	gPM_dPM_GC	0.755	784	gPM_dPM_GC	0.857	2189	gPM_dPM_GC	0.898	2078	gPM_dPM_GC	0.88	3245	gPM_dPM_GC
Bacteria	Acidobacteria	Acidobacteria-6	Unclassified	Unclassified	sf_1	1049	Bacteria;Acidobacteria;Acidobacteria-6;Unclassified;Unclassified;sf_1;1049	1828	AF013534.2	soil clone C112	Environmental_clone_rb40_group clone C112.	'02131200000000.1049	pPM_GC	0.769	919	pPM_GC	0.583	812	pPM_GC	0.632	677	pPM_GC	0.405	197	pPM_GC	0.811	964	pPM_GC	0.789	1981	pPM_GC	0.816	3588	pPM_GC	0.784	1543	pPM_GC	0.737	1339	pPM_GC	1	3140	pPM_GC	0.795	2811	pPM_GC	0.846	3984	pPM_GC
Bacteria	Acidobacteria	Acidobacteria	Acidobacteriales	Acidobacteriaceae	sf_14	176	Bacteria;Acidobacteria;Acidobacteria;Acidobacteriales;Acidobacteriaceae;sf_14;176	75775	AJ519387.1	uranium mining waste pile clone JG37-AG-112 sp.	Environmental_clone_rb40_group Holophaga sp. clone JG37-AG-112	'02131200000000.176	pPM_GC	0.633	640	pPM_GC	0.511	846	pPM_GC	0.412	347	pPM_GC	0.327	130	pPM_GC	0.531	498	pPM_GC	0.62	1305	pPM_GC	0.692	2211	pPM_GC	0.729	1281	pPM_GC	0.608	918	pPM_GC	0.904	3094	pPM_GC	0.654	1868	pPM_GC	0.692	2490	pPM_GC
Bacteria	Acidobacteria	Acidobacteria	Acidobacteriales	Acidobacteriaceae	sf_14	209	Bacteria;Acidobacteria;Acidobacteria;Acidobacteriales;Acidobacteriaceae;sf_14;209	76566	AJ519367.1	uranium mining waste pile clone JG37-AG-29 sp.	Environmental_clone_rb40_group Holophaga sp. clone JG37-AG-29	'02131200000000.209	gPM_dPM_GC	0.692	325	gPM_dPM_GC	0.5	241	gPM_dPM_GC	0.615	897	gPM_dPM_GC	0.357	239	gPM_dPM_GC	0.692	625	gPM_dPM_GC	0.692	1319	gPM_dPM_GC	0.692	1593	gPM_dPM_GC	0.75	1610	gPM_dPM_GC	0.643	724	gPM_dPM_GC	0.786	1728	gPM_dPM_GC	0.692	734	gPM_dPM_GC	0.846	1447	gPM_dPM_GC
Bacteria	Unclassified	Unclassified	Unclassified	Unclassified	sf_160	267	Bacteria;Unclassified;Unclassified;Unclassified;Unclassified;sf_160;267				Environmental_clone_rb40_group Fibrobacteres clone OF20	'02131200000000.267	gPM_dPM_GC	0.5	751	gPM_dPM_GC	0.455	598	gPM_dPM_GC	0.44	258	gPM_dPM_GC	0.208	78	gPM_dPM_GC	0.48	243	gPM_dPM_GC	0.56	720	gPM_dPM_GC	0.577	1569	gPM_dPM_GC	0.783	1007	gPM_dPM_GC	0.56	912	gPM_dPM_GC	0.846	3121	gPM_dPM_GC	0.692	1170	gPM_dPM_GC	0.6	1869	gPM_dPM_GC
Bacteria	Acidobacteria	Acidobacteria-6	Unclassified	Unclassified	sf_1	500	Bacteria;Acidobacteria;Acidobacteria-6;Unclassified;Unclassified;sf_1;500	1854	Z95717.1	soil clone RB24	Environmental_clone_rb40_group clone C028.	'02131200000000.500	pPM_GC	0.833	2046	pPM_GC	0.833	986	pPM_GC	0.692	495	pPM_GC	0.583	195	pPM_GC	0.692	825	pPM_GC	0.769	2178	pPM_GC	0.769	3365	pPM_GC	0.818	1268	pPM_GC	0.643	796	pPM_GC	0.846	3030	pPM_GC	0.692	3317	pPM_GC	0.846	4196	pPM_GC
Bacteria	Acidobacteria	Acidobacteria	Acidobacteriales	Acidobacteriaceae	sf_14	964	Bacteria;Acidobacteria;Acidobacteria;Acidobacteriales;Acidobacteriaceae;sf_14;964	77004	AJ519392.1	uranium mining waste pile clone JG37-AG-145 sp.	Environmental_clone_rb40_group Holophaga sp. clone JG37-AG-145	'02131200000000.964	pPM_GC	0.737	809	pPM_GC	0.5	1019	pPM_GC	0.5	386	pPM_GC	0.385	157	pPM_GC	0.632	570	pPM_GC	0.718	1420	pPM_GC	0.75	2596	pPM_GC	0.763	1530	pPM_GC	0.725	1166	pPM_GC	0.878	3232	pPM_GC	0.725	2021	pPM_GC	0.805	2970	pPM_GC
Bacteria	Bacteroidetes	Sphingobacteria	Sphingobacteriales	Flexibacteraceae	sf_10	5253	Bacteria;Bacteroidetes;Sphingobacteria;Sphingobacteriales;Flexibacteraceae;sf_10;5253	80101	AF449765.1	CFB group clone ML1218M-32	Rik.microfusus_subgroup CFB group clone ML1218M-32	'02150102010000.5253	gPM_dPM	0.667	429	gPM_dPM	0.417	564	gPM_dPM	0.5	373	gPM_dPM	0.333	231	gPM_dPM	0.333	402	gPM_dPM	0.5	751	gPM_dPM	0.667	1143	gPM_dPM	0.636	2176	gPM_dPM	0.417	708	gPM_dPM	0.583	1053	gPM_dPM	0.833	1364	gPM_dPM	0.833	1202	gPM_dPM
Bacteria	Bacteroidetes	Bacteroidetes	Bacteroidales	Bacteroidaceae	sf_12	5256	Bacteria;Bacteroidetes;Bacteroidetes;Bacteroidales;Bacteroidaceae;sf_12;5256	77967	AB088925.1	termite gut homogenate clone Rs-D38 bacterium	Rik.microfusus_subgroup Bacteroidaceae clone:Rs-D38	'02150102010000.5256	pPM_GC	0.524	1213	pPM_GC	0.5	821	pPM_GC	0.773	1575	pPM_GC	0.5	375	pPM_GC	0.727	1049	pPM_GC	0.818	2918	pPM_GC	0.773	4028	pPM_GC	0.762	1507	pPM_GC	0.762	1860	pPM_GC	0.773	2184	pPM_GC	0.85	3131	pPM_GC	0.818	4151	pPM_GC
Bacteria	Bacteroidetes	Bacteroidetes	Bacteroidales	Unclassified	sf_15	5573	Bacteria;Bacteroidetes;Bacteroidetes;Bacteroidales;Unclassified;sf_15;5573	78222	AB088930.1	termite gut homogenate clone Rs-D44 bacterium	Rik.microfusus_subgroup CFB group clone:Rs-D44	'02150102010000.5573	pPM_GC	0.826	2435	pPM_GC	0.783	1524	pPM_GC	0.833	1114	pPM_GC	0.75	816	pPM_GC	0.87	1245	pPM_GC	0.958	3007	pPM_GC	0.958	4083	pPM_GC	0.917	4095	pPM_GC	0.917	1787	pPM_GC	0.957	3699	pPM_GC	1	3765	pPM_GC	0.958	4181	pPM_GC
Bacteria	Bacteroidetes	Bacteroidetes	Bacteroidales	Unclassified	sf_15	5353	Bacteria;Bacteroidetes;Bacteroidetes;Bacteroidales;Unclassified;sf_15;5353	62390	AF529128.1	trichloroethene-contaminated site clone FTLpost3 bacterium	Cy.fermentans_subgroup Bacteroidetes clone FTLpost3	'02150102040000.5353	gPM_dPM_GC	0.438	834	gPM_dPM_GC	0.188	220	gPM_dPM_GC	0.625	1365	gPM_dPM_GC	0.438	272	gPM_dPM_GC	0.467	477	gPM_dPM_GC	0.733	2631	gPM_dPM_GC	0.875	1913	gPM_dPM_GC	0.688	1522	gPM_dPM_GC	0.688	359	gPM_dPM_GC	0.812	839	gPM_dPM_GC	0.867	2636	gPM_dPM_GC	0.812	2142	gPM_dPM_GC
Bacteria	Bacteroidetes	Sphingobacteria	Sphingobacteriales	Unclassified	sf_6	5439	Bacteria;Bacteroidetes;Sphingobacteria;Sphingobacteriales;Unclassified;sf_6;5439	56341	AF507859.1	Mono Lake at depth 35 m station 6 July 2000 clone ML635J-40 bacterium	Cy.fermentans_subgroup Bacteroidetes clone ML635J-40	'02150102040000.5439	pPM_GC	1	2728	pPM_GC	0.938	1392	pPM_GC	0.875	861	pPM_GC	0.938	801	pPM_GC	0.812	1183	pPM_GC	1	2521	pPM_GC	1	4477	pPM_GC	1	4565	pPM_GC	1	1649	pPM_GC	1	3644	pPM_GC	1	4385	pPM_GC	1	4167	pPM_GC
Bacteria	Bacteroidetes	Bacteroidetes	Bacteroidales	Unclassified	sf_15	5475	Bacteria;Bacteroidetes;Bacteroidetes;Bacteroidales;Unclassified;sf_15;5475	16567	AJ249101.1	SHA-25 clone	Cy.fermentans_subgroup SHA-25	'02150102040000.5475	pPM_GC	0.75	1161	pPM_GC	0.333	248	pPM_GC	0.833	645	pPM_GC	0.833	525	pPM_GC	0.75	533	pPM_GC	0.833	871	pPM_GC	0.75	1185	pPM_GC	0.917	3152	pPM_GC	0.833	298	pPM_GC	0.917	1049	pPM_GC	0.917	2005	pPM_GC	0.917	1301	pPM_GC
Bacteria	Bacteroidetes	Bacteroidetes	Bacteroidales	Unclassified	sf_15	5544	Bacteria;Bacteroidetes;Bacteroidetes;Bacteroidales;Unclassified;sf_15;5544	80197	AY188304.1	marine? clone KD3-17	Cy.fermentans_subgroup clone KD3-17	'02150102040000.5544	pPM_GC	0.7	1000	pPM_GC	0.455	537	pPM_GC	0.636	1421	pPM_GC	0.364	398	pPM_GC	0.636	609	pPM_GC	0.727	2281	pPM_GC	0.909	2487	pPM_GC	0.727	2271	pPM_GC	0.818	1733	pPM_GC	0.909	2854	pPM_GC	0.909	2042	pPM_GC	0.909	2336	pPM_GC
Bacteria	Bacteroidetes	Bacteroidetes	Bacteroidales	Unclassified	sf_15	5578	Bacteria;Bacteroidetes;Bacteroidetes;Bacteroidales;Unclassified;sf_15;5578	76499	AJ534685.1	ground water deep-well injection disposal site radioactive wastes Tomsk-7 clone S15A-MN91	Cy.fermentans_subgroup bacteroidetes clone S15A-MN91	'02150102040000.5578	gPM_dPM	0.167	74	gPM_dPM	0.077	3	gPM_dPM	0.231	103	gPM_dPM	0.154	21	gPM_dPM	0.214	29	gPM_dPM	0.571	229	gPM_dPM	0.308	207	gPM_dPM	0.286	367	gPM_dPM	0.25	45	gPM_dPM	0.333	197	gPM_dPM	0.25	388	gPM_dPM	0.308	293	gPM_dPM
Bacteria	Bacteroidetes	Bacteroidetes	Bacteroidales	Unclassified	sf_15	5783	Bacteria;Bacteroidetes;Bacteroidetes;Bacteroidales;Unclassified;sf_15;5783	62690	AF507869.2	Mono Lake at depth 35 m station 6 July 2000 clone ML635J-15 bacterium	Cy.fermentans_subgroup Bacteroidetes clone ML635J-15	'02150102040000.5783	pPM_GC	0.7	2864	pPM_GC	0.545	1571	pPM_GC	0.909	1820	pPM_GC	0.545	1007	pPM_GC	0.909	1393	pPM_GC	0.909	4446	pPM_GC	1	2953	pPM_GC	0.727	2269	pPM_GC	0.909	1310	pPM_GC	1	3216	pPM_GC	1	3749	pPM_GC	1	4292	pPM_GC
Bacteria	Bacteroidetes	Bacteroidetes	Bacteroidales	Unclassified	sf_15	5874	Bacteria;Bacteroidetes;Bacteroidetes;Bacteroidales;Unclassified;sf_15;5874	57448	AJ441239.1	Paralvinella palmiformis mucus secretions clone P. palm 53 bacterium	Cy.fermentans_subgroup CFB group clone P. palm A 53	'02150102040000.5874	pPM	1	976	pPM	0.8	777	pPM	0.727	2026	pPM	0.6	589	pPM	0.455	1360	pPM	0.9	3070	pPM	1	4922	pPM	1	3189	pPM	1	2338	pPM	1	5964	pPM	0.909	3011	pPM	1	3700	pPM
Bacteria	Bacteroidetes	Bacteroidetes	Bacteroidales	Unclassified	sf_15	5890	Bacteria;Bacteroidetes;Bacteroidetes;Bacteroidales;Unclassified;sf_15;5890	82372	AY218551.1	penguin droppings sediments clone KD1-125	Cy.fermentans_subgroup clone KD1-125	'02150102040000.5890	pPM	0.846	2514	pPM	0.846	861	pPM	0.769	972	pPM	0.692	448	pPM	0.846	2058	pPM	0.923	2557	pPM	0.846	5488	pPM	1	2078	pPM	0.917	1421	pPM	0.846	2688	pPM	0.917	5949	pPM	0.846	6297	pPM
Bacteria	Bacteroidetes	Bacteroidetes	Bacteroidales	Rikenellaceae	sf_5	5892	Bacteria;Bacteroidetes;Bacteroidetes;Bacteroidales;Rikenellaceae;sf_5;5892	40718	AJ229217.1	anoxic bulk soil flooded rice microcosm clone BSV73	Cy.fermentans_subgroup from anoxic bulk soil clone BSV13	'02150102040000.5892	pPM_GC	1	1387	pPM_GC	0.571	657	pPM_GC	0.929	2127	pPM_GC	0.929	1043	pPM_GC	0.786	707	pPM_GC	0.929	2621	pPM_GC	0.933	3046	pPM_GC	1	2833	pPM_GC	1	2275	pPM_GC	1	3605	pPM_GC	1	2606	pPM_GC	0.867	3183	pPM_GC
Bacteria	Bacteroidetes	Bacteroidetes	Bacteroidales	Rikenellaceae	sf_5	5947	Bacteria;Bacteroidetes;Bacteroidetes;Bacteroidales;Rikenellaceae;sf_5;5947	57462	AJ441218.1	Paralvinella palmiformis mucus secretions clone P. palm C/ 221 bacterium	Cy.fermentans_subgroup CFB group clone P. palm C/A 221	'02150102040000.5947	pPM	0.4	158	pPM	0.222	24	pPM	0.364	168	pPM	0.455	213	pPM	0.2	38	pPM	0.5	507	pPM	0.4	435	pPM	0.5	215	pPM	0.273	51	pPM	0.4	123	pPM	0.5	1306	pPM	0.364	695	pPM
Bacteria	Bacteroidetes	Bacteroidetes	Bacteroidales	Unclassified	sf_15	6046	Bacteria;Bacteroidetes;Bacteroidetes;Bacteroidales;Unclassified;sf_15;6046	66167	AJ488097.1	chlorobenzene-degrading consortium clone IIIB-1	Cy.fermentans_subgroup clone IIIB-1	'02150102040000.6046	gPM_dPM_GC	0.643	864	gPM_dPM_GC	0.357	339	gPM_dPM_GC	0.786	2655	gPM_dPM_GC	0.643	204	gPM_dPM_GC	0.615	1970	gPM_dPM_GC	0.786	4253	gPM_dPM_GC	0.857	4559	gPM_dPM_GC	1	3836	gPM_dPM_GC	0.786	1385	gPM_dPM_GC	0.929	2785	gPM_dPM_GC	0.846	3773	gPM_dPM_GC	0.786	3785	gPM_dPM_GC
Bacteria	Bacteroidetes	Bacteroidetes	Bacteroidales	Unclassified	sf_15	6069	Bacteria;Bacteroidetes;Bacteroidetes;Bacteroidales;Unclassified;sf_15;6069	44257	AJ289174.1	corneal ulcer clone E1-K9	Cy.fermentans_subgroup E1-K9	'02150102040000.6069	pPM	0.333	69	pPM	0.1	4	pPM	0.818	776	pPM	0.111	15	pPM	0.7	218	pPM	0.9	1804	pPM	0.8	547	pPM	0.4	601	pPM	0.6	129	pPM	0.9	310	pPM	0.889	979	pPM	0.8	1218	pPM
Bacteria	Bacteroidetes	Bacteroidetes	Bacteroidales	Unclassified	sf_15	6078	Bacteria;Bacteroidetes;Bacteroidetes;Bacteroidales;Unclassified;sf_15;6078	66189	AJ488076.1	chlorobenzene-degrading consortium clone IA-5	Cy.fermentans_subgroup clone IA-5	'02150102040000.6078	gPM_dPM_GC	0.438	255	gPM_dPM_GC	0.312	65	gPM_dPM_GC	0.5	964	gPM_dPM_GC	0.375	91	gPM_dPM_GC	0.333	145	gPM_dPM_GC	0.688	1934	gPM_dPM_GC	0.75	570	gPM_dPM_GC	0.812	2193	gPM_dPM_GC	0.625	109	gPM_dPM_GC	0.8	504	gPM_dPM_GC	0.733	1704	gPM_dPM_GC	0.688	1232	gPM_dPM_GC
Bacteria	Bacteroidetes	Bacteroidetes	Bacteroidales	Porphyromonadaceae	sf_1	5295	Bacteria;Bacteroidetes;Bacteroidetes;Bacteroidales;Porphyromonadaceae;sf_1;5295	72093	AF371910.1	swine intestine clone p-987-s962-5	Ppm.macacae_subgroup clone p-987-s962-5	'02150102070000.5295	pPM	0.727	386	pPM	0.273	71	pPM	0.727	384	pPM	0.636	334	pPM	0.545	90	pPM	0.818	339	pPM	0.455	300	pPM	0.9	1751	pPM	0.8	317	pPM	0.727	550	pPM	0.818	821	pPM	0.455	406	pPM
Bacteria	Bacteroidetes	Bacteroidetes	Bacteroidales	Porphyromonadaceae	sf_1	5817	Bacteria;Bacteroidetes;Bacteroidetes;Bacteroidales;Porphyromonadaceae;sf_1;5817	77707	AB088927.2	termite gut homogenate clone Rs-N56 bacterium	Ppm.macacae_subgroup Bacteroidaceae clone:Rs-N56	'02150102070000.5817	pPM_GC	0.462	1768	pPM_GC	0.5	714	pPM_GC	0.538	538	pPM_GC	0.462	331	pPM_GC	0.538	1137	pPM_GC	0.692	1582	pPM_GC	0.667	4004	pPM_GC	0.833	1227	pPM_GC	0.667	784	pPM_GC	0.615	1394	pPM_GC	0.667	2908	pPM_GC	0.615	3567	pPM_GC
Bacteria	Bacteroidetes	Bacteroidetes	Bacteroidales	Porphyromonadaceae	sf_1	5932	Bacteria;Bacteroidetes;Bacteroidetes;Bacteroidales;Porphyromonadaceae;sf_1;5932	77773	AB088940.1	termite gut homogenate clone Rs-P41 bacterium	Ppm.macacae_subgroup Bacteroidaceae clone:Rs-P41	'02150102070000.5932	gPM_dPM	0.333	133	gPM_dPM	0.167	19	gPM_dPM	0.333	121	gPM_dPM	0.333	104	gPM_dPM	0.25	43	gPM_dPM	0.5	196	gPM_dPM	0.5	451	gPM_dPM	0.545	307	gPM_dPM	0.364	87	gPM_dPM	0.417	255	gPM_dPM	0.833	1576	gPM_dPM	0.667	1001	gPM_dPM
Bacteria	Bacteroidetes	Bacteroidetes	Bacteroidales	Porphyromonadaceae	sf_1	5454	Bacteria;Bacteroidetes;Bacteroidetes;Bacteroidales;Porphyromonadaceae;sf_1;5454	107721	AY643492.1	Dysgonomonas wimpennyi str. ANFA2	Bac.fragilis_subgroup Bacteroidaceae clone: Rs-008	'02150102080000.5454	pPM	0.786	2367	pPM	0.786	869	pPM	0.714	716	pPM	0.643	410	pPM	0.786	1780	pPM	0.857	2347	pPM	0.786	4901	pPM	0.923	1867	pPM	0.846	1198	pPM	0.786	2468	pPM	0.846	5061	pPM	0.786	5400	pPM
Bacteria	Bacteroidetes	Bacteroidetes	Bacteroidales	Porphyromonadaceae	sf_1	5510	Bacteria;Bacteroidetes;Bacteroidetes;Bacteroidales;Porphyromonadaceae;sf_1;5510	77508	AF524856.1	sphagnum peat bog clone 26-4b2	Bac.fragilis_subgroup 26-4b2	'02150102080000.5510	pPM_GC	0.556	1291	pPM_GC	0.529	511	pPM_GC	0.632	440	pPM_GC	0.556	389	pPM_GC	0.471	849	pPM_GC	0.778	1437	pPM_GC	0.778	3171	pPM_GC	0.882	1400	pPM_GC	0.824	945	pPM_GC	0.778	1718	pPM_GC	0.75	2722	pPM_GC	0.778	3099	pPM_GC
Bacteria	Bacteroidetes	Bacteroidetes	Bacteroidales	Bacteroidaceae	sf_12	5950	Bacteria;Bacteroidetes;Bacteroidetes;Bacteroidales;Bacteroidaceae;sf_12;5950				Bac.fragilis_subgroup human fecal HF10	'02150102080000.5950	gPM_GC	0.375	93	gPM_GC	0.4	97	gPM_GC	0.625	173	gPM_GC	0.188	47	gPM_GC	0.429	193	gPM_GC	0.438	397	gPM_GC	0.938	914	gPM_GC	0.625	235	gPM_GC	0.375	237	gPM_GC	0.467	371	gPM_GC	0.938	1939	gPM_GC	0.938	2168	gPM_GC
Bacteria	Bacteroidetes	Bacteroidetes	Bacteroidales	Porphyromonadaceae	sf_1	6012	Bacteria;Bacteroidetes;Bacteroidetes;Bacteroidales;Porphyromonadaceae;sf_1;6012	25137	AJ400264.1	mouse feces clone L11-6	Bac.fragilis_subgroup clone L11-6	'02150102080000.6012	pPM_GC	0.769	383	pPM_GC	0.308	76	pPM_GC	0.692	339	pPM_GC	0.692	373	pPM_GC	0.538	91	pPM_GC	0.846	382	pPM_GC	0.615	800	pPM_GC	1	1725	pPM_GC	0.917	530	pPM_GC	0.846	901	pPM_GC	0.833	1451	pPM_GC	0.615	1025	pPM_GC
Bacteria	Bacteroidetes	Bacteroidetes	Bacteroidales	Unclassified	sf_15	5820	Bacteria;Bacteroidetes;Bacteroidetes;Bacteroidales;Unclassified;sf_15;5820	84178	AY244902.1	cow rumen clone BF24	Prv.ruminicola_subgroup rumen clone BF24	'02150102110000.5820	pPM_GC	0.818	2796	pPM_GC	0.636	1016	pPM_GC	0.636	835	pPM_GC	0.636	556	pPM_GC	0.636	1498	pPM_GC	0.818	2662	pPM_GC	0.818	5162	pPM_GC	0.818	1649	pPM_GC	0.727	1013	pPM_GC	0.727	2172	pPM_GC	0.8	3861	pPM_GC	0.818	4818	pPM_GC
Bacteria	Bacteroidetes	Bacteroidetes	Bacteroidales	Prevotellaceae	sf_1	6011	Bacteria;Bacteroidetes;Bacteroidetes;Bacteroidales;Prevotellaceae;sf_1;6011	107238	AB185583.1	rumen clone F24-B03	Prv.ruminicola_subgroup rumen clone BF33	'02150102110000.6011	pPM_GC	0.538	158	pPM_GC	0.231	49	pPM_GC	0.333	193	pPM_GC	0.364	178	pPM_GC	0.154	33	pPM_GC	0.538	138	pPM_GC	0.667	433	pPM_GC	0.636	638	pPM_GC	0.364	158	pPM_GC	0.583	661	pPM_GC	0.692	1004	pPM_GC	0.75	579	pPM_GC
Bacteria	Bacteroidetes	Flavobacteria	Flavobacteriales	Blattabacteriaceae	sf_1	5828	Bacteria;Bacteroidetes;Flavobacteria;Flavobacteriales;Blattabacteriaceae;sf_1;5828	2235	Z35664.1	Blattabacterium species	Blt.sp_subgroup Blattabacterium sp. c4	'02150103030000.5828	pPM_GC	0.864	614	pPM_GC	0.636	1515	pPM_GC	0.864	2329	pPM_GC	0.545	208	pPM_GC	0.864	3248	pPM_GC	0.952	6071	pPM_GC	0.909	8481	pPM_GC	0.909	4440	pPM_GC	0.909	4361	pPM_GC	0.909	7122	pPM_GC	0.909	4102	pPM_GC	0.909	5620	pPM_GC
Bacteria	Bacteroidetes	Flavobacteria	Flavobacteriales	Unclassified	sf_3	5248	Bacteria;Bacteroidetes;Flavobacteria;Flavobacteriales;Unclassified;sf_3;5248	86113	AY274839.1	Delaware River estuary clone 1G12	Emb.brevis_subgroup Bacteroidetes clone 1G12	'02150103040000.5248	pPM_GC	0.727	1117	pPM_GC	0.7	1391	pPM_GC	1	3850	pPM_GC	0.818	755	pPM_GC	0.9	1232	pPM_GC	1	5541	pPM_GC	1	5157	pPM_GC	1	4029	pPM_GC	0.818	4311	pPM_GC	1	5247	pPM_GC	1	3929	pPM_GC	1	5610	pPM_GC
Bacteria	Bacteroidetes	Flavobacteria	Flavobacteriales	Flavobacteriaceae	sf_1	5352	Bacteria;Bacteroidetes;Flavobacteria;Flavobacteriales;Flavobacteriaceae;sf_1;5352	111656	AY871820.2	Riemerella anatipestifer str. H-2565	Chryseobacterium meningosepticum	'02150103050000.5352	pPM	0.8	2002	pPM	0.8	1630	pPM	0.8	870	pPM	0.7	901	pPM	0.7	446	pPM	1	1985	pPM	0.9	2072	pPM	0.909	6735	pPM	0.8	1914	pPM	1	4263	pPM	1	2840	pPM	0.9	1849	pPM
Bacteria	Bacteroidetes	Flavobacteria	Flavobacteriales	Flavobacteriaceae	sf_1	5362	Bacteria;Bacteroidetes;Flavobacteria;Flavobacteriales;Flavobacteriaceae;sf_1;5362				Csb.balustinum_subgroup CFB group clone TAF-A144	'02150103060000.5362	gPM_GC	0.429	273	gPM_GC	0.375	88	gPM_GC	0.2	57	gPM_GC	0.111	20	gPM_GC	0.375	560	gPM_GC	0.375	156	gPM_GC	0.375	1122	gPM_GC	1	3464	gPM_GC	0.375	290	gPM_GC	0.4	717	gPM_GC	0.333	721	gPM_GC	0.556	621	gPM_GC
Bacteria	Bacteroidetes	Flavobacteria	Flavobacteriales	Flavobacteriaceae	sf_1	5470	Bacteria;Bacteroidetes;Flavobacteria;Flavobacteriales;Flavobacteriaceae;sf_1;5470	63469	AJ495802.1	Chryseobacterium sp. p20H	Csb.balustinum_subgroup Chryseobacterium sp. p20H	'02150103060000.5470	gPM	0	1	gPM	0.091	1	gPM	0.154	129	gPM	0	2	gPM	0.077	3	gPM	0.077	11	gPM	0.25	44	gPM	0.333	442	gPM	0.182	28	gPM	0.357	207	gPM	0.75	1185	gPM	0.333	602	gPM
Bacteria	Bacteroidetes	Flavobacteria	Flavobacteriales	Flavobacteriaceae	sf_1	5730	Bacteria;Bacteroidetes;Flavobacteria;Flavobacteriales;Flavobacteriaceae;sf_1;5730				Csb.balustinum_subgroup clone BIOEST-10	'02150103060000.5730	gPM_dPM_GC	0.711	1407	gPM_dPM_GC	0.658	511	gPM_dPM_GC	0.725	805	gPM_dPM_GC	0.5	275	gPM_dPM_GC	0.711	1017	gPM_dPM_GC	0.816	2488	gPM_dPM_GC	0.825	3017	gPM_dPM_GC	0.975	1985	gPM_dPM_GC	0.675	492	gPM_dPM_GC	0.875	1365	gPM_dPM_GC	0.923	3475	gPM_dPM_GC	0.875	3920	gPM_dPM_GC
Bacteria	Bacteroidetes	Flavobacteria	Flavobacteriales	Flavobacteriaceae	sf_1	5843	Bacteria;Bacteroidetes;Flavobacteria;Flavobacteriales;Flavobacteriaceae;sf_1;5843	111531	AY871828.2	Riemerella anatipestifer str. 8755	Riemerella anatipestifer	'02150103060000.5843	pPM	0.467	1003	pPM	0.467	915	pPM	0.438	471	pPM	0.4	534	pPM	0.4	124	pPM	0.667	1136	pPM	0.6	1091	pPM	1	4646	pPM	0.533	1190	pPM	0.667	2524	pPM	1	1819	pPM	0.6	998	pPM
Bacteria	Bacteroidetes	Flavobacteria	Flavobacteriales	Flavobacteriaceae	sf_1	6079	Bacteria;Bacteroidetes;Flavobacteria;Flavobacteriales;Flavobacteriaceae;sf_1;6079	78016	AB074611.1	synonym: CFB group clone APe4_42	Csb.balustinum_subgroup CFB group clone:APe4_42	'02150103060000.6079	pPM_GC	0.625	1282	pPM_GC	0.529	948	pPM_GC	0.529	595	pPM_GC	0.471	521	pPM_GC	0.471	286	pPM_GC	0.706	1743	pPM_GC	0.706	1294	pPM_GC	0.944	5542	pPM_GC	0.647	1094	pPM_GC	0.647	2370	pPM_GC	0.647	2020	pPM_GC	0.765	1584	pPM_GC
Bacteria	Bacteroidetes	Flavobacteria	Flavobacteriales	Flavobacteriaceae	sf_1	6126	Bacteria;Bacteroidetes;Flavobacteria;Flavobacteriales;Flavobacteriaceae;sf_1;6126	32560	AF217562.1	Chryseobacterium sp. str. FR2	Csb.balustinum_subgroup Chryseobacterium sp. FR2	'02150103060000.6126	gPM_GC	0	1	gPM_GC	0.091	2	gPM_GC	0.167	32	gPM_GC	0	1	gPM_GC	0	2	gPM_GC	0.167	23	gPM_GC	0	13	gPM_GC	0.917	2329	gPM_GC	0	11	gPM_GC	0.167	32	gPM_GC	0.818	444	gPM_GC	0.083	25	gPM_GC
Bacteria	Bacteroidetes	Flavobacteria	Flavobacteriales	Flavobacteriaceae	sf_1	6157	Bacteria;Bacteroidetes;Flavobacteria;Flavobacteriales;Flavobacteriaceae;sf_1;6157	59536	AF538774.1	municipal wastewater treatment bioreactor clone LB-Q bacterium	Csb.balustinum_subgroup Enrichment culture LB-Q clone LB-Q	'02150103060000.6157	gPM_dPM	0.077	22	gPM_dPM	0.08	9	gPM_dPM	0.111	48	gPM_dPM	0.038	4	gPM_dPM	0.04	4	gPM_dPM	0.217	84	gPM_dPM	0.167	35	gPM_dPM	0.444	1159	gPM_dPM	0.12	38	gPM_dPM	0.2	149	gPM_dPM	0.926	1415	gPM_dPM	0.154	43	gPM_dPM
Bacteria	Bacteroidetes	Flavobacteria	Flavobacteriales	Flavobacteriaceae	sf_1	6284	Bacteria;Bacteroidetes;Flavobacteria;Flavobacteriales;Flavobacteriaceae;sf_1;6284				Csb.balustinum_subgroup clone BS1.	'02150103060000.6284	gPM_GC	0.222	112	gPM_GC	0	2	gPM_GC	0.333	67	gPM_GC	0	7	gPM_GC	0.2	14	gPM_GC	0.222	35	gPM_GC	0.25	69	gPM_GC	0.909	1145	gPM_GC	0.222	115	gPM_GC	0.4	110	gPM_GC	0.7	744	gPM_GC	0.5	234	gPM_GC
Bacteria	Bacteroidetes	Flavobacteria	Flavobacteriales	Flavobacteriaceae	sf_1	5341	Bacteria;Bacteroidetes;Flavobacteria;Flavobacteriales;Flavobacteriaceae;sf_1;5341				F.flevense_subgroup CFB group clone TAF-A168	'02150103100000.5341	gPM_GC	0.462	117	gPM_GC	0.143	22	gPM_GC	0.357	127	gPM_GC	0	6	gPM_GC	0.615	145	gPM_GC	0.333	117	gPM_GC	0.643	219	gPM_GC	0.333	352	gPM_GC	0.077	32	gPM_GC	0.571	1083	gPM_GC	0.714	478	gPM_GC	0.714	409	gPM_GC
Bacteria	Bacteroidetes	Flavobacteria	Flavobacteriales	Flavobacteriaceae	sf_1	5367	Bacteria;Bacteroidetes;Flavobacteria;Flavobacteriales;Flavobacteriaceae;sf_1;5367	83488	AY238333.1	patient's bronchoalveolar lavage isolate str. MDA2507 sp.	F.flevense_subgroup Cf. Cytophaga sp. MDA2507	'02150103100000.5367	pPM_GC	0.5	380	pPM_GC	0.371	269	pPM_GC	0.842	1513	pPM_GC	0.27	145	pPM_GC	0.588	557	pPM_GC	1	3623	pPM_GC	0.816	1284	pPM_GC	0.763	1991	pPM_GC	0.632	330	pPM_GC	0.842	950	pPM_GC	0.75	2007	pPM_GC	0.757	1871	pPM_GC
Bacteria	Bacteroidetes	Flavobacteria	Flavobacteriales	Flavobacteriaceae	sf_1	5462	Bacteria;Bacteroidetes;Flavobacteria;Flavobacteriales;Flavobacteriaceae;sf_1;5462	17527	AF433174.1	Flavobacterium omnivorum str. AS 1.2747; JCM 11313	Flavobacterium omnivorum	'02150103100000.5462	pPM_GC	0.425	331	pPM_GC	0.325	251	pPM_GC	0.643	1275	pPM_GC	0.171	102	pPM_GC	0.45	493	pPM_GC	0.707	2435	pPM_GC	0.698	1064	pPM_GC	0.605	1580	pPM_GC	0.643	307	pPM_GC	0.902	893	pPM_GC	0.711	1577	pPM_GC	0.718	1477	pPM_GC
Bacteria	Bacteroidetes	Flavobacteria	Flavobacteriales	Flavobacteriaceae	sf_1	5479	Bacteria;Bacteroidetes;Flavobacteria;Flavobacteriales;Flavobacteriaceae;sf_1;5479	83757	AJ440988.1	Flavobacterium frigoris str. LMG 21471	Flavobacterium aff	'02150103100000.5479	pPM_GC	0.45	297	pPM_GC	0.35	234	pPM_GC	0.69	1606	pPM_GC	0.22	134	pPM_GC	0.462	516	pPM_GC	0.732	2812	pPM_GC	0.738	1545	pPM_GC	0.674	1689	pPM_GC	0.667	720	pPM_GC	0.905	1361	pPM_GC	0.737	1807	pPM_GC	0.7	1868	pPM_GC
Bacteria	Bacteroidetes	Flavobacteria	Flavobacteriales	Flavobacteriaceae	sf_1	5480	Bacteria;Bacteroidetes;Flavobacteria;Flavobacteriales;Flavobacteriaceae;sf_1;5480	77276	AJ318907.2	ED5 earthworm gut	F.flevense_subgroup Earthworm gut ED5	'02150103100000.5480	pPM_GC	0.455	338	pPM_GC	0.341	255	pPM_GC	0.667	1513	pPM_GC	0.244	181	pPM_GC	0.455	499	pPM_GC	0.804	2606	pPM_GC	0.739	1462	pPM_GC	0.717	1700	pPM_GC	0.6	674	pPM_GC	0.783	1275	pPM_GC	0.767	1693	pPM_GC	0.727	1740	pPM_GC
Bacteria	Bacteroidetes	Flavobacteria	Flavobacteriales	Flavobacteriaceae	sf_1	5482	Bacteria;Bacteroidetes;Flavobacteria;Flavobacteriales;Flavobacteriaceae;sf_1;5482				F.flevense_subgroup Flavobacterium sp. EP333	'02150103100000.5482	pPM_GC	0.447	349	pPM_GC	0.351	272	pPM_GC	0.675	1317	pPM_GC	0.179	108	pPM_GC	0.432	522	pPM_GC	0.718	2539	pPM_GC	0.725	1130	pPM_GC	0.659	1663	pPM_GC	0.65	319	pPM_GC	0.9	916	pPM_GC	0.694	1626	pPM_GC	0.684	1461	pPM_GC
Bacteria	Bacteroidetes	Flavobacteria	Flavobacteriales	Flavobacteriaceae	sf_1	5490	Bacteria;Bacteroidetes;Flavobacteria;Flavobacteriales;Flavobacteriaceae;sf_1;5490				F.flevense_subgroup CFB group GOBB3-308	'02150103100000.5490	gPM_GC	0.438	46	gPM_GC	0.188	23	gPM_GC	0.353	104	gPM_GC	0	24	gPM_GC	0.333	46	gPM_GC	0.667	464	gPM_GC	0.688	290	gPM_GC	0.571	399	gPM_GC	0.571	157	gPM_GC	0.733	244	gPM_GC	0.467	602	gPM_GC	0.733	808	gPM_GC
Bacteria	Bacteroidetes	Flavobacteria	Flavobacteriales	Flavobacteriaceae	sf_1	5588	Bacteria;Bacteroidetes;Flavobacteria;Flavobacteriales;Flavobacteriaceae;sf_1;5588				F.flevense_subgroup Flavobacterium sp. GOBB3-109	'02150103100000.5588	gPM_GC	0.35	126	gPM_GC	0.316	171	gPM_GC	0.632	728	gPM_GC	0.35	141	gPM_GC	0.368	113	gPM_GC	0.75	1307	gPM_GC	0.588	974	gPM_GC	0.588	995	gPM_GC	0.556	482	gPM_GC	0.706	779	gPM_GC	0.556	2381	gPM_GC	0.5	2372	gPM_GC
Bacteria	Bacteroidetes	Flavobacteria	Flavobacteriales	Flavobacteriaceae	sf_1	5901	Bacteria;Bacteroidetes;Flavobacteria;Flavobacteriales;Flavobacteriaceae;sf_1;5901	80970	AF468423.1	Arctic sea ice ARK10159	F.flevense_subgroup Arctic sea ice ARK10159	'02150103100000.5901	pPM_GC	0.41	338	pPM_GC	0.342	264	pPM_GC	0.683	1305	pPM_GC	0.2	114	pPM_GC	0.459	523	pPM_GC	0.725	2499	pPM_GC	0.707	1105	pPM_GC	0.643	1407	pPM_GC	0.61	313	pPM_GC	0.902	898	pPM_GC	0.703	1577	pPM_GC	0.641	1433	pPM_GC
Bacteria	Bacteroidetes	Flavobacteria	Flavobacteriales	Flavobacteriaceae	sf_1	5915	Bacteria;Bacteroidetes;Flavobacteria;Flavobacteriales;Flavobacteriaceae;sf_1;5915	76123	AJ534682.1	ground water deep-well injection disposal site radioactive wastes Tomsk-7 clone S15A-MN27 bacterium	F.flevense_subgroup bacteroidetes clone S15A-MN27	'02150103100000.5915	pPM_GC	0.6	404	pPM_GC	0.531	350	pPM_GC	0.944	1657	pPM_GC	0.286	146	pPM_GC	0.636	852	pPM_GC	0.972	3375	pPM_GC	0.889	2062	pPM_GC	0.889	2495	pPM_GC	0.694	667	pPM_GC	0.861	1638	pPM_GC	0.824	2462	pPM_GC	0.8	2330	pPM_GC
Bacteria	Bacteroidetes	Flavobacteria	Flavobacteriales	Flavobacteriaceae	sf_1	5954	Bacteria;Bacteroidetes;Flavobacteria;Flavobacteriales;Flavobacteriaceae;sf_1;5954	73974	L39067.1	Flavobacterium hibernum str. ATCC51468	Flavobacterium hibernum	'02150103100000.5954	pPM_GC	0.455	389	pPM_GC	0.382	297	pPM_GC	0.629	1123	pPM_GC	0.147	109	pPM_GC	0.471	569	pPM_GC	0.676	2319	pPM_GC	0.714	1236	pPM_GC	0.657	1402	pPM_GC	0.657	354	pPM_GC	0.914	1009	pPM_GC	0.71	1393	pPM_GC	0.697	1461	pPM_GC
Bacteria	Bacteroidetes	Flavobacteria	Flavobacteriales	Flavobacteriaceae	sf_1	5997	Bacteria;Bacteroidetes;Flavobacteria;Flavobacteriales;Flavobacteriaceae;sf_1;5997	2309	M62797.1	Flavobacterium aquatile	F.flevense_subgroup Antarctic R-7579 strain R-7579	'02150103100000.5997	pPM_GC	0.619	531	pPM_GC	0.571	404	pPM_GC	1	2376	pPM_GC	0.333	199	pPM_GC	0.75	914	pPM_GC	1	3901	pPM_GC	0.955	1966	pPM_GC	0.909	2113	pPM_GC	0.773	512	pPM_GC	0.955	1542	pPM_GC	0.9	2372	pPM_GC	0.905	2376	pPM_GC
Bacteria	Bacteroidetes	Flavobacteria	Flavobacteriales	Flavobacteriaceae	sf_1	6200	Bacteria;Bacteroidetes;Flavobacteria;Flavobacteriales;Flavobacteriaceae;sf_1;6200				F.flevense_subgroup Flavobacterium sp. GOBB3-C108	'02150103100000.6200	gPM_GC	0.111	7	gPM_GC	0.091	1	gPM_GC	0.273	102	gPM_GC	0.091	13	gPM_GC	0.091	5	gPM_GC	0.833	1225	gPM_GC	0.273	413	gPM_GC	0.364	343	gPM_GC	0.2	48	gPM_GC	0.7	72	gPM_GC	0.545	599	gPM_GC	0.364	647	gPM_GC
Bacteria	Bacteroidetes	Flavobacteria	Flavobacteriales	Flavobacteriaceae	sf_1	6274	Bacteria;Bacteroidetes;Flavobacteria;Flavobacteriales;Flavobacteriaceae;sf_1;6274				F.flevense_subgroup BS7	'02150103100000.6274	gPM_dPM_GC	0.542	541	gPM_dPM_GC	0.458	246	gPM_dPM_GC	0.882	1076	gPM_dPM_GC	0.24	218	gPM_dPM_GC	0.592	578	gPM_dPM_GC	1	2106	gPM_dPM_GC	0.7	1145	gPM_dPM_GC	0.922	2719	gPM_dPM_GC	0.58	453	gPM_dPM_GC	0.92	1085	gPM_dPM_GC	0.816	1393	gPM_dPM_GC	0.735	1285	gPM_dPM_GC
Bacteria	Bacteroidetes	Flavobacteria	Flavobacteriales	Flavobacteriaceae	sf_1	5317	Bacteria;Bacteroidetes;Flavobacteria;Flavobacteriales;Flavobacteriaceae;sf_1;5317	58630	AB078057.1	Tenacibaculum maritimum str. IFO 15946	Polaribacter irgensii	'02150103110000.5317	pPM_GC	0.654	1200	pPM_GC	0.538	492	pPM_GC	0.963	1927	pPM_GC	0.423	381	pPM_GC	0.72	811	pPM_GC	1	4333	pPM_GC	0.926	2667	pPM_GC	0.926	2522	pPM_GC	0.741	1129	pPM_GC	0.926	2279	pPM_GC	0.88	2763	pPM_GC	0.846	2898	pPM_GC
Bacteria	Bacteroidetes	Flavobacteria	Flavobacteriales	Flavobacteriaceae	sf_1	5758	Bacteria;Bacteroidetes;Flavobacteria;Flavobacteriales;Flavobacteriaceae;sf_1;5758	61125	AF530136.1	Tenacibaculum sp. str. MGP-10	Flx.maritimus_subgroup Tenacibaculum sp. MGP-10	'02150103110000.5758	gPM_dPM_GC	0.154	469	gPM_dPM_GC	0.133	95	gPM_dPM_GC	0.375	283	gPM_dPM_GC	0.143	116	gPM_dPM_GC	0.2	62	gPM_dPM_GC	0.267	711	gPM_dPM_GC	0.375	871	gPM_dPM_GC	0.25	363	gPM_dPM_GC	0.2	499	gPM_dPM_GC	0.308	791	gPM_dPM_GC	0.333	1027	gPM_dPM_GC	0.4	1545	gPM_dPM_GC
Bacteria	Bacteroidetes	Flavobacteria	Flavobacteriales	Flavobacteriaceae	sf_1	5991	Bacteria;Bacteroidetes;Flavobacteria;Flavobacteriales;Flavobacteriaceae;sf_1;5991	37069	AB032506.1	Tenacibaculum ovolyticum str. IAM14318	Flx.maritimus_subgroup Cytophaga sp. MBIC04665	'02150103110000.5991	pPM_GC	0.462	1049	pPM_GC	0.231	528	pPM_GC	0.846	2421	pPM_GC	0.462	518	pPM_GC	0.5	428	pPM_GC	0.923	4540	pPM_GC	0.923	1741	pPM_GC	0.923	3263	pPM_GC	0.615	1139	pPM_GC	0.923	1887	pPM_GC	0.833	2263	pPM_GC	0.769	1644	pPM_GC
Bacteria	Bacteroidetes	Flavobacteria	Flavobacteriales	Flavobacteriaceae	sf_1	6252	Bacteria;Bacteroidetes;Flavobacteria;Flavobacteriales;Flavobacteriaceae;sf_1;6252	61850	AF449259.1	Riftia pachyptila's tube clone R103-B20	Flx.maritimus_subgroup CFB group clone R103-B20	'02150103110000.6252	pPM_GC	0.864	557	pPM_GC	0.682	316	pPM_GC	0.955	2709	pPM_GC	0.429	165	pPM_GC	0.818	1573	pPM_GC	0.955	4237	pPM_GC	0.913	4075	pPM_GC	0.913	2945	pPM_GC	0.864	2037	pPM_GC	0.909	3621	pPM_GC	0.905	3228	pPM_GC	0.905	4650	pPM_GC
Bacteria	Bacteroidetes	Flavobacteria	Flavobacteriales	Flavobacteriaceae	sf_1	5401	Bacteria;Bacteroidetes;Flavobacteria;Flavobacteriales;Flavobacteriaceae;sf_1;5401	58282	AF543295.1	Capnocytophaga gingivalis str. ChDC OS45	Capnocytophaga granulosa	'02150103120000.5401	pPM_GC	0.538	267	pPM_GC	0.462	84	pPM_GC	0.857	921	pPM_GC	0.143	38	pPM_GC	0.615	266	pPM_GC	0.929	1271	pPM_GC	0.643	557	pPM_GC	0.786	1216	pPM_GC	0.429	136	pPM_GC	0.786	667	pPM_GC	0.692	690	pPM_GC	0.615	667	pPM_GC
Bacteria	Bacteroidetes	Sphingobacteria	Sphingobacteriales	Flexibacteraceae	sf_19	5563	Bacteria;Bacteroidetes;Sphingobacteria;Sphingobacteriales;Flexibacteraceae;sf_19;5563	66035	AB073573.2	Cytophaga sp. I-545	Cap.ochracea_subgroup Cytophaga sp. I-545	'02150103120000.5563	pPM_GC	0.677	483	pPM_GC	0.469	301	pPM_GC	0.935	1890	pPM_GC	0.312	158	pPM_GC	0.645	635	pPM_GC	0.97	3160	pPM_GC	0.903	1746	pPM_GC	0.848	2002	pPM_GC	0.719	396	pPM_GC	0.844	1185	pPM_GC	0.833	2409	pPM_GC	0.839	2384	pPM_GC
Bacteria	Bacteroidetes	Flavobacteria	Flavobacteriales	Flavobacteriaceae	sf_1	5423	Bacteria;Bacteroidetes;Flavobacteria;Flavobacteriales;Flavobacteriaceae;sf_1;5423	2407	AF170754.1	Aequorivita antarctica str. QSSC9-14	Aequorivita ferruginea	'02150103130000.5423	pPM_GC	0.652	258	pPM_GC	0.524	202	pPM_GC	0.87	1134	pPM_GC	0.227	57	pPM_GC	0.714	598	pPM_GC	0.87	2874	pPM_GC	0.864	1382	pPM_GC	0.826	2351	pPM_GC	0.652	198	pPM_GC	0.864	863	pPM_GC	0.783	1855	pPM_GC	0.955	2108	pPM_GC
Bacteria	Bacteroidetes	Sphingobacteria	Sphingobacteriales	Flexibacteraceae	sf_19	5728	Bacteria;Bacteroidetes;Sphingobacteria;Sphingobacteriales;Flexibacteraceae;sf_19;5728	69822	AB073564.2	Cytophaga sp. str. MBIC04693	Cy.uliginosa_subgroup Cytophaga sp. MBIC04693	'02150103130000.5728	pPM_GC	0.556	302	pPM_GC	0.429	198	pPM_GC	0.893	1799	pPM_GC	0.222	74	pPM_GC	0.607	559	pPM_GC	0.964	3356	pPM_GC	0.857	1382	pPM_GC	0.8	1887	pPM_GC	0.643	197	pPM_GC	0.821	896	pPM_GC	0.808	2076	pPM_GC	0.778	1908	pPM_GC
Bacteria	Bacteroidetes	Flavobacteria	Flavobacteriales	Flavobacteriaceae	sf_1	5942	Bacteria;Bacteroidetes;Flavobacteria;Flavobacteriales;Flavobacteriaceae;sf_1;5942				Cy.uliginosa_subgroup Flavobacteriaceae str. SW072	'02150103130000.5942	pPM_GC	0.654	460	pPM_GC	0.462	320	pPM_GC	0.963	1998	pPM_GC	0.308	173	pPM_GC	0.68	728	pPM_GC	1	3654	pPM_GC	0.963	1694	pPM_GC	0.893	2229	pPM_GC	0.741	428	pPM_GC	0.926	1284	pPM_GC	0.88	2400	pPM_GC	0.923	2274	pPM_GC
Bacteria	Bacteroidetes	Flavobacteria	Flavobacteriales	Flavobacteriaceae	sf_1	5955	Bacteria;Bacteroidetes;Flavobacteria;Flavobacteriales;Flavobacteriaceae;sf_1;5955	61970	AJ244701.1	Flavobacterium sp. str. V4.MS.29 = MM_2747	Cy.uliginosa_subgroup Flavobacterium sp. V4.MS.29	'02150103130000.5955	pPM_GC	0.541	544	pPM_GC	0.455	355	pPM_GC	0.872	1472	pPM_GC	0.289	151	pPM_GC	0.6	654	pPM_GC	0.921	3202	pPM_GC	0.865	1452	pPM_GC	0.838	2426	pPM_GC	0.667	358	pPM_GC	0.861	1109	pPM_GC	0.771	2036	pPM_GC	0.757	1903	pPM_GC
Bacteria	Bacteroidetes	Flavobacteria	Flavobacteriales	Flavobacteriaceae	sf_1	5971	Bacteria;Bacteroidetes;Flavobacteria;Flavobacteriales;Flavobacteriaceae;sf_1;5971	2402	M62799.1	Cytophaga uliginosa	Cy.uliginosa_subgroup Bacteroidetes KMM 3951	'02150103130000.5971	pPM_GC	0.65	310	pPM_GC	0.524	205	pPM_GC	1	2251	pPM_GC	0.25	65	pPM_GC	0.8	763	pPM_GC	1	3868	pPM_GC	0.952	1735	pPM_GC	0.864	1789	pPM_GC	0.762	228	pPM_GC	0.952	1096	pPM_GC	0.895	2411	pPM_GC	0.9	2152	pPM_GC
Bacteria	Bacteroidetes	Flavobacteria	Flavobacteriales	Flavobacteriaceae	sf_1	5436	Bacteria;Bacteroidetes;Flavobacteria;Flavobacteriales;Flavobacteriaceae;sf_1;5436	80722	AF468406.1	Arctic sea ice ARK10004	Psf.torquis_subgroup Arctic sea ice ARK10004	'02150103140000.5436	pPM_GC	0.419	315	pPM_GC	0.219	156	pPM_GC	0.848	889	pPM_GC	0.273	297	pPM_GC	0.677	729	pPM_GC	0.939	2226	pPM_GC	0.848	1491	pPM_GC	0.794	1683	pPM_GC	0.531	351	pPM_GC	0.909	1303	pPM_GC	0.844	1700	pPM_GC	0.812	1968	pPM_GC
Bacteria	Bacteroidetes	Flavobacteria	Flavobacteriales	Flavobacteriaceae	sf_1	5473	Bacteria;Bacteroidetes;Flavobacteria;Flavobacteriales;Flavobacteriaceae;sf_1;5473				Psf.torquis_subgroup Bacteroidetes R43	'02150103140000.5473	pPM_GC	0.64	410	pPM_GC	0.32	217	pPM_GC	0.88	1437	pPM_GC	0.308	124	pPM_GC	0.52	339	pPM_GC	0.92	2684	pPM_GC	0.88	1046	pPM_GC	0.92	2327	pPM_GC	0.72	501	pPM_GC	0.875	897	pPM_GC	0.826	1948	pPM_GC	0.87	1990	pPM_GC
Bacteria	Bacteroidetes	Flavobacteria	Flavobacteriales	Flavobacteriaceae	sf_1	5904	Bacteria;Bacteroidetes;Flavobacteria;Flavobacteriales;Flavobacteriaceae;sf_1;5904	80980	AF468410.1	Arctic sea ice ARK10063	Psychroflexus torquis c2	'02150103140000.5904	pPM_GC	0.432	190	pPM_GC	0.184	75	pPM_GC	0.737	1009	pPM_GC	0.263	208	pPM_GC	0.583	578	pPM_GC	0.816	1933	pPM_GC	0.842	1125	pPM_GC	0.769	1678	pPM_GC	0.541	167	pPM_GC	0.842	924	pPM_GC	0.778	1617	pPM_GC	0.811	1554	pPM_GC
Bacteria	Bacteroidetes	Flavobacteria	Flavobacteriales	Flavobacteriaceae	sf_1	5267	Bacteria;Bacteroidetes;Flavobacteria;Flavobacteriales;Flavobacteriaceae;sf_1;5267	56043	AF406541.1	bacterioplankton clone AEGEAN_179	Psh.burtonensis_subgroup CFB group clone AEGEAN_179	'02150103150000.5267	pPM_GC	0.571	472	pPM_GC	0.346	271	pPM_GC	0.897	1895	pPM_GC	0.483	389	pPM_GC	0.56	751	pPM_GC	0.966	3140	pPM_GC	0.893	2121	pPM_GC	0.8	2316	pPM_GC	0.621	894	pPM_GC	0.893	1649	pPM_GC	0.815	2560	pPM_GC	0.778	2562	pPM_GC
Bacteria	Bacteroidetes	Flavobacteria	Flavobacteriales	Flavobacteriaceae	sf_1	5521	Bacteria;Bacteroidetes;Flavobacteria;Flavobacteriales;Flavobacteriaceae;sf_1;5521	72771	AF493689.1	Flavobacteriaceae str. SW269	Psh.burtonensis_subgroup Flavobacteriaceae str. SW269	'02150103150000.5521	pPM_GC	0.56	492	pPM_GC	0.32	278	pPM_GC	0.885	1648	pPM_GC	0.423	401	pPM_GC	0.48	345	pPM_GC	0.926	2643	pPM_GC	0.846	1310	pPM_GC	0.75	1932	pPM_GC	0.6	446	pPM_GC	0.88	969	pPM_GC	0.76	2189	pPM_GC	0.72	1978	pPM_GC
Bacteria	Bacteroidetes	Flavobacteria	Flavobacteriales	Flavobacteriaceae	sf_1	5589	Bacteria;Bacteroidetes;Flavobacteria;Flavobacteriales;Flavobacteriaceae;sf_1;5589				Psh.burtonensis_subgroup clone 2112	'02150103150000.5589	gPM_dPM_GC	0.375	302	gPM_dPM_GC	0.612	767	gPM_dPM_GC	0.76	1628	gPM_dPM_GC	0.255	111	gPM_dPM_GC	0.49	576	gPM_dPM_GC	0.64	2300	gPM_dPM_GC	0.64	1741	gPM_dPM_GC	0.56	1648	gPM_dPM_GC	0.49	759	gPM_dPM_GC	0.776	1645	gPM_dPM_GC	0.644	1475	gPM_dPM_GC	0.596	1678	gPM_dPM_GC
Bacteria	Bacteroidetes	Flavobacteria	Flavobacteriales	Flavobacteriaceae	sf_1	5903	Bacteria;Bacteroidetes;Flavobacteria;Flavobacteriales;Flavobacteriaceae;sf_1;5903	68987	AY033305.1	marine bacterioplankton clone MB11E04	Psh.burtonensis_subgroup Cytophagales MB11E04 ; tRNA-Ile and tRNA-Ala genes ; and 23S	'02150103150000.5903	pPM_GC	0.469	986	pPM_GC	0.364	426	pPM_GC	0.719	1549	pPM_GC	0.281	296	pPM_GC	0.548	631	pPM_GC	0.844	3910	pPM_GC	0.697	2062	pPM_GC	0.719	1983	pPM_GC	0.531	915	pPM_GC	0.806	1873	pPM_GC	0.633	2156	pPM_GC	0.677	2160	pPM_GC
Bacteria	Bacteroidetes	Flavobacteria	Flavobacteriales	Flavobacteriaceae	sf_1	5914	Bacteria;Bacteroidetes;Flavobacteria;Flavobacteriales;Flavobacteriaceae;sf_1;5914	108689	AY771714.1	Psychroserpens burtonensis str. S2-64	Pseudocytophaga algae	'02150103150000.5914	pPM_GC	0.556	631	pPM_GC	0.368	369	pPM_GC	0.895	1971	pPM_GC	0.421	230	pPM_GC	0.611	463	pPM_GC	1	3244	pPM_GC	0.895	1116	pPM_GC	0.85	2393	pPM_GC	0.632	496	pPM_GC	0.895	1166	pPM_GC	0.882	1903	pPM_GC	0.778	1305	pPM_GC
Bacteria	Bacteroidetes	Flavobacteria	Flavobacteriales	Flavobacteriaceae	sf_1	6269	Bacteria;Bacteroidetes;Flavobacteria;Flavobacteriales;Flavobacteriaceae;sf_1;6269	61189	AY080916.1	acidic forest soil clone UC1	Psh.burtonensis_subgroup clone UC1	'02150103150000.6269	pPM_GC	0.45	451	pPM_GC	0.368	266	pPM_GC	0.85	2012	pPM_GC	0.3	207	pPM_GC	0.526	334	pPM_GC	0.895	2759	pPM_GC	0.762	892	pPM_GC	0.81	2142	pPM_GC	0.571	472	pPM_GC	0.8	1076	pPM_GC	0.789	1622	pPM_GC	0.6	1324	pPM_GC
Bacteria	Bacteroidetes	Flavobacteria	Flavobacteriales	Flavobacteriaceae	sf_1	6104	Bacteria;Bacteroidetes;Flavobacteria;Flavobacteriales;Flavobacteriaceae;sf_1;6104				Environmental_clone_fl7_subgroup Bacteroidetes clone CF91	'02150103160000.6104	gPM_dPM_GC	0.214	36	gPM_dPM_GC	0	6	gPM_dPM_GC	0.692	223	gPM_dPM_GC	0.083	5	gPM_dPM_GC	0.667	546	gPM_dPM_GC	0.692	787	gPM_dPM_GC	0.857	685	gPM_dPM_GC	0.714	813	gPM_dPM_GC	0.231	60	gPM_dPM_GC	0.857	843	gPM_dPM_GC	0.714	603	gPM_dPM_GC	0.714	789	gPM_dPM_GC
Bacteria	Bacteroidetes	Bacteroidetes	Bacteroidales	Unclassified	sf_15	5355	Bacteria;Bacteroidetes;Bacteroidetes;Bacteroidales;Unclassified;sf_15;5355	66951	AJ306736.1	DCP-dechlorinating consortium clone SHA-5	Cytophaga_group_ii clone SHA-5	'02150104000000.5355	pPM	0.857	2353	pPM	0.714	770	pPM	0.714	683	pPM	0.786	436	pPM	0.714	1513	pPM	0.857	1879	pPM	0.857	4314	pPM	0.857	1805	pPM	0.786	1015	pPM	0.786	2228	pPM	0.846	4843	pPM	0.786	5114	pPM
Bacteria	Bacteroidetes	Bacteroidetes	Bacteroidales	Unclassified	sf_15	5481	Bacteria;Bacteroidetes;Bacteroidetes;Bacteroidales;Unclassified;sf_15;5481	77721	AJ535258.1	marine sediment above hydrate ridge clone Hyd89-72 bacterium	Cytophaga_group_ii Cytophagales clone Hyd89-72	'02150104000000.5481	gPM_dPM_GC	0.75	482	gPM_dPM_GC	0.727	1002	gPM_dPM_GC	0.909	1314	gPM_dPM_GC	0.455	174	gPM_dPM_GC	0.75	1300	gPM_dPM_GC	0.818	3214	gPM_dPM_GC	0.917	4417	gPM_dPM_GC	0.833	2063	gPM_dPM_GC	0.667	777	gPM_dPM_GC	0.833	1713	gPM_dPM_GC	1	4307	gPM_dPM_GC	0.917	4829	gPM_dPM_GC
Bacteria	Bacteroidetes	Unclassified	Unclassified	Unclassified	sf_4	5703	Bacteria;Bacteroidetes;Unclassified;Unclassified;Unclassified;sf_4;5703				Cytophaga_group_ii clone BB2_87	'02150104000000.5703	gPM_dPM	0.571	285	gPM_dPM	0.385	89	gPM_dPM	0.692	2408	gPM_dPM	0.462	126	gPM_dPM	0.769	1915	gPM_dPM	0.769	3077	gPM_dPM	0.786	4100	gPM_dPM	0.857	3139	gPM_dPM	0.643	2092	gPM_dPM	0.786	3662	gPM_dPM	0.917	3051	gPM_dPM	0.769	3412	gPM_dPM
Bacteria	Bacteroidetes	Bacteroidetes	Bacteroidales	Unclassified	sf_15	5784	Bacteria;Bacteroidetes;Bacteroidetes;Bacteroidales;Unclassified;sf_15;5784	109402	AY838556.1	fruiting body Pleurotus eryngii clone PE01	Cytophaga_group_ii rumen clone BS11	'02150104000000.5784	pPM_GC	0.692	1354	pPM_GC	0.577	604	pPM_GC	0.815	2389	pPM_GC	0.615	391	pPM_GC	0.68	1089	pPM_GC	0.885	3633	pPM_GC	0.889	3643	pPM_GC	0.815	1930	pPM_GC	0.815	1511	pPM_GC	0.852	2287	pPM_GC	0.957	3292	pPM_GC	0.88	3950	pPM_GC
Bacteria	Bacteroidetes	Unclassified	Unclassified	Unclassified	sf_4	5785	Bacteria;Bacteroidetes;Unclassified;Unclassified;Unclassified;sf_4;5785	62696	AF507862.1	Mono Lake at depth 35 m station 6 July 2000 clone ML635J-56	Cytophaga_group_ii Bacteroidetes clone ML623J-20	'02150104000000.5785	pPM_GC	0.938	1589	pPM_GC	0.75	736	pPM_GC	0.812	1465	pPM_GC	0.933	886	pPM_GC	0.867	1125	pPM_GC	1	2629	pPM_GC	1	3690	pPM_GC	0.938	5816	pPM_GC	0.938	2374	pPM_GC	1	4456	pPM_GC	0.933	3507	pPM_GC	0.938	3552	pPM_GC
Bacteria	Bacteroidetes	Unclassified	Unclassified	Unclassified	sf_4	5787	Bacteria;Bacteroidetes;Unclassified;Unclassified;Unclassified;sf_4;5787	62699	AF507860.1	Mono Lake at depth 35 m station 6 July 2000 clone ML635J-1 bacterium	Cytophaga_group_ii Bacteroidetes clone ML635J-1	'02150104000000.5787	pPM_GC	0.938	2708	pPM_GC	0.882	1300	pPM_GC	0.824	842	pPM_GC	0.824	742	pPM_GC	0.824	1110	pPM_GC	0.941	2495	pPM_GC	0.941	4110	pPM_GC	0.882	4124	pPM_GC	0.882	1543	pPM_GC	0.941	3393	pPM_GC	0.933	3933	pPM_GC	0.941	3794	pPM_GC
Bacteria	Bacteroidetes	Bacteroidetes	Bacteroidales	Unclassified	sf_15	5957	Bacteria;Bacteroidetes;Bacteroidetes;Bacteroidales;Unclassified;sf_15;5957	57464	AJ441217.1	Paralvinella palmiformis mucus secretions clone P. palm C/ 20 bacterium	Cytophaga_group_ii CFB group clone P. palm C/A 20	'02150104000000.5957	gPM_dPM_GC	0.615	416	gPM_dPM_GC	0.417	811	gPM_dPM_GC	0.692	1095	gPM_dPM_GC	0.538	471	gPM_dPM_GC	0.5	805	gPM_dPM_GC	0.769	2417	gPM_dPM_GC	0.692	3322	gPM_dPM_GC	0.769	1009	gPM_dPM_GC	0.583	520	gPM_dPM_GC	0.667	1229	gPM_dPM_GC	0.923	3513	gPM_dPM_GC	0.846	3705	gPM_dPM_GC
Bacteria	Bacteroidetes	Bacteroidetes	Bacteroidales	Unclassified	sf_15	6324	Bacteria;Bacteroidetes;Bacteroidetes;Bacteroidales;Unclassified;sf_15;6324	82061	AY216445.1	temperate estuarine mud clone KM02	Cytophaga_group_ii clone KM02	'02150104000000.6324	gPM_dPM_GC	0.682	343	gPM_dPM_GC	0.565	350	gPM_dPM_GC	0.773	1579	gPM_dPM_GC	0.435	174	gPM_dPM_GC	0.652	1272	gPM_dPM_GC	0.773	2212	gPM_dPM_GC	0.913	3951	gPM_dPM_GC	0.913	2687	gPM_dPM_GC	0.696	1454	gPM_dPM_GC	0.913	2806	gPM_dPM_GC	0.864	4092	gPM_dPM_GC	0.913	4563	gPM_dPM_GC
Bacteria	Bacteroidetes	Sphingobacteria	Sphingobacteriales	Sphingobacteriaceae	sf_1	5459	Bacteria;Bacteroidetes;Sphingobacteria;Sphingobacteriales;Sphingobacteriaceae;sf_1;5459	93552	AJ551152.1	Pedobacter sp. An13	Sphingobacterium_group CFB group clone:APe2_8	'02150200000000.5459	pPM_GC	0.941	2463	pPM_GC	0.647	943	pPM_GC	0.941	2291	pPM_GC	0.941	787	pPM_GC	0.824	2364	pPM_GC	0.941	3356	pPM_GC	0.941	6316	pPM_GC	0.882	2963	pPM_GC	0.882	2384	pPM_GC	0.882	3687	pPM_GC	0.938	5080	pPM_GC	0.941	6099	pPM_GC
Bacteria	Bacteroidetes	Sphingobacteria	Sphingobacteriales	Sphingobacteriaceae	sf_1	5492	Bacteria;Bacteroidetes;Sphingobacteria;Sphingobacteriales;Sphingobacteriaceae;sf_1;5492	68384	AF492000.1	Sphingobacterium sp. str. HC-6155	Sphingobacterium_group Sphingobacterium sp. HC-6155	'02150200000000.5492	pPM	0.917	365	pPM	0.167	18	pPM	0.75	1577	pPM	0.75	337	pPM	0.5	1284	pPM	0.917	1803	pPM	0.833	3962	pPM	0.75	2370	pPM	0.583	1808	pPM	0.75	2567	pPM	0.833	3729	pPM	0.833	3971	pPM
Bacteria	Bacteroidetes	Sphingobacteria	Sphingobacteriales	Sphingobacteriaceae	sf_1	5513	Bacteria;Bacteroidetes;Sphingobacteria;Sphingobacteriales;Sphingobacteriaceae;sf_1;5513	26343	AF385549.1	crevicular epithelial cells clone AZ123	Sphingobacterium_group Pedobacter sp. LMG 10351	'02150200000000.5513	gPM_dPM_GC	0.8	432	gPM_dPM_GC	0.4	109	gPM_dPM_GC	0.75	633	gPM_dPM_GC	0.714	445	gPM_dPM_GC	0.812	681	gPM_dPM_GC	0.929	1742	gPM_dPM_GC	0.8	2580	gPM_dPM_GC	1	2594	gPM_dPM_GC	0.867	1358	gPM_dPM_GC	0.867	2596	gPM_dPM_GC	0.867	3024	gPM_dPM_GC	0.857	2900	gPM_dPM_GC
Bacteria	Bacteroidetes	Sphingobacteria	Sphingobacteriales	Sphingobacteriaceae	sf_1	5601	Bacteria;Bacteroidetes;Sphingobacteria;Sphingobacteriales;Sphingobacteriaceae;sf_1;5601	2491	AB020205.1	Sphingobacterium multivorum str. OM-A8	Sphingobacterium multivorum	'02150200000000.5601	gPM_dPM_GC	0.5	356	gPM_dPM_GC	0.083	8	gPM_dPM_GC	1	2483	gPM_dPM_GC	0.545	756	gPM_dPM_GC	0.167	31	gPM_dPM_GC	0.636	297	gPM_dPM_GC	0.583	1306	gPM_dPM_GC	0.667	509	gPM_dPM_GC	0.5	240	gPM_dPM_GC	0.75	351	gPM_dPM_GC	0.75	2549	gPM_dPM_GC	0.818	2499	gPM_dPM_GC
Bacteria	Bacteroidetes	Sphingobacteria	Sphingobacteriales	Sphingobacteriaceae	sf_1	5605	Bacteria;Bacteroidetes;Sphingobacteria;Sphingobacteriales;Sphingobacteriaceae;sf_1;5605	77459	AY167837.1	Sphingobacterium sp. str. SAFR-022	Sphingobacterium_group Sphingobacterium sp. SAFR-022	'02150200000000.5605	gPM_dPM_GC	0.389	163	gPM_dPM_GC	0.118	17	gPM_dPM_GC	0.375	323	gPM_dPM_GC	0.353	394	gPM_dPM_GC	0.25	25	gPM_dPM_GC	0.438	320	gPM_dPM_GC	0.556	659	gPM_dPM_GC	0.333	295	gPM_dPM_GC	0.412	236	gPM_dPM_GC	0.412	459	gPM_dPM_GC	0.778	840	gPM_dPM_GC	0.778	582	gPM_dPM_GC
Bacteria	Bacteroidetes	Bacteroidetes	Bacteroidales	Bacteroidaceae	sf_6	5792	Bacteria;Bacteroidetes;Bacteroidetes;Bacteroidales;Bacteroidaceae;sf_6;5792	65426	AF513095.1	activated sludge foam clone 47	Sphingobacterium_group clone 47	'02150200000000.5792	gPM_dPM_GC	0.5	403	gPM_dPM_GC	0.273	241	gPM_dPM_GC	0.545	213	gPM_dPM_GC	0.455	125	gPM_dPM_GC	0.3	128	gPM_dPM_GC	0.778	626	gPM_dPM_GC	0.833	1415	gPM_dPM_GC	0.909	2196	gPM_dPM_GC	0.545	670	gPM_dPM_GC	0.818	920	gPM_dPM_GC	0.917	3424	gPM_dPM_GC	0.909	2899	gPM_dPM_GC
Bacteria	Bacteroidetes	Sphingobacteria	Sphingobacteriales	Sphingobacteriaceae	sf_1	5858	Bacteria;Bacteroidetes;Sphingobacteria;Sphingobacteriales;Sphingobacteriaceae;sf_1;5858	24148	AF388029.1	Flavobacterium sp. str. 36	Sphingobacterium_group Flavobacterium sp. 36	'02150200000000.5858	gPM_GC	0.5	142	gPM_GC	0	1	gPM_GC	0.111	28	gPM_GC	0.294	73	gPM_GC	0.059	3	gPM_GC	0.235	27	gPM_GC	0.333	203	gPM_GC	0.167	41	gPM_GC	0.111	19	gPM_GC	0.188	34	gPM_GC	0.444	311	gPM_GC	0.389	223	gPM_GC
Bacteria	Bacteroidetes	Sphingobacteria	Sphingobacteriales	Sphingobacteriaceae	sf_1	5913	Bacteria;Bacteroidetes;Sphingobacteria;Sphingobacteriales;Sphingobacteriaceae;sf_1;5913	106893	AF409002.1	Sphingobacteriaceae str. Ellin160	Sphingobacterium_group clone Glu58	'02150200000000.5913	pPM	0.929	2944	pPM	0.857	1330	pPM	0.857	1055	pPM	0.857	689	pPM	1	2169	pPM	1	2994	pPM	1	5910	pPM	1	2164	pPM	1	1981	pPM	1	3419	pPM	1	6091	pPM	1	6485	pPM
Bacteria	Bacteroidetes	Sphingobacteria	Sphingobacteriales	Sphingobacteriaceae	sf_1	6158	Bacteria;Bacteroidetes;Sphingobacteria;Sphingobacteriales;Sphingobacteriaceae;sf_1;6158	59539	AF538748.1	municipal wastewater treatment bioreactor isolate str. CAGY10	Sphingobacterium_group CAGY10 strain CAGY10	'02150200000000.6158	pPM_GC	0.789	343	pPM_GC	0.353	230	pPM_GC	0.667	634	pPM_GC	0.5	742	pPM_GC	0.824	429	pPM_GC	0.944	1213	pPM_GC	1	1834	pPM_GC	0.895	1192	pPM_GC	0.684	770	pPM_GC	0.947	3732	pPM_GC	1	2759	pPM_GC	0.947	2609	pPM_GC
Bacteria	Bacteroidetes	Sphingobacteria	Sphingobacteriales	Unclassified	sf_3	6168	Bacteria;Bacteroidetes;Sphingobacteria;Sphingobacteriales;Unclassified;sf_3;6168	83335	AF534435.1	Toolik Lake main station at 3 m depth clone TLM11/TLMdgge04	Sphingobacterium_group clone TLM11/TLMdgge04	'02150200000000.6168	gPM_dPM_GC	0.857	1160	gPM_dPM_GC	0.769	769	gPM_dPM_GC	0.786	542	gPM_dPM_GC	0.846	1106	gPM_dPM_GC	0.571	371	gPM_dPM_GC	0.923	2359	gPM_dPM_GC	0.933	2752	gPM_dPM_GC	0.867	2338	gPM_dPM_GC	0.933	1443	gPM_dPM_GC	0.933	2813	gPM_dPM_GC	0.857	2767	gPM_dPM_GC	0.867	2687	gPM_dPM_GC
Bacteria	Bacteroidetes	Sphingobacteria	Sphingobacteriales	Sphingobacteriaceae	sf_1	6185	Bacteria;Bacteroidetes;Sphingobacteria;Sphingobacteriales;Sphingobacteriaceae;sf_1;6185	112258	AJ878852.1	Sphingobacterium spiritivorum B1	Sphingobacterium spiritivorum	'02150200000000.6185	gPM_dPM_GC	0.708	456	gPM_dPM_GC	0.375	327	gPM_dPM_GC	0.76	1325	gPM_dPM_GC	0.538	548	gPM_dPM_GC	0.6	766	gPM_dPM_GC	0.75	1824	gPM_dPM_GC	0.962	3422	gPM_dPM_GC	0.667	1611	gPM_dPM_GC	0.75	790	gPM_dPM_GC	0.72	1296	gPM_dPM_GC	1	5023	gPM_dPM_GC	0.962	4695	gPM_dPM_GC
Bacteria	Bacteroidetes	Sphingobacteria	Sphingobacteriales	Sphingobacteriaceae	sf_1	6272	Bacteria;Bacteroidetes;Sphingobacteria;Sphingobacteriales;Sphingobacteriaceae;sf_1;6272	2481	M11657.1	Sphingobacterium heparinum	Pedobacter heparinus	'02150200000000.6272	gPM_dPM_GC	0.722	985	gPM_dPM_GC	0.389	476	gPM_dPM_GC	0.588	524	gPM_dPM_GC	0.389	353	gPM_dPM_GC	0.882	538	gPM_dPM_GC	0.882	1255	gPM_dPM_GC	0.941	2094	gPM_dPM_GC	0.833	1400	gPM_dPM_GC	0.647	597	gPM_dPM_GC	0.882	4153	gPM_dPM_GC	0.938	2250	gPM_dPM_GC	0.941	2175	gPM_dPM_GC
Bacteria	Bacteroidetes	Sphingobacteria	Sphingobacteriales	Crenotrichaceae	sf_11	5334	Bacteria;Bacteroidetes;Sphingobacteria;Sphingobacteriales;Crenotrichaceae;sf_11;5334	103987	AB117715.1	autotrophic nitrifying biofilm clone NB-11	Flx.sancti_subgroup clone KD3-58	'02150402000000.5334	pPM	0.714	2295	pPM	0.857	794	pPM	0.643	656	pPM	0.692	454	pPM	0.857	1543	pPM	0.786	1765	pPM	0.857	4199	pPM	0.786	1456	pPM	0.786	1020	pPM	0.857	2154	pPM	0.769	4578	pPM	0.857	4931	pPM
Bacteria	Bacteroidetes	Sphingobacteria	Sphingobacteriales	Crenotrichaceae	sf_11	5463	Bacteria;Bacteroidetes;Sphingobacteria;Sphingobacteriales;Crenotrichaceae;sf_11;5463	58621	AB078068.1	Flexibacter sancti str. IFO 16034	Flexibacter sancti	'02150402000000.5463	pPM_GC	0.538	1826	pPM_GC	0.818	841	pPM_GC	0.615	572	pPM_GC	0.583	383	pPM_GC	0.75	1437	pPM_GC	0.692	1793	pPM_GC	0.833	4276	pPM_GC	0.769	1348	pPM_GC	0.615	692	pPM_GC	0.769	1523	pPM_GC	0.667	3653	pPM_GC	0.909	5267	pPM_GC
Bacteria	Bacteroidetes	Sphingobacteria	Sphingobacteriales	Crenotrichaceae	sf_11	5619	Bacteria;Bacteroidetes;Sphingobacteria;Sphingobacteriales;Crenotrichaceae;sf_11;5619	81764	AY211072.1	anaerobic VC-degrading enrichment clone VC10 bacterium	Flx.sancti_subgroup Bacteroidetes clone VC10	'02150402000000.5619	pPM_GC	0.409	1028	pPM_GC	0.348	357	pPM_GC	0.773	492	pPM_GC	0.304	189	pPM_GC	0.818	1380	pPM_GC	0.818	1736	pPM_GC	0.909	2859	pPM_GC	0.783	1607	pPM_GC	0.591	421	pPM_GC	0.909	1789	pPM_GC	0.857	2156	pPM_GC	0.909	2747	pPM_GC
Bacteria	Bacteroidetes	Sphingobacteria	Sphingobacteriales	Crenotrichaceae	sf_11	5888	Bacteria;Bacteroidetes;Sphingobacteria;Sphingobacteriales;Crenotrichaceae;sf_11;5888	82316	AY218661.1	penguin droppings sediments clone KD9-169	Flx.sancti_subgroup clone KD9-169	'02150402000000.5888	pPM	0.833	2746	pPM	0.833	924	pPM	0.75	774	pPM	0.75	485	pPM	0.833	1814	pPM	0.833	2090	pPM	0.833	5010	pPM	0.833	1728	pPM	0.833	1194	pPM	0.909	2832	pPM	0.818	5561	pPM	0.833	5857	pPM
Bacteria	Bacteroidetes	Sphingobacteria	Sphingobacteriales	Crenotrichaceae	sf_11	6123	Bacteria;Bacteroidetes;Sphingobacteria;Sphingobacteriales;Crenotrichaceae;sf_11;6123	58633	AB078055.1	Flexibacter japonensis str. IFO 16041	Flexibacter japonensis	'02150402000000.6123	pPM_GC	0.636	2232	pPM_GC	0.818	839	pPM_GC	0.727	691	pPM_GC	0.636	425	pPM_GC	0.818	1596	pPM_GC	0.818	2192	pPM_GC	0.909	4751	pPM_GC	0.8	1739	pPM_GC	0.727	846	pPM_GC	0.909	1859	pPM_GC	0.8	4565	pPM_GC	0.909	5267	pPM_GC
Bacteria	Bacteroidetes	Sphingobacteria	Sphingobacteriales	Crenotrichaceae	sf_11	6143	Bacteria;Bacteroidetes;Sphingobacteria;Sphingobacteriales;Crenotrichaceae;sf_11;6143	85194	AF534433.1	Toolik Lake main station at 3 m depth clone TLM09/TLMdgge12a	Flx.sancti_subgroup clone TLM09/TLMdgge12a	'02150402000000.6143	gPM_dPM_GC	0.583	1781	gPM_dPM_GC	0.583	728	gPM_dPM_GC	0.455	618	gPM_dPM_GC	0.636	513	gPM_dPM_GC	0.636	1336	gPM_dPM_GC	0.636	1728	gPM_dPM_GC	0.727	4034	gPM_dPM_GC	0.75	1182	gPM_dPM_GC	0.636	658	gPM_dPM_GC	0.818	1341	gPM_dPM_GC	0.636	2778	gPM_dPM_GC	0.909	3734	gPM_dPM_GC
Bacteria	Bacteroidetes	Sphingobacteria	Sphingobacteriales	Crenotrichaceae	sf_11	6267	Bacteria;Bacteroidetes;Sphingobacteria;Sphingobacteriales;Crenotrichaceae;sf_11;6267	71903	AF316115.1	Cilia- respiratory isolate str. 243-54	Flx.sancti_subgroup Cilia-associated respiratory 96-1590	'02150402000000.6267	pPM	0.857	2707	pPM	0.929	805	pPM	0.714	677	pPM	0.714	441	pPM	1	1560	pPM	0.923	1973	pPM	1	4404	pPM	0.857	1527	pPM	0.857	1083	pPM	1	2194	pPM	0.923	5180	pPM	1	5229	pPM
Bacteria	Bacteroidetes	Sphingobacteria	Sphingobacteriales	Crenotrichaceae	sf_11	6249	Bacteria;Bacteroidetes;Sphingobacteria;Sphingobacteriales;Crenotrichaceae;sf_11;6249	2533	M58790.2	Haliscomenobacter hydrossis	Lew.nigricans_subgroup clone HC-49P	'02150403000000.6249	pPM_GC	0.846	1850	pPM_GC	0.846	796	pPM_GC	0.923	1032	pPM_GC	0.615	369	pPM_GC	0.846	2001	pPM_GC	0.846	2919	pPM_GC	0.923	6228	pPM_GC	0.923	3029	pPM_GC	0.846	1618	pPM_GC	0.923	3326	pPM_GC	1	5465	pPM_GC	1	5757	pPM_GC
Bacteria	Bacteroidetes	Sphingobacteria	Sphingobacteriales	Flexibacteraceae	sf_19	5542	Bacteria;Bacteroidetes;Sphingobacteria;Sphingobacteriales;Flexibacteraceae;sf_19;5542	66029	AB073595.2	Cytophaga sp. I-1787	Persicobacter_group Cytophaga sp. I-1787	'02150500000000.5542	pPM_GC	0.5	87	pPM_GC	0.636	405	pPM_GC	0.75	1006	pPM_GC	0.333	101	pPM_GC	0.727	961	pPM_GC	0.833	2274	pPM_GC	0.833	3382	pPM_GC	0.833	513	pPM_GC	0.833	171	pPM_GC	1	1253	pPM_GC	0.909	5450	pPM_GC	0.909	6211	pPM_GC
Bacteria	Bacteroidetes	Sphingobacteria	Sphingobacteriales	Flexibacteraceae	sf_19	5682	Bacteria;Bacteroidetes;Sphingobacteria;Sphingobacteriales;Flexibacteraceae;sf_19;5682	66996	AB058919.1	Reichenbachia agariperforans str. KMM 3525	Reichenbachia agaroperforata	'02150500000000.5682	gPM_dPM_GC	0.5	237	gPM_dPM_GC	0.091	6	gPM_dPM_GC	0.5	242	gPM_dPM_GC	0.364	169	gPM_dPM_GC	0.2	26	gPM_dPM_GC	0.636	600	gPM_dPM_GC	0.583	859	gPM_dPM_GC	0.5	1117	gPM_dPM_GC	0.545	173	gPM_dPM_GC	0.583	566	gPM_dPM_GC	0.583	1761	gPM_dPM_GC	0.583	1336	gPM_dPM_GC
Bacteria	Bacteroidetes	KSA1	Unclassified	Unclassified	sf_1	5951	Bacteria;Bacteroidetes;KSA1;Unclassified;Unclassified;sf_1;5951	79775	AF449785.1	CFB group clone ML615J-4	Persicobacter_group CFB group clone ML513M-12	'02150500000000.5951	pPM_GC	0.952	3196	pPM_GC	1	2770	pPM_GC	0.905	1913	pPM_GC	0.905	1324	pPM_GC	0.857	2590	pPM_GC	0.952	3758	pPM_GC	0.952	5321	pPM_GC	0.952	5632	pPM_GC	0.952	3834	pPM_GC	0.952	7131	pPM_GC	0.952	3409	pPM_GC	0.952	4586	pPM_GC
Bacteria	Bacteroidetes	Sphingobacteria	Sphingobacteriales	Flammeovirgaceae	sf_5	6084	Bacteria;Bacteroidetes;Sphingobacteria;Sphingobacteriales;Flammeovirgaceae;sf_5;6084	58610	AB078078.1	Microscilla arenaria str. IFO 15982	Microscilla arenaria	'02150500000000.6084	pPM_GC	0.917	660	pPM_GC	0.75	1302	pPM_GC	0.75	855	pPM_GC	0.583	333	pPM_GC	0.545	700	pPM_GC	1	2273	pPM_GC	1	1728	pPM_GC	1	1852	pPM_GC	1	2081	pPM_GC	1	1647	pPM_GC	0.75	2040	pPM_GC	0.75	2477	pPM_GC
Bacteria	Bacteroidetes	Sphingobacteria	Sphingobacteriales	Flexibacteraceae	sf_19	5307	Bacteria;Bacteroidetes;Sphingobacteria;Sphingobacteriales;Flexibacteraceae;sf_19;5307	58606	AB078082.1	Microscilla sericea str. IFO 16561	Microscilla sericea	'02150600000000.5307	gPM_dPM	0.273	67	gPM_dPM	0.273	117	gPM_dPM	0.25	199	gPM_dPM	0.182	35	gPM_dPM	0.333	97	gPM_dPM	0.583	372	gPM_dPM	0.667	260	gPM_dPM	0.909	356	gPM_dPM	0.5	167	gPM_dPM	0.75	493	gPM_dPM	0.364	142	gPM_dPM	0.417	252	gPM_dPM
Bacteria	Bacteroidetes	Sphingobacteria	Sphingobacteriales	Flexibacteraceae	sf_19	5372	Bacteria;Bacteroidetes;Sphingobacteria;Sphingobacteriales;Flexibacteraceae;sf_19;5372				Cy.aurantiaca_group clone HC-2	'02150600000000.5372	pPM_GC	0.688	1527	pPM_GC	0.412	488	pPM_GC	0.529	667	pPM_GC	0.353	249	pPM_GC	0.588	875	pPM_GC	0.765	1708	pPM_GC	0.941	2953	pPM_GC	0.824	888	pPM_GC	0.882	689	pPM_GC	1	1671	pPM_GC	0.812	2778	pPM_GC	1	3606	pPM_GC
Bacteria	Bacteroidetes	Sphingobacteria	Sphingobacteriales	Flexibacteraceae	sf_19	5566	Bacteria;Bacteroidetes;Sphingobacteria;Sphingobacteriales;Flexibacteraceae;sf_19;5566	82548	AY264838.1	Hongiella mannitolivorans str. IMSNU 14012 JC2050	Cy.aurantiaca_group Flexibacteraceae IMSNU 14012	'02150600000000.5566	gPM_dPM_GC	0.76	642	gPM_dPM_GC	0.36	523	gPM_dPM_GC	0.667	558	gPM_dPM_GC	0.583	220	gPM_dPM_GC	0.64	706	gPM_dPM_GC	0.88	1860	gPM_dPM_GC	0.88	2622	gPM_dPM_GC	0.88	2112	gPM_dPM_GC	0.88	713	gPM_dPM_GC	0.88	2560	gPM_dPM_GC	0.84	2527	gPM_dPM_GC	0.92	2700	gPM_dPM_GC
Bacteria	Bacteroidetes	Sphingobacteria	Sphingobacteriales	Flexibacteraceae	sf_19	5602	Bacteria;Bacteroidetes;Sphingobacteria;Sphingobacteriales;Flexibacteraceae;sf_19;5602				Cy.aurantiaca_group clone BB2_75	'02150600000000.5602	gPM_dPM_GC	0.458	180	gPM_dPM_GC	0.273	192	gPM_dPM_GC	0.913	1234	gPM_dPM_GC	0.261	65	gPM_dPM_GC	0.524	176	gPM_dPM_GC	0.957	2106	gPM_dPM_GC	0.792	671	gPM_dPM_GC	0.808	2439	gPM_dPM_GC	0.56	184	gPM_dPM_GC	0.826	958	gPM_dPM_GC	0.682	1589	gPM_dPM_GC	0.609	1131	gPM_dPM_GC
Bacteria	Bacteroidetes	Sphingobacteria	Sphingobacteriales	Flexibacteraceae	sf_19	5667	Bacteria;Bacteroidetes;Sphingobacteria;Sphingobacteriales;Flexibacteraceae;sf_19;5667	81798	AY218749.1	penguin droppings sediments clone KD6-118	Cy.aurantiaca_group clone KD6-118	'02150600000000.5667	pPM_GC	0.714	470	pPM_GC	0.615	306	pPM_GC	0.769	446	pPM_GC	0.538	466	pPM_GC	0.692	160	pPM_GC	0.923	1649	pPM_GC	0.929	2168	pPM_GC	0.8	1825	pPM_GC	0.929	853	pPM_GC	0.929	2314	pPM_GC	0.846	3125	pPM_GC	0.857	2581	pPM_GC
Bacteria	Bacteroidetes	Sphingobacteria	Sphingobacteriales	Flexibacteraceae	sf_19	5902	Bacteria;Bacteroidetes;Sphingobacteria;Sphingobacteriales;Flexibacteraceae;sf_19;5902	46108	AF408278.1	Taxeobacter sp. clone KL-2-4-3	Cy.aurantiaca_group Taxeobacter sp. clone KL-2-4-3	'02150600000000.5902	pPM_GC	0.629	226	pPM_GC	0.382	167	pPM_GC	0.5	427	pPM_GC	0.378	145	pPM_GC	0.4	549	pPM_GC	0.714	1226	pPM_GC	0.833	2212	pPM_GC	0.75	1606	pPM_GC	0.722	1126	pPM_GC	0.833	2115	pPM_GC	0.757	1739	pPM_GC	0.861	1836	pPM_GC
Bacteria	Bacteroidetes	Sphingobacteria	Sphingobacteriales	Flexibacteraceae	sf_19	5994	Bacteria;Bacteroidetes;Sphingobacteria;Sphingobacteriales;Flexibacteraceae;sf_19;5994	82222	AJ549285.1	Hymenobacter sp. str. NS/50	Cy.aurantiaca_group Antarctic R-7572 strain R-7572	'02150600000000.5994	pPM_GC	0.625	410	pPM_GC	0.357	351	pPM_GC	0.667	729	pPM_GC	0.25	192	pPM_GC	0.438	625	pPM_GC	0.8	2230	pPM_GC	0.812	2478	pPM_GC	0.8	2362	pPM_GC	0.688	651	pPM_GC	0.867	2450	pPM_GC	0.941	2709	pPM_GC	0.938	2808	pPM_GC
Bacteria	Bacteroidetes	Sphingobacteria	Sphingobacteriales	Flexibacteraceae	sf_19	6124	Bacteria;Bacteroidetes;Sphingobacteria;Sphingobacteriales;Flexibacteraceae;sf_19;6124	58634	AB078054.1	Flexibacter flexilis subsp. pelliculosus str. IFO 16028 subsp.	Flexibacter flexilis	'02150600000000.6124	pPM_GC	0.615	103	pPM_GC	0.077	30	pPM_GC	0.538	153	pPM_GC	0.154	44	pPM_GC	0.385	52	pPM_GC	0.615	325	pPM_GC	1	1563	pPM_GC	1	2013	pPM_GC	1	556	pPM_GC	1	4453	pPM_GC	1	2039	pPM_GC	1	3157	pPM_GC
Bacteria	Bacteroidetes	Sphingobacteria	Sphingobacteriales	Flexibacteraceae	sf_19	6261	Bacteria;Bacteroidetes;Sphingobacteria;Sphingobacteriales;Flexibacteraceae;sf_19;6261	79655	AF468338.1	Arctic sea ice cryoconite clone ARKCRY-50	Cy.aurantiaca_group clone ARKCRY-50	'02150600000000.6261	pPM_GC	0.771	277	pPM_GC	0.5	227	pPM_GC	0.611	468	pPM_GC	0.514	225	pPM_GC	0.485	608	pPM_GC	0.909	1592	pPM_GC	0.833	2534	pPM_GC	0.829	1826	pPM_GC	0.784	1279	pPM_GC	0.829	2837	pPM_GC	0.771	2057	pPM_GC	0.829	2304	pPM_GC
Bacteria	Bacteroidetes	Sphingobacteria	Sphingobacteriales	Flexibacteraceae	sf_19	6297	Bacteria;Bacteroidetes;Sphingobacteria;Sphingobacteriales;Flexibacteraceae;sf_19;6297	59352	AF502211.1	EBPR sludge lab scale clone HP1A92	Cy.aurantiaca_group clone HP1A92	'02150600000000.6297	gPM_dPM	0.583	179	gPM_dPM	0.333	205	gPM_dPM	0.417	1239	gPM_dPM	0.333	85	gPM_dPM	0.417	375	gPM_dPM	0.667	1891	gPM_dPM	0.833	3105	gPM_dPM	0.75	2018	gPM_dPM	0.75	1686	gPM_dPM	0.833	3232	gPM_dPM	0.75	1861	gPM_dPM	0.917	2723	gPM_dPM
Bacteria	Bacteroidetes	Sphingobacteria	Sphingobacteriales	Unclassified	sf_3	6298	Bacteria;Bacteroidetes;Sphingobacteria;Sphingobacteriales;Unclassified;sf_3;6298	33001	AF445661.1	travertine hot spring clone SM1C04	Cy.aurantiaca_group CFB group clone SM1C04	'02150600000000.6298	pPM_GC	0.917	3135	pPM_GC	0.909	963	pPM_GC	0.727	661	pPM_GC	0.818	538	pPM_GC	0.727	1375	pPM_GC	0.909	2140	pPM_GC	0.917	4015	pPM_GC	0.917	1702	pPM_GC	0.917	846	pPM_GC	0.917	3375	pPM_GC	0.8	3391	pPM_GC	0.833	4204	pPM_GC
Bacteria	Bacteroidetes	Sphingobacteria	Sphingobacteriales	Flexibacteraceae	sf_19	5366	Bacteria;Bacteroidetes;Sphingobacteria;Sphingobacteriales;Flexibacteraceae;sf_19;5366	58627	AB078061.1	Flexibacter roseolus str. IFO 16030	Flexibacter roseolus	'02150700000000.5366	gPM_dPM_GC	0.615	183	gPM_dPM_GC	0.231	68	gPM_dPM_GC	0.357	155	gPM_dPM_GC	0.25	78	gPM_dPM_GC	0.167	42	gPM_dPM_GC	0.643	311	gPM_dPM_GC	0.714	351	gPM_dPM_GC	0.714	1100	gPM_dPM_GC	0.714	632	gPM_dPM_GC	0.786	1630	gPM_dPM_GC	0.786	1373	gPM_dPM_GC	0.786	1502	gPM_dPM_GC
Bacteria	Chlorobi	Unclassified	Unclassified	Unclassified	sf_6	5294	Bacteria;Chlorobi;Unclassified;Unclassified;Unclassified;sf_6;5294	83562	AY221073.1	Mammoth cave clone CCM9b	Environmental_clone_opb56_group clone CCM9b	'02151200000000.5294	gPM_dPM_GC	0.909	1514	gPM_dPM_GC	0.909	728	gPM_dPM_GC	0.455	270	gPM_dPM_GC	0.6	572	gPM_dPM_GC	0.727	166	gPM_dPM_GC	0.818	841	gPM_dPM_GC	0.909	1194	gPM_dPM_GC	0.818	4811	gPM_dPM_GC	0.909	1422	gPM_dPM_GC	0.909	2848	gPM_dPM_GC	0.8	2528	gPM_dPM_GC	0.8	1568	gPM_dPM_GC
Bacteria	Chlorobi	Unclassified	Unclassified	Unclassified	sf_1	5928	Bacteria;Chlorobi;Unclassified;Unclassified;Unclassified;sf_1;5928	57444	AJ441242.1	Paralvinella palmiformis mucus secretions clone P. palm 12 bacterium	Environmental_clone_opb56_group CFB group clone P. palm A 12	'02151200000000.5928	gPM_dPM_GC	0.579	541	gPM_dPM_GC	0.368	913	gPM_dPM_GC	0.316	1158	gPM_dPM_GC	0.263	291	gPM_dPM_GC	0.611	900	gPM_dPM_GC	0.389	2143	gPM_dPM_GC	0.789	1922	gPM_dPM_GC	0.833	1158	gPM_dPM_GC	0.684	668	gPM_dPM_GC	0.895	1812	gPM_dPM_GC	0.833	1471	gPM_dPM_GC	0.737	1932	gPM_dPM_GC
Bacteria	Chlorobi	Unclassified	Unclassified	Unclassified	sf_9	6146	Bacteria;Chlorobi;Unclassified;Unclassified;Unclassified;sf_9;6146	25315	AF234699.1	sludge clone A12b	Environmental_clone_opb56_group sludge A12b	'02151200000000.6146	gPM_dPM_GC	0.833	1845	gPM_dPM_GC	0.769	1109	gPM_dPM_GC	0.923	960	gPM_dPM_GC	0.769	805	gPM_dPM_GC	1	1505	gPM_dPM_GC	0.923	2582	gPM_dPM_GC	1	3566	gPM_dPM_GC	0.769	2238	gPM_dPM_GC	0.923	2174	gPM_dPM_GC	1	2949	gPM_dPM_GC	0.818	2596	gPM_dPM_GC	0.923	2994	gPM_dPM_GC
Bacteria	Chlorobi	Chlorobia	Chlorobiales	Chlorobiaceae	sf_1	262	Bacteria;Chlorobi;Chlorobia;Chlorobiales;Chlorobiaceae;sf_1;262	18641	Y18253.1	Chlorobium ferrooxidans DSM 13031 str. KofoX	Chlorobium ferrooxidans	'02160300000000.262	pPM_GC	0.533	369	pPM_GC	0.4	685	pPM_GC	0.667	1670	pPM_GC	0.2	285	pPM_GC	1	1676	pPM_GC	0.867	3915	pPM_GC	1	3724	pPM_GC	0.533	922	pPM_GC	0.6	717	pPM_GC	1	1604	pPM_GC	0.867	2906	pPM_GC	0.933	4552	pPM_GC
Bacteria	Chlorobi	Unclassified	Unclassified	Unclassified	sf_8	549	Bacteria;Chlorobi;Unclassified;Unclassified;Unclassified;sf_8;549	60815	AY118151.1	benzene-degrading nitrate-reducing consortium clone Cart-N2 bacterium	Chlorobium_group Chlorobi clone Cart-N2	'02160300000000.549	pPM_GC	0.846	598	pPM_GC	0.538	436	pPM_GC	0.615	817	pPM_GC	0.615	1068	pPM_GC	0.75	267	pPM_GC	0.583	473	pPM_GC	0.917	1842	pPM_GC	0.769	2644	pPM_GC	0.833	1840	pPM_GC	0.923	6912	pPM_GC	0.846	2275	pPM_GC	0.917	3265	pPM_GC
Bacteria	Chlorobi	Unclassified	Unclassified	Unclassified	sf_8	636	Bacteria;Chlorobi;Unclassified;Unclassified;Unclassified;sf_8;636	60814	AY118152.1	benzene-degrading nitrate-reducing consortium clone Cart-N3 bacterium	Chlorobium_group Chlorobi clone Cart-N3	'02160300000000.636	pPM_GC	0.81	1542	pPM_GC	0.714	717	pPM_GC	0.714	1062	pPM_GC	0.714	1197	pPM_GC	0.85	849	pPM_GC	0.714	1155	pPM_GC	0.9	3383	pPM_GC	0.85	2986	pPM_GC	0.9	1680	pPM_GC	0.905	5210	pPM_GC	0.857	2863	pPM_GC	0.95	4228	pPM_GC
Bacteria	Chlorobi	Chlorobia	Chlorobiales	Chlorobiaceae	sf_1	859	Bacteria;Chlorobi;Chlorobia;Chlorobiales;Chlorobiaceae;sf_1;859	2673	Y08105.1	Chlorobium phaeovibrioides str. 2631	Chlorobium phaeovibrioides	'02160300000000.859	pPM_GC	0.571	184	pPM_GC	0.286	420	pPM_GC	0.333	1016	pPM_GC	0.158	220	pPM_GC	0.7	742	pPM_GC	0.667	1993	pPM_GC	1	2054	pPM_GC	0.619	1034	pPM_GC	0.762	626	pPM_GC	1	3052	pPM_GC	0.8	1718	pPM_GC	0.9	2789	pPM_GC
Bacteria	Chlorobi	Chlorobia	Chlorobiales	Chlorobiaceae	sf_1	995	Bacteria;Chlorobi;Chlorobia;Chlorobiales;Chlorobiaceae;sf_1;995	69274	AB054671.1	Chlorobium limicola str. M1	Chlorobium limicola c2	'02160300000000.995	pPM_GC	0.607	429	pPM_GC	0.429	748	pPM_GC	0.556	1402	pPM_GC	0.296	617	pPM_GC	0.704	1065	pPM_GC	0.714	2628	pPM_GC	0.929	2717	pPM_GC	0.679	1419	pPM_GC	0.714	1036	pPM_GC	0.926	3465	pPM_GC	0.786	2179	pPM_GC	0.857	3196	pPM_GC
Bacteria	Chloroflexi	Anaerolineae	Chloroflexi-1a	Unclassified	sf_1	106	Bacteria;Chloroflexi;Anaerolineae;Chloroflexi-1a;Unclassified;sf_1;106	66907	AJ306798.1	DCP-dechlorinating consortium clone SHD-231	Environmental_clone_wchb1-31_group clone SHD-231	'02180000000000.106	pPM_GC	0.5	463	pPM_GC	0.5	420	pPM_GC	0.692	646	pPM_GC	0.462	189	pPM_GC	0.583	1037	pPM_GC	0.818	1239	pPM_GC	0.833	2781	pPM_GC	0.75	1346	pPM_GC	0.667	1686	pPM_GC	0.909	5953	pPM_GC	0.75	1507	pPM_GC	0.833	2850	pPM_GC
Bacteria	Chloroflexi	Anaerolineae	Unclassified	Unclassified	sf_9	205	Bacteria;Chloroflexi;Anaerolineae;Unclassified;Unclassified;sf_9;205	76756	AJ532729.1	uranium mining waste pile clone JG34-KF-221	Environmental_clone_wchb1-31_group clone JG34-KF-221	'02180000000000.205	pPM_GC	1	672	pPM_GC	0.7	114	pPM_GC	0.364	72	pPM_GC	0.091	32	pPM_GC	0.7	163	pPM_GC	1	285	pPM_GC	0.9	498	pPM_GC	1	591	pPM_GC	0.6	145	pPM_GC	1	1609	pPM_GC	0.889	463	pPM_GC	1	590	pPM_GC
Bacteria	Chloroflexi	Anaerolineae	Chloroflexi-1a	Unclassified	sf_1	258	Bacteria;Chloroflexi;Anaerolineae;Chloroflexi-1a;Unclassified;sf_1;258	66911	AJ306793.1	DCP-dechlorinating consortium clone SHD-14	Environmental_clone_wchb1-31_group clone SJA-108.	'02180000000000.258	pPM_GC	0.9	914	pPM_GC	0.8	770	pPM_GC	0.909	1108	pPM_GC	0.818	1336	pPM_GC	0.9	730	pPM_GC	0.8	865	pPM_GC	1	3267	pPM_GC	0.9	3255	pPM_GC	1	2966	pPM_GC	1	8120	pPM_GC	0.9	2216	pPM_GC	1	4695	pPM_GC
Bacteria	Chloroflexi	Anaerolineae	Unclassified	Unclassified	sf_9	375	Bacteria;Chloroflexi;Anaerolineae;Unclassified;Unclassified;sf_9;375	65693	AF507690.1	forest soil clone C043	Environmental_clone_wchb1-31_group soil clone C043	'02180000000000.375	pPM_GC	0.812	444	pPM_GC	0.312	57	pPM_GC	0.167	43	pPM_GC	0.118	33	pPM_GC	0.562	146	pPM_GC	0.625	125	pPM_GC	0.941	483	pPM_GC	1	1483	pPM_GC	0.765	138	pPM_GC	1	2825	pPM_GC	0.765	815	pPM_GC	1	1374	pPM_GC
Bacteria	Chloroflexi	Anaerolineae	Unclassified	Unclassified	sf_9	576	Bacteria;Chloroflexi;Anaerolineae;Unclassified;Unclassified;sf_9;576	55534	AJ306746.2	DCP-dechlorinating consortium clone SHA-36	Environmental_clone_wchb1-31_group clone SHA-36	'02180000000000.576	gPM_dPM_GC	0.308	69	gPM_dPM_GC	0.308	39	gPM_dPM_GC	0.143	51	gPM_dPM_GC	0.077	17	gPM_dPM_GC	0.308	93	gPM_dPM_GC	0.5	147	gPM_dPM_GC	0.692	325	gPM_dPM_GC	0.929	576	gPM_dPM_GC	0.538	273	gPM_dPM_GC	0.929	2891	gPM_dPM_GC	0.786	673	gPM_dPM_GC	0.538	722	gPM_dPM_GC
Bacteria	Chloroflexi	Anaerolineae	Chloroflexi-1a	Unclassified	sf_1	583	Bacteria;Chloroflexi;Anaerolineae;Chloroflexi-1a;Unclassified;sf_1;583	65478	AJ278171.2	anaerobic bioreactor clone SHD-238	Environmental_clone_wchb1-31_group SHD-238	'02180000000000.583	pPM_GC	0.769	723	pPM_GC	0.462	504	pPM_GC	0.643	688	pPM_GC	0.5	280	pPM_GC	0.692	1152	pPM_GC	0.846	1362	pPM_GC	0.846	3174	pPM_GC	0.692	1559	pPM_GC	0.692	2407	pPM_GC	0.923	3902	pPM_GC	0.615	1522	pPM_GC	0.923	3008	pPM_GC
Bacteria	Unclassified	Unclassified	Unclassified	Unclassified	sf_160	651	Bacteria;Unclassified;Unclassified;Unclassified;Unclassified;sf_160;651				Environmental_clone_wchb1-31_group clone SHD-262	'02180000000000.651	pPM_GC	0.85	617	pPM_GC	0.619	439	pPM_GC	0.762	826	pPM_GC	0.545	676	pPM_GC	0.75	899	pPM_GC	0.85	1136	pPM_GC	0.944	3121	pPM_GC	0.857	2684	pPM_GC	0.947	2088	pPM_GC	0.905	5443	pPM_GC	0.9	2386	pPM_GC	0.895	3734	pPM_GC
Bacteria	Chloroflexi	Anaerolineae	Unclassified	Unclassified	sf_9	72	Bacteria;Chloroflexi;Anaerolineae;Unclassified;Unclassified;sf_9;72	83926	AY221035.1	sediments collected at Charon's Cascade near Echo River October 2000 clone CCD21	Environmental_clone_wchb1-31_group clone CCD21	'02180000000000.72	gPM_dPM	0.818	311	gPM_dPM	0.545	75	gPM_dPM	0.333	132	gPM_dPM	0.25	82	gPM_dPM	0.727	364	gPM_dPM	0.818	584	gPM_dPM	0.818	778	gPM_dPM	0.909	1387	gPM_dPM	0.727	300	gPM_dPM	0.909	934	gPM_dPM	0.727	857	gPM_dPM	0.818	966	gPM_dPM
Bacteria	Chloroflexi	Anaerolineae	Unclassified	Unclassified	sf_9	727	Bacteria;Chloroflexi;Anaerolineae;Unclassified;Unclassified;sf_9;727	71875	AF507692.1	forest soil clone S0208	Environmental_clone_wchb1-31_group soil clone S0208	'02180000000000.727	pPM_GC	0.6	322	pPM_GC	0.533	558	pPM_GC	0.688	1003	pPM_GC	0.214	57	pPM_GC	0.8	1200	pPM_GC	0.8	2870	pPM_GC	0.867	2265	pPM_GC	0.8	1213	pPM_GC	0.733	260	pPM_GC	0.933	1570	pPM_GC	0.667	2365	pPM_GC	0.8	2882	pPM_GC
Bacteria	Chloroflexi	Unclassified	Unclassified	Unclassified	sf_7	757	Bacteria;Chloroflexi;Unclassified;Unclassified;Unclassified;sf_7;757	67038	AJ306741.2	DCP-dechlorinating consortium clone SHA-8	Environmental_clone_wchb1-31_group clone SHA-8	'02180000000000.757	pPM_GC	0.769	420	pPM_GC	0.5	257	pPM_GC	0.429	359	pPM_GC	0.222	150	pPM_GC	0.5	254	pPM_GC	0.926	1051	pPM_GC	0.926	1120	pPM_GC	0.926	942	pPM_GC	0.926	785	pPM_GC	0.963	4208	pPM_GC	0.96	1408	pPM_GC	0.96	2856	pPM_GC
Bacteria	Chloroflexi	Anaerolineae	Chloroflexi-1a	Unclassified	sf_1	76	Bacteria;Chloroflexi;Anaerolineae;Chloroflexi-1a;Unclassified;sf_1;76	66944	AJ306749.1	DCP-dechlorinating consortium clone SHA-147	Environmental_clone_wchb1-31_group clone SHA-147	'02180000000000.76	gPM_dPM_GC	0.556	317	gPM_dPM_GC	0.158	29	gPM_dPM_GC	0.5	520	gPM_dPM_GC	0.1	25	gPM_dPM_GC	0.737	1308	gPM_dPM_GC	0.737	2520	gPM_dPM_GC	0.895	2463	gPM_dPM_GC	0.526	515	gPM_dPM_GC	0.526	298	gPM_dPM_GC	0.895	2599	gPM_dPM_GC	0.789	2212	gPM_dPM_GC	0.895	3248	gPM_dPM_GC
Bacteria	Chloroflexi	Anaerolineae	Chloroflexi-1b	Unclassified	sf_2	789	Bacteria;Chloroflexi;Anaerolineae;Chloroflexi-1b;Unclassified;sf_2;789	30131	AF445676.1	travertine hot spring clone SM1D10	Environmental_clone_wchb1-31_group clone SM1D10	'02180000000000.789	gPM_dPM_GC	0.636	173	gPM_dPM_GC	0.2	48	gPM_dPM_GC	0.091	15	gPM_dPM_GC	0.182	53	gPM_dPM_GC	0.455	107	gPM_dPM_GC	0.455	74	gPM_dPM_GC	0.727	179	gPM_dPM_GC	0.727	259	gPM_dPM_GC	0.182	67	gPM_dPM_GC	1	793	gPM_dPM_GC	0.636	169	gPM_dPM_GC	0.727	131	gPM_dPM_GC
Bacteria	Chloroflexi	Anaerolineae	Unclassified	Unclassified	sf_9	946	Bacteria;Chloroflexi;Anaerolineae;Unclassified;Unclassified;sf_9;946	81557	AY216458.1	temperate estuarine mud clone KM87	Environmental_clone_wchb1-31_group clone KM87	'02180000000000.946	gPM_dPM_GC	0.786	636	gPM_dPM_GC	0.429	719	gPM_dPM_GC	0.333	698	gPM_dPM_GC	0.267	168	gPM_dPM_GC	0.429	414	gPM_dPM_GC	0.5	1089	gPM_dPM_GC	0.786	1743	gPM_dPM_GC	0.786	1019	gPM_dPM_GC	0.714	913	gPM_dPM_GC	1	3432	gPM_dPM_GC	0.643	1381	gPM_dPM_GC	0.786	1754	gPM_dPM_GC
Bacteria	Planctomycetes	Planctomycetacia	Planctomycetales	Pirellulae	sf_3	4670	Bacteria;Planctomycetes;Planctomycetacia;Planctomycetales;Pirellulae;sf_3;4670				Pirellula_schlesner_isolates planctomycete clone CY0ARA055B12	'02200101000000.4670	pPM_GC	1	1397	pPM_GC	0.545	188	pPM_GC	0.636	647	pPM_GC	0.455	669	pPM_GC	0.818	723	pPM_GC	0.818	2349	pPM_GC	1	1943	pPM_GC	1	852	pPM_GC	0.909	902	pPM_GC	1	3702	pPM_GC	0.909	1242	pPM_GC	1	2685	pPM_GC
Bacteria	Planctomycetes	Planctomycetacia	Planctomycetales	Pirellulae	sf_3	4677	Bacteria;Planctomycetes;Planctomycetacia;Planctomycetales;Pirellulae;sf_3;4677	85571	BX294863.1	aerobic basin clone CY0ARA032A03	Pirellula_schlesner_isolates planctomycete clone CY0ARA032A03	'02200101000000.4677	pPM_GC	0.538	394	pPM_GC	0.071	7	pPM_GC	0.2	47	pPM_GC	0.077	19	pPM_GC	0.357	89	pPM_GC	0.6	347	pPM_GC	0.714	188	pPM_GC	0.533	142	pPM_GC	0.429	169	pPM_GC	0.8	1032	pPM_GC	0.846	254	pPM_GC	0.667	167	pPM_GC
Bacteria	Planctomycetes	Planctomycetacia	Planctomycetales	Anammoxales	sf_2	4683	Bacteria;Planctomycetes;Planctomycetacia;Planctomycetales;Anammoxales;sf_2;4683	86383	BX294785.1	anoxic basin clone CY0ARA028B09	Pirellula_schlesner_isolates planctomycete clone CY0ARA028B09	'02200101000000.4683	pPM_GC	0.833	1843	pPM_GC	0.455	329	pPM_GC	0.417	765	pPM_GC	0.333	579	pPM_GC	0.545	1835	pPM_GC	0.636	2208	pPM_GC	0.833	3111	pPM_GC	0.667	1867	pPM_GC	0.5	1675	pPM_GC	0.917	3592	pPM_GC	0.667	1890	pPM_GC	0.917	2787	pPM_GC
Bacteria	Planctomycetes	Planctomycetacia	Planctomycetales	Pirellulae	sf_3	4692	Bacteria;Planctomycetes;Planctomycetacia;Planctomycetales;Pirellulae;sf_3;4692	86221	BX294733.1	aerobic basin clone CY0ARA026G04	Pirellula_schlesner_isolates planctomycete clone CY0ARA026G04	'02200101000000.4692	pPM	0.182	278	pPM	0.333	60	pPM	0.091	12	pPM	0.091	11	pPM	0.25	58	pPM	0.2	104	pPM	0.182	100	pPM	0.455	196	pPM	0.182	66	pPM	0.909	711	pPM	0.3	128	pPM	0.273	79	pPM
Bacteria	Planctomycetes	Planctomycetacia	Planctomycetales	Anammoxales	sf_4	4694	Bacteria;Planctomycetes;Planctomycetacia;Planctomycetales;Anammoxales;sf_4;4694	40888	AF418968.1	USA: Colorado Fort collins Horsetooth Reservoir clone HT2F11	Pirellula_schlesner_isolates clone HT2F11	'02200101000000.4694	pPM_GC	0.708	452	pPM_GC	0.542	285	pPM_GC	0.917	1623	pPM_GC	0.417	167	pPM_GC	1	2358	pPM_GC	1	2519	pPM_GC	1	5147	pPM_GC	0.958	2494	pPM_GC	1	3445	pPM_GC	1	5203	pPM_GC	1	3281	pPM_GC	1	5585	pPM_GC
Bacteria	Planctomycetes	Planctomycetacia	Planctomycetales	Pirellulae	sf_3	4704	Bacteria;Planctomycetes;Planctomycetacia;Planctomycetales;Pirellulae;sf_3;4704	82914	BX294700.1	aerobic basin clone CY0ARA025E11	Pirellula_schlesner_isolates planctomycete clone CY0ARA025E11	'02200101000000.4704	pPM	0.636	621	pPM	0.273	64	pPM	0.182	52	pPM	0.091	28	pPM	0.727	211	pPM	0.545	199	pPM	0.818	571	pPM	0.636	705	pPM	0.636	245	pPM	0.818	1198	pPM	0.636	227	pPM	0.818	441	pPM
Bacteria	Planctomycetes	Planctomycetacia	Planctomycetales	Pirellulae	sf_3	4803	Bacteria;Planctomycetes;Planctomycetacia;Planctomycetales;Pirellulae;sf_3;4803	2813	X86388.1	Pirellula sp. str. ACM 3181	Pir.staleyi_subgroup Pirellula sp. ACM 3181.	'02200102000000.4803	pPM_GC	0.667	1247	pPM_GC	0.286	28	pPM_GC	0.533	513	pPM_GC	0.067	27	pPM_GC	0.667	456	pPM_GC	0.733	1087	pPM_GC	0.867	1082	pPM_GC	0.6	403	pPM_GC	0.533	239	pPM_GC	0.8	1719	pPM_GC	0.917	729	pPM_GC	0.857	1630	pPM_GC
Bacteria	Planctomycetes	Planctomycetacia	WPS-1	Unclassified	sf_1	4895	Bacteria;Planctomycetes;Planctomycetacia;WPS-1;Unclassified;sf_1;4895	63101	AY093482.1	deep marine sediment clone MB-C2-147	Pln.limnophilus_subgroup clone MB-C2-147	'02200201000000.4895	gPM_dPM_GC	0.556	201	gPM_dPM_GC	0.2	27	gPM_dPM_GC	0.545	163	gPM_dPM_GC	0	25	gPM_dPM_GC	0.455	99	gPM_dPM_GC	0.6	156	gPM_dPM_GC	0.5	257	gPM_dPM_GC	0.727	626	gPM_dPM_GC	0.3	77	gPM_dPM_GC	0.818	1477	gPM_dPM_GC	0.545	455	gPM_dPM_GC	0.636	365	gPM_dPM_GC
Bacteria	Planctomycetes	Planctomycetacia	Planctomycetales	Planctomycetaceae	sf_3	4652	Bacteria;Planctomycetes;Planctomycetacia;Planctomycetales;Planctomycetaceae;sf_3;4652	84174	BX294789.1	anoxic basin clone CY0ARA028C04	Pln.maris_subgroup planctomycete clone CY0ARA026E07	'02200202000000.4652	pPM_GC	0.643	452	pPM_GC	0.538	100	pPM_GC	0.357	119	pPM_GC	0.357	115	pPM_GC	0.333	140	pPM_GC	0.643	1692	pPM_GC	0.714	806	pPM_GC	0.846	709	pPM_GC	0.857	1024	pPM_GC	0.923	3641	pPM_GC	0.643	851	pPM_GC	0.786	1271	pPM_GC
Bacteria	Planctomycetes	Planctomycetacia	Planctomycetales	Planctomycetaceae	sf_3	4855	Bacteria;Planctomycetes;Planctomycetacia;Planctomycetales;Planctomycetaceae;sf_3;4855	84446	BX294726.1	aerobic basin clone CY0ARA026D10	Pln.maris_subgroup planctomycete clone CY0ARA026D10	'02200202000000.4855	pPM_GC	0.417	837	pPM_GC	0.091	23	pPM_GC	0.385	285	pPM_GC	0	13	pPM_GC	0.615	738	pPM_GC	0.538	684	pPM_GC	0.667	1162	pPM_GC	0.5	394	pPM_GC	0.5	115	pPM_GC	0.818	1496	pPM_GC	0.538	800	pPM_GC	0.818	2016	pPM_GC
Bacteria	Planctomycetes	Planctomycetacia	Planctomycetales	Planctomycetaceae	sf_3	4948	Bacteria;Planctomycetes;Planctomycetacia;Planctomycetales;Planctomycetaceae;sf_3;4948	84911	BX294756.1	anoxic basin clone CY0ARA027D01	Pln.maris_subgroup planctomycete clone CY0ARA032C05	'02200202000000.4948	pPM_GC	0.909	1252	pPM_GC	0.182	20	pPM_GC	0.273	67	pPM_GC	0.091	11	pPM_GC	0.545	214	pPM_GC	0.364	149	pPM_GC	0.909	370	pPM_GC	0.8	633	pPM_GC	0.818	301	pPM_GC	0.909	1524	pPM_GC	0.455	176	pPM_GC	0.909	555	pPM_GC
Bacteria	Planctomycetes	Planctomycetacia	Planctomycetales	Anammoxales	sf_4	4695	Bacteria;Planctomycetes;Planctomycetacia;Planctomycetales;Anammoxales;sf_4;4695	37264	AF316773.1	Crater Lake clone CL500-15	Iso.pallida_subgroup Crater Lake CL500-100	'02200301000000.4695	pPM_GC	0.444	259	pPM_GC	0.444	208	pPM_GC	0.737	1006	pPM_GC	0.263	127	pPM_GC	0.737	1645	pPM_GC	0.842	2024	pPM_GC	0.842	3195	pPM_GC	0.684	1168	pPM_GC	0.789	2640	pPM_GC	1	3758	pPM_GC	0.842	2476	pPM_GC	0.842	4602	pPM_GC
Bacteria	Chlamydiae	Chlamydiae	Chlamydiales	Chlamydiaceae	sf_1	4820	Bacteria;Chlamydiae;Chlamydiae;Chlamydiales;Chlamydiaceae;sf_1;4820	112346	NC_002179.2	Chlamydophila pneumoniae str. AR39	Chlamydophila pneumoniae c2	'02200602030000.4820	gPM_dPM_GC	0.8	3029	gPM_dPM_GC	0.867	3620	gPM_dPM_GC	0.8	2839	gPM_dPM_GC	0.8	1929	gPM_dPM_GC	0.8	3134	gPM_dPM_GC	0.857	5239	gPM_dPM_GC	0.8	6441	gPM_dPM_GC	0.8	5859	gPM_dPM_GC	0.8	3901	gPM_dPM_GC	0.8	7088	gPM_dPM_GC	0.8	4008	gPM_dPM_GC	0.8	5760	gPM_dPM_GC
Bacteria	Cyanobacteria	Unclassified	Unclassified	Unclassified	sf_5	4998	Bacteria;Cyanobacteria;Unclassified;Unclassified;Unclassified;sf_5;4998				Oscillatoria_group clone HC-61	'02210101000000.4998	pPM_GC	0.542	993	pPM_GC	0.455	198	pPM_GC	0.364	231	pPM_GC	0.333	206	pPM_GC	0.522	431	pPM_GC	0.739	879	pPM_GC	0.833	1672	pPM_GC	0.708	1204	pPM_GC	0.522	1594	pPM_GC	1	2215	pPM_GC	0.696	903	pPM_GC	0.917	1505	pPM_GC
Bacteria	Cyanobacteria	Unclassified	Unclassified	Unclassified	sf_9	5164	Bacteria;Cyanobacteria;Unclassified;Unclassified;Unclassified;sf_9;5164	77762	AB089123.1	termite gut homogenate clone Rs-H34	Oscillatoria_group clone:Rs-H34	'02210101000000.5164	gPM_dPM_GC	0.857	636	gPM_dPM_GC	0.571	211	gPM_dPM_GC	0.429	514	gPM_dPM_GC	0.429	285	gPM_dPM_GC	0.714	398	gPM_dPM_GC	0.786	1476	gPM_dPM_GC	0.786	1776	gPM_dPM_GC	0.571	497	gPM_dPM_GC	0.571	786	gPM_dPM_GC	0.857	1271	gPM_dPM_GC	0.5	927	gPM_dPM_GC	0.714	1698	gPM_dPM_GC
Bacteria	Cyanobacteria	Cyanobacteria	Oscillatoriales	Unclassified	sf_1	5189	Bacteria;Cyanobacteria;Cyanobacteria;Oscillatoriales;Unclassified;sf_1;5189	47726	AB039015.1	Oscillatoria sancta str. PCC 7515	Oscillatoria sancta	'02210101000000.5189	pPM_GC	0.333	259	pPM_GC	0.3	56	pPM_GC	0.2	55	pPM_GC	0.167	39	pPM_GC	0.273	181	pPM_GC	0.545	154	pPM_GC	0.75	322	pPM_GC	0.5	371	pPM_GC	0.364	254	pPM_GC	0.917	735	pPM_GC	0.455	320	pPM_GC	0.833	441	pPM_GC
Bacteria	Cyanobacteria	Cyanobacteria	Nostocales	Unclassified	sf_1	5004	Bacteria;Cyanobacteria;Cyanobacteria;Nostocales;Unclassified;sf_1;5004	108010	AJ630458.1	Anabaena augstumalis 'SCHMIDKE JAHNKE/4a' str. SCMIDKE JAHNKE/4a	Nostoc_group Anabaena flos-aquae strain AWQC 264A	'02210102000000.5004	pPM_GC	0.528	463	pPM_GC	0.324	107	pPM_GC	0.486	662	pPM_GC	0.135	82	pPM_GC	0.568	431	pPM_GC	0.657	702	pPM_GC	0.667	919	pPM_GC	0.658	495	pPM_GC	0.371	579	pPM_GC	0.763	1062	pPM_GC	0.649	748	pPM_GC	0.722	1241	pPM_GC
Bacteria	Cyanobacteria	Unclassified	Unclassified	Unclassified	sf_5	5015	Bacteria;Cyanobacteria;Unclassified;Unclassified;Unclassified;sf_5;5015	83035	AB093489.1	Chlorogloeopsis fritschii str. PCC 6912	Chlorogloeopsis fritschii	'02210102000000.5015	pPM_GC	0.364	182	pPM_GC	0.2	310	pPM_GC	0.25	460	pPM_GC	0.143	56	pPM_GC	0.364	800	pPM_GC	0.619	896	pPM_GC	0.762	1639	pPM_GC	0.565	667	pPM_GC	0.333	555	pPM_GC	0.913	1015	pPM_GC	0.591	1187	pPM_GC	0.857	1620	pPM_GC
Bacteria	Cyanobacteria	Unclassified	Unclassified	Unclassified	sf_5	5030	Bacteria;Cyanobacteria;Unclassified;Unclassified;Unclassified;sf_5;5030	45088	AY034793.1	Hapalosiphon welwitschii	Fischerella major	'02210102000000.5030	pPM_GC	0.286	177	pPM_GC	0.25	49	pPM_GC	0.167	65	pPM_GC	0.143	85	pPM_GC	0.231	63	pPM_GC	0.615	274	pPM_GC	0.714	514	pPM_GC	0.571	522	pPM_GC	0.308	659	pPM_GC	1	1008	pPM_GC	0.615	389	pPM_GC	0.929	645	pPM_GC
Bacteria	Cyanobacteria	Cyanobacteria	Nostocales	Unclassified	sf_1	5047	Bacteria;Cyanobacteria;Cyanobacteria;Nostocales;Unclassified;sf_1;5047	23978	AF247573.1	Anabaena circinalis str. AWQC150A	Anabaena circinalis	'02210102000000.5047	pPM_GC	0.529	424	pPM_GC	0.312	77	pPM_GC	0.485	687	pPM_GC	0.118	82	pPM_GC	0.571	401	pPM_GC	0.636	661	pPM_GC	0.647	803	pPM_GC	0.629	484	pPM_GC	0.364	561	pPM_GC	0.743	962	pPM_GC	0.618	703	pPM_GC	0.706	1168	pPM_GC
Bacteria	Cyanobacteria	Cyanobacteria	Nostocales	Unclassified	sf_1	5057	Bacteria;Cyanobacteria;Cyanobacteria;Nostocales;Unclassified;sf_1;5057	110881	AJ781148.1	Nodularia sphaerocarpa str. UTEX B 2093	Anabaena circinalis c2	'02210102000000.5057	pPM_GC	0.529	471	pPM_GC	0.25	36	pPM_GC	0.25	267	pPM_GC	0.059	42	pPM_GC	0.444	511	pPM_GC	0.765	820	pPM_GC	0.824	664	pPM_GC	0.722	431	pPM_GC	0.412	105	pPM_GC	0.944	590	pPM_GC	0.765	1057	pPM_GC	0.941	1418	pPM_GC
Bacteria	Cyanobacteria	Cyanobacteria	Nostocales	Unclassified	sf_1	5072	Bacteria;Cyanobacteria;Cyanobacteria;Nostocales;Unclassified;sf_1;5072	51799	AF268023.1	Nodularia spumigena str. PCC73104	Nodularia spumigena	'02210102000000.5072	pPM_GC	0.5	356	pPM_GC	0.281	95	pPM_GC	0.455	675	pPM_GC	0.088	45	pPM_GC	0.543	430	pPM_GC	0.606	582	pPM_GC	0.647	617	pPM_GC	0.6	399	pPM_GC	0.333	153	pPM_GC	0.743	643	pPM_GC	0.588	729	pPM_GC	0.676	996	pPM_GC
Bacteria	Cyanobacteria	Cyanobacteria	Nostocales	Unclassified	sf_1	5191	Bacteria;Cyanobacteria;Cyanobacteria;Nostocales;Unclassified;sf_1;5191	29506	AY038036.1	Cyanospira rippkae str. PCC 9501	Cyanospira rippkae	'02210102000000.5191	pPM_GC	0.515	366	pPM_GC	0.29	96	pPM_GC	0.469	694	pPM_GC	0.091	44	pPM_GC	0.559	442	pPM_GC	0.625	599	pPM_GC	0.636	632	pPM_GC	0.618	409	pPM_GC	0.344	156	pPM_GC	0.735	661	pPM_GC	0.606	751	pPM_GC	0.697	1026	pPM_GC
Bacteria	Cyanobacteria	Cyanobacteria	Nostocales	Unclassified	sf_1	5199	Bacteria;Cyanobacteria;Cyanobacteria;Nostocales;Unclassified;sf_1;5199	79820	AB074502.1	Anabaena variabilis str. IAM M-204	Anabaena variabilis	'02210102000000.5199	pPM_GC	0.472	359	pPM_GC	0.273	223	pPM_GC	0.471	777	pPM_GC	0.111	51	pPM_GC	0.556	530	pPM_GC	0.618	775	pPM_GC	0.639	937	pPM_GC	0.568	554	pPM_GC	0.324	378	pPM_GC	0.757	944	pPM_GC	0.583	927	pPM_GC	0.694	1271	pPM_GC
Bacteria	Cyanobacteria	Unclassified	Unclassified	Unclassified	sf_5	5064	Bacteria;Cyanobacteria;Unclassified;Unclassified;Unclassified;sf_5;5064	3288	AB003168.1	Oscillatoria neglecta str. M-82	Phormidium_group Leptolyngbya PCC7104	'02210106000000.5064	gPM_dPM_GC	0.414	184	gPM_dPM_GC	0.179	107	gPM_dPM_GC	0.517	885	gPM_dPM_GC	0.069	34	gPM_dPM_GC	0.7	727	gPM_dPM_GC	0.655	1564	gPM_dPM_GC	0.7	1962	gPM_dPM_GC	0.448	224	gPM_dPM_GC	0.321	149	gPM_dPM_GC	0.643	354	gPM_dPM_GC	0.633	1985	gPM_dPM_GC	0.724	2842	gPM_dPM_GC
Bacteria	Cyanobacteria	Cyanobacteria	Plectonema	Unclassified	sf_1	5190	Bacteria;Cyanobacteria;Cyanobacteria;Plectonema;Unclassified;sf_1;5190	3293	AF091110.1	Plectonema sp. str. F3	Phormidium_group "Plectonema F3" str. F3.	'02210106000000.5190	pPM_GC	0.938	1849	pPM_GC	0.625	316	pPM_GC	0.625	246	pPM_GC	0.562	418	pPM_GC	0.867	614	pPM_GC	1	1357	pPM_GC	0.938	2181	pPM_GC	0.875	1295	pPM_GC	0.75	1659	pPM_GC	1	2578	pPM_GC	0.8	762	pPM_GC	0.938	1863	pPM_GC
Bacteria	BRC1	Unclassified	Unclassified	Unclassified	sf_1	5051	Bacteria;BRC1;Unclassified;Unclassified;Unclassified;sf_1;5051	37044	AJ390454.1	soil clone PBS-III-24	Prc.marinus_group soil PBS-III-24	'02210109000000.5051	gPM_dPM_GC	0.75	1614	gPM_dPM_GC	0.5	183	gPM_dPM_GC	0.462	292	gPM_dPM_GC	0.5	404	gPM_dPM_GC	0.5	339	gPM_dPM_GC	0.75	741	gPM_dPM_GC	0.846	1637	gPM_dPM_GC	0.917	1566	gPM_dPM_GC	0.917	1520	gPM_dPM_GC	0.917	3152	gPM_dPM_GC	0.9	849	gPM_dPM_GC	0.75	1585	gPM_dPM_GC
Bacteria	Cyanobacteria	Cyanobacteria	Pseudanabaena	Unclassified	sf_1	5008	Bacteria;Cyanobacteria;Cyanobacteria;Pseudanabaena;Unclassified;sf_1;5008	62918	AF448080.1	Synechococcus sp. str. PCC 7502	Pseudanabaena_group Synechococcus sp. PCC 7502	'02210201000000.5008	pPM_GC	0.478	449	pPM_GC	0.409	171	pPM_GC	0.652	968	pPM_GC	0.13	61	pPM_GC	0.652	393	pPM_GC	0.545	799	pPM_GC	0.609	1126	pPM_GC	0.609	787	pPM_GC	0.455	553	pPM_GC	0.652	1545	pPM_GC	0.478	842	pPM_GC	0.609	1266	pPM_GC
Bacteria	Cyanobacteria	Cyanobacteria	Chloroplasts	Chloroplasts	sf_5	4984	Bacteria;Cyanobacteria;Cyanobacteria;Chloroplasts;Chloroplasts;sf_5;4984	30128	U70721.1	Cape Hatteras picoplankton clone OM164	Skeletonema_subgroup eukaryote OM164	'02210203010000.4984	gPM_dPM	0.75	1154	gPM_dPM	0.733	665	gPM_dPM	0.438	407	gPM_dPM	0.5	248	gPM_dPM	0.625	494	gPM_dPM	0.688	1113	gPM_dPM	0.75	2020	gPM_dPM	0.75	2000	gPM_dPM	0.75	1915	gPM_dPM	0.75	3004	gPM_dPM	0.625	1051	gPM_dPM	0.688	1995	gPM_dPM
Bacteria	Cyanobacteria	Cyanobacteria	Chloroplasts	Chloroplasts	sf_5	4967	Bacteria;Cyanobacteria;Cyanobacteria;Chloroplasts;Chloroplasts;sf_5;4967	83959	AF534438.1	Toolik Lake main station at 3 m depth clone TLM14	Euglena_subgroup eukaryote clone TLM14	'02210203020000.4967	pPM_GC	0.818	2119	pPM_GC	0.636	553	pPM_GC	0.727	648	pPM_GC	0.727	737	pPM_GC	0.818	407	pPM_GC	0.909	2981	pPM_GC	0.909	4878	pPM_GC	0.667	1982	pPM_GC	0.818	5336	pPM_GC	0.909	6565	pPM_GC	0.909	1416	pPM_GC	0.909	4236	pPM_GC
Bacteria	Cyanobacteria	Cyanobacteria	Chloroplasts	Chloroplasts	sf_5	5130	Bacteria;Cyanobacteria;Cyanobacteria;Chloroplasts;Chloroplasts;sf_5;5130	49945	AF445714.1	travertine hot spring clone SM2B11	Euglena_subgroup eukaryote clone SM2B11 ; plastid plastid product	'02210203020000.5130	gPM_dPM_GC	0.455	454	gPM_dPM_GC	0.417	235	gPM_dPM_GC	0.75	1049	gPM_dPM_GC	0.273	116	gPM_dPM_GC	0.667	1379	gPM_dPM_GC	0.75	2415	gPM_dPM_GC	0.917	3418	gPM_dPM_GC	0.75	1260	gPM_dPM_GC	0.833	2907	gPM_dPM_GC	0.833	4044	gPM_dPM_GC	0.818	2817	gPM_dPM_GC	0.909	5510	gPM_dPM_GC
Bacteria	Cyanobacteria	Unclassified	Unclassified	Unclassified	sf_8	5206	Bacteria;Cyanobacteria;Unclassified;Unclassified;Unclassified;sf_8;5206				Euglena_subgroup clone FW124	'02210203020000.5206	pPM	0.818	1355	pPM	0.727	171	pPM	0.727	396	pPM	0.818	493	pPM	0.818	329	pPM	0.909	1873	pPM	1	3957	pPM	1	2096	pPM	1	4585	pPM	1	5326	pPM	0.818	904	pPM	1	3450	pPM
Bacteria	Cyanobacteria	Cyanobacteria	Chloroplasts	Chloroplasts	sf_5	5147	Bacteria;Cyanobacteria;Cyanobacteria;Chloroplasts;Chloroplasts;sf_5;5147	3468	X82156.1	Emiliania huxleyi str. Plymouth Marine Laborator PML 92	Ochrosphaera neapolitana	'02210203030000.5147	gPM_dPM_GC	1	2060	gPM_dPM_GC	1	1027	gPM_dPM_GC	1	1873	gPM_dPM_GC	1	660	gPM_dPM_GC	1	1058	gPM_dPM_GC	1	2734	gPM_dPM_GC	1	5689	gPM_dPM_GC	1	3562	gPM_dPM_GC	1	4531	gPM_dPM_GC	1	7023	gPM_dPM_GC	1	5149	gPM_dPM_GC	1	7059	gPM_dPM_GC
Bacteria	Cyanobacteria	Cyanobacteria	Chloroplasts	Chloroplasts	sf_5	5112	Bacteria;Cyanobacteria;Cyanobacteria;Chloroplasts;Chloroplasts;sf_5;5112	3479	X52985.1	Cyanidium caldarium str. 14-1-1	Cyanidium caldarium	'02210203060000.5112	gPM_dPM_GC	0.467	191	gPM_dPM_GC	0.538	1376	gPM_dPM_GC	0.467	1271	gPM_dPM_GC	0.333	347	gPM_dPM_GC	0.6	895	gPM_dPM_GC	0.714	2900	gPM_dPM_GC	0.667	3276	gPM_dPM_GC	0.667	1464	gPM_dPM_GC	0.667	1951	gPM_dPM_GC	0.867	3234	gPM_dPM_GC	0.533	2161	gPM_dPM_GC	0.733	3489	gPM_dPM_GC
Bacteria	Cyanobacteria	Cyanobacteria	Chloroplasts	Chloroplasts	sf_5	5006	Bacteria;Cyanobacteria;Cyanobacteria;Chloroplasts;Chloroplasts;sf_5;5006				Chlorella kessleri	'02210204000000.5006	pPM_GC	0.154	35	pPM_GC	0.182	20	pPM_GC	0.455	767	pPM_GC	0.077	19	pPM_GC	0.417	968	pPM_GC	0.75	1265	pPM_GC	0.769	2180	pPM_GC	0.692	972	pPM_GC	0.417	1725	pPM_GC	1	2311	pPM_GC	0.833	1928	pPM_GC	1	3112	pPM_GC
Bacteria	Cyanobacteria	Cyanobacteria	Chloroplasts	Chloroplasts	sf_11	5098	Bacteria;Cyanobacteria;Cyanobacteria;Chloroplasts;Chloroplasts;sf_11;5098	20563	AF289245.1	Euglena tripteris str. UW OB	Euglena tripteris	'02210204000000.5098	pPM_GC	0.762	2404	pPM_GC	0.857	2296	pPM_GC	0.905	2241	pPM_GC	0.636	1086	pPM_GC	0.952	3030	pPM_GC	0.909	3849	pPM_GC	0.952	6174	pPM_GC	0.952	5003	pPM_GC	0.952	3938	pPM_GC	0.952	6490	pPM_GC	0.952	3867	pPM_GC	0.952	5796	pPM_GC
Bacteria	Cyanobacteria	Cyanobacteria	Chloroplasts	Chloroplasts	sf_11	5123	Bacteria;Cyanobacteria;Cyanobacteria;Chloroplasts;Chloroplasts;sf_11;5123	31682	AF289249.1	Lepocinclis fusiformis str. ACOI 1025	Lepocinclis fusiformis	'02210204000000.5123	pPM_GC	0.792	2176	pPM_GC	0.64	2313	pPM_GC	0.68	1646	pPM_GC	0.583	1207	pPM_GC	0.708	2130	pPM_GC	0.875	3237	pPM_GC	0.88	4465	pPM_GC	0.8	3828	pPM_GC	0.88	2768	pPM_GC	0.917	5557	pPM_GC	0.875	3142	pPM_GC	0.875	4169	pPM_GC
Bacteria	Cyanobacteria	Cyanobacteria	Chloroplasts	Chloroplasts	sf_5	4966	Bacteria;Cyanobacteria;Cyanobacteria;Chloroplasts;Chloroplasts;sf_5;4966	34845	AF244549.1	Adiantum pedatum	Adiantum pedatum	'02210205000000.4966	pPM_GC	0.458	776	pPM_GC	0.273	42	pPM_GC	0.409	566	pPM_GC	0.125	33	pPM_GC	0.565	774	pPM_GC	0.739	1011	pPM_GC	0.833	2044	pPM_GC	0.792	1258	pPM_GC	0.609	1546	pPM_GC	0.958	2647	pPM_GC	0.739	1290	pPM_GC	0.917	2412	pPM_GC
Bacteria	Cyanobacteria	Cyanobacteria	Chloroplasts	Chloroplasts	sf_5	4976	Bacteria;Cyanobacteria;Cyanobacteria;Chloroplasts;Chloroplasts;sf_5;4976	42014	AF244550.1	Calypogeia muelleriana	Calypogeia muelleriana	'02210205000000.4976	pPM_GC	0.48	780	pPM_GC	0.304	55	pPM_GC	0.435	613	pPM_GC	0.16	57	pPM_GC	0.625	757	pPM_GC	0.792	1085	pPM_GC	0.88	2331	pPM_GC	0.84	1430	pPM_GC	0.667	1813	pPM_GC	1	2877	pPM_GC	0.75	1286	pPM_GC	0.96	2473	pPM_GC
Bacteria	Cyanobacteria	Cyanobacteria	Chloroplasts	Chloroplasts	sf_5	5040	Bacteria;Cyanobacteria;Cyanobacteria;Chloroplasts;Chloroplasts;sf_5;5040	69031	Y18934.1	Solanum nigrum	Nicotiana plumbaginifolia	'02210205000000.5040	pPM_GC	0.5	640	pPM_GC	0.25	35	pPM_GC	0.35	424	pPM_GC	0.045	26	pPM_GC	0.524	694	pPM_GC	0.714	754	pPM_GC	0.864	1473	pPM_GC	0.818	1117	pPM_GC	0.619	1045	pPM_GC	1	2164	pPM_GC	0.714	1112	pPM_GC	0.955	2013	pPM_GC
Bacteria	Cyanobacteria	Cyanobacteria	Chloroplasts	Chloroplasts	sf_5	5182	Bacteria;Cyanobacteria;Cyanobacteria;Chloroplasts;Chloroplasts;sf_5;5182	3501	M81884.1	Epifagus virginiana -- chloroplast	Oryza sativa	'02210205000000.5182	pPM_GC	0.353	216	pPM_GC	0.2	28	pPM_GC	0.333	544	pPM_GC	0.059	26	pPM_GC	0.438	764	pPM_GC	0.75	934	pPM_GC	0.824	1728	pPM_GC	0.765	1073	pPM_GC	0.562	1334	pPM_GC	1	1945	pPM_GC	0.75	1432	pPM_GC	0.941	2334	pPM_GC
Bacteria	Cyanobacteria	Cyanobacteria	Chloroplasts	Chloroplasts	sf_5	5183	Bacteria;Cyanobacteria;Cyanobacteria;Chloroplasts;Chloroplasts;sf_5;5183	3529	M37430.1	Pisum sativum -- chloroplast	Pisum sativum	'02210205000000.5183	pPM_GC	0.52	524	pPM_GC	0.273	96	pPM_GC	0.318	519	pPM_GC	0.12	43	pPM_GC	0.435	684	pPM_GC	0.609	983	pPM_GC	0.84	1642	pPM_GC	0.8	1178	pPM_GC	0.625	1379	pPM_GC	0.96	2057	pPM_GC	0.609	1261	pPM_GC	0.875	2016	pPM_GC
Bacteria	Cyanobacteria	Cyanobacteria	Chloroplasts	Chloroplasts	sf_5	5192	Bacteria;Cyanobacteria;Cyanobacteria;Chloroplasts;Chloroplasts;sf_5;5192	39969	AF244551.1	Cycas revoluta	Cycas revoluta	'02210205000000.5192	pPM_GC	0.568	960	pPM_GC	0.471	118	pPM_GC	0.514	566	pPM_GC	0.27	94	pPM_GC	0.556	582	pPM_GC	0.75	987	pPM_GC	0.838	2199	pPM_GC	0.784	1400	pPM_GC	0.694	2241	pPM_GC	1	3445	pPM_GC	0.722	1444	pPM_GC	0.892	2645	pPM_GC
Bacteria	BRC1	Unclassified	Unclassified	Unclassified	sf_1	5143	Bacteria;BRC1;Unclassified;Unclassified;Unclassified;sf_1;5143	19077	AJ390438.1	soil clone PBS-II-1	Gloeobacter_group soil PBS-II-1	'02210400000000.5143	gPM_dPM_GC	0.765	970	gPM_dPM_GC	0.533	497	gPM_dPM_GC	0.588	267	gPM_dPM_GC	0.438	339	gPM_dPM_GC	0.467	503	gPM_dPM_GC	0.688	1277	gPM_dPM_GC	0.625	2547	gPM_dPM_GC	0.889	1498	gPM_dPM_GC	0.824	1912	gPM_dPM_GC	0.941	3493	gPM_dPM_GC	0.533	780	gPM_dPM_GC	0.733	2092	gPM_dPM_GC
Bacteria	TM7	Unclassified	Unclassified	Unclassified	sf_1	5177	Bacteria;TM7;Unclassified;Unclassified;Unclassified;sf_1;5177				Environmental_clone_tm7_group gold mine D51	'02210500000000.5177	pPM	0.364	350	pPM	0.182	52	pPM	0.667	376	pPM	0.182	27	pPM	0.909	346	pPM	0.833	1504	pPM	0.909	1105	pPM	0.5	276	pPM	0.667	274	pPM	0.917	1110	pPM	1	982	pPM	0.818	1652	pPM
Bacteria	marine group A	mgA-2	Unclassified	Unclassified	sf_1	6344	Bacteria;marine group A;mgA-2;Unclassified;Unclassified;sf_1;6344	79412	AF382142.1	bacterioplankton clone ZA3648c	Environmental_clone_ocs307_group clone ZA3648c	'02250102000000.6344	pPM_GC	0.944	2773	pPM_GC	0.889	1897	pPM_GC	0.778	2505	pPM_GC	0.889	1041	pPM_GC	1	1997	pPM_GC	1	4162	pPM_GC	1	6770	pPM_GC	1	5010	pPM_GC	1	3631	pPM_GC	1	7700	pPM_GC	1	3656	pPM_GC	1	5149	pPM_GC
Bacteria	Unclassified	Unclassified	Unclassified	Unclassified	sf_160	6349	Bacteria;Unclassified;Unclassified;Unclassified;Unclassified;sf_160;6349				Environmental_clone_ocs307_group Fibrobacter group CS4K-103	'02250102000000.6349	pPM_GC	0.783	440	pPM_GC	0.5	339	pPM_GC	0.333	175	pPM_GC	0.083	40	pPM_GC	0.682	738	pPM_GC	0.739	557	pPM_GC	0.682	1022	pPM_GC	0.792	416	pPM_GC	0.5	221	pPM_GC	0.864	923	pPM_GC	0.591	791	pPM_GC	0.773	1400	pPM_GC
Bacteria	marine group A	mgA-1	Unclassified	Unclassified	sf_1	6408	Bacteria;marine group A;mgA-1;Unclassified;Unclassified;sf_1;6408	101444	AACY01094130.1	Sargasso Sea	Environmental_clone_ocs307_group clone ZA3312c	'02250102000000.6408	gPM_dPM	1	687	gPM_dPM	0.438	106	gPM_dPM	0.235	112	gPM_dPM	0.235	94	gPM_dPM	0.588	436	gPM_dPM	0.647	347	gPM_dPM	0.765	870	gPM_dPM	1	3190	gPM_dPM	0.588	492	gPM_dPM	1	1117	gPM_dPM	0.941	1077	gPM_dPM	0.765	665	gPM_dPM
Bacteria	Unclassified	Unclassified	Unclassified	Unclassified	sf_160	6430	Bacteria;Unclassified;Unclassified;Unclassified;Unclassified;sf_160;6430				Environmental_clone_ocs307_group clone BLIB-95	'02250102000000.6430	gPM_dPM_GC	0.762	1718	gPM_dPM_GC	0.619	645	gPM_dPM_GC	0.476	452	gPM_dPM_GC	0.476	755	gPM_dPM_GC	0.857	535	gPM_dPM_GC	0.762	1329	gPM_dPM_GC	0.95	2237	gPM_dPM_GC	0.952	1890	gPM_dPM_GC	0.571	1238	gPM_dPM_GC	1	3031	gPM_dPM_GC	0.8	1321	gPM_dPM_GC	1	2079	gPM_dPM_GC
Bacteria	Unclassified	Unclassified	Unclassified	Unclassified	sf_160	6456	Bacteria;Unclassified;Unclassified;Unclassified;Unclassified;sf_160;6456				Environmental_clone_ocs307_group MERTZ_2CM_63	'02250102000000.6456	pPM_GC	0.727	702	pPM_GC	0.545	264	pPM_GC	0.273	181	pPM_GC	0.636	434	pPM_GC	0.545	204	pPM_GC	0.727	416	pPM_GC	0.727	3090	pPM_GC	0.909	2514	pPM_GC	0.727	2473	pPM_GC	0.727	4939	pPM_GC	0.636	582	pPM_GC	0.727	1878	pPM_GC
Bacteria	Unclassified	Unclassified	Unclassified	Unclassified	sf_160	6337	Bacteria;Unclassified;Unclassified;Unclassified;Unclassified;sf_160;6337				Mount_coot-tha_environmental_clones_iii clone FW14	'02250301000000.6337	gPM_dPM_GC	0.76	859	gPM_dPM_GC	0.583	369	gPM_dPM_GC	0.538	432	gPM_dPM_GC	0.5	178	gPM_dPM_GC	0.5	654	gPM_dPM_GC	0.692	1972	gPM_dPM_GC	0.8	2809	gPM_dPM_GC	0.8	1587	gPM_dPM_GC	0.692	1922	gPM_dPM_GC	1	3548	gPM_dPM_GC	0.731	2160	gPM_dPM_GC	0.731	4107	gPM_dPM_GC
Bacteria	Unclassified	Unclassified	Unclassified	Unclassified	sf_160	6339	Bacteria;Unclassified;Unclassified;Unclassified;Unclassified;sf_160;6339				Mount_coot-tha_environmental_clones_iii DA040	'02250301000000.6339	gPM_dPM_GC	0.6	825	gPM_dPM_GC	0.556	385	gPM_dPM_GC	0.45	323	gPM_dPM_GC	0.524	748	gPM_dPM_GC	0.474	226	gPM_dPM_GC	0.579	1037	gPM_dPM_GC	0.737	1396	gPM_dPM_GC	0.7	1131	gPM_dPM_GC	0.7	887	gPM_dPM_GC	0.952	2053	gPM_dPM_GC	0.667	1636	gPM_dPM_GC	0.632	1730	gPM_dPM_GC
Bacteria	Acidobacteria	Solibacteres	Unclassified	Unclassified	sf_1	6357	Bacteria;Acidobacteria;Solibacteres;Unclassified;Unclassified;sf_1;6357	60816	AY118153.1	anaerobic benzene-degrading clone Cart-N4	Mount_coot-tha_environmental_clones_iii Acidobacteria/Holophaga group clone Cart-N4	'02250301000000.6357	pPM_GC	0.658	495	pPM_GC	0.543	647	pPM_GC	0.395	873	pPM_GC	0.538	476	pPM_GC	0.474	556	pPM_GC	0.564	1223	pPM_GC	0.61	2058	pPM_GC	0.7	1710	pPM_GC	0.61	2000	pPM_GC	0.951	3155	pPM_GC	0.6	1527	pPM_GC	0.683	2251	pPM_GC
Bacteria	Unclassified	Unclassified	Unclassified	Unclassified	sf_160	6360	Bacteria;Unclassified;Unclassified;Unclassified;Unclassified;sf_160;6360				Mount_coot-tha_environmental_clones_iii clone FW112	'02250301000000.6360	pPM_GC	0.556	541	pPM_GC	0.476	432	pPM_GC	0.341	431	pPM_GC	0.239	165	pPM_GC	0.636	606	pPM_GC	0.6	1295	pPM_GC	0.596	1690	pPM_GC	0.63	1142	pPM_GC	0.511	727	pPM_GC	0.915	1979	pPM_GC	0.543	1897	pPM_GC	0.745	2092	pPM_GC
Bacteria	Acidobacteria	Acidobacteria	Acidobacteriales	Acidobacteriaceae	sf_14	6364	Bacteria;Acidobacteria;Acidobacteria;Acidobacteriales;Acidobacteriaceae;sf_14;6364	112288	AY234728.1	Solibacter usitatus Ellin6076	Mount_coot-tha_environmental_clones_iii Ellin342	'02250301000000.6364	pPM_GC	0.444	697	pPM_GC	0.412	853	pPM_GC	0.235	498	pPM_GC	0.211	210	pPM_GC	0.294	601	pPM_GC	0.389	1294	pPM_GC	0.4	1016	pPM_GC	0.474	807	pPM_GC	0.45	414	pPM_GC	1	1667	pPM_GC	0.35	1058	pPM_GC	0.75	1507	pPM_GC
Bacteria	Acidobacteria	Solibacteres	Unclassified	Unclassified	sf_1	6367	Bacteria;Acidobacteria;Solibacteres;Unclassified;Unclassified;sf_1;6367	62412	AF529104.1	TCE-contaminated site clone FTL227	Mount_coot-tha_environmental_clones_iii Holophaga sp. clone JG37-AG-74	'02250301000000.6367	pPM_GC	0.478	579	pPM_GC	0.55	725	pPM_GC	0.364	587	pPM_GC	0.333	241	pPM_GC	0.455	645	pPM_GC	0.522	1372	pPM_GC	0.52	1481	pPM_GC	0.583	833	pPM_GC	0.56	774	pPM_GC	1	1985	pPM_GC	0.48	1659	pPM_GC	0.76	2266	pPM_GC
Bacteria	Unclassified	Unclassified	Unclassified	Unclassified	sf_160	6401	Bacteria;Unclassified;Unclassified;Unclassified;Unclassified;sf_160;6401				Mount_coot-tha_environmental_clones_iii Holophaga sp. clone JG37-AG-109	'02250301000000.6401	pPM_GC	0.426	516	pPM_GC	0.333	450	pPM_GC	0.312	328	pPM_GC	0.208	139	pPM_GC	0.375	392	pPM_GC	0.479	1023	pPM_GC	0.52	1048	pPM_GC	0.58	820	pPM_GC	0.569	531	pPM_GC	0.92	1770	pPM_GC	0.49	1143	pPM_GC	0.633	1504	pPM_GC
Bacteria	Acidobacteria	Acidobacteria	Acidobacteriales	Acidobacteriaceae	sf_14	6425	Bacteria;Acidobacteria;Acidobacteria;Acidobacteriales;Acidobacteriaceae;sf_14;6425	60581	AF407719.1	Great Artesian Basin clone B27	Mount_coot-tha_environmental_clones_iii clone B27	'02250301000000.6425	pPM_GC	0.592	275	pPM_GC	0.467	326	pPM_GC	0.298	561	pPM_GC	0.38	157	pPM_GC	0.553	513	pPM_GC	0.551	1508	pPM_GC	0.608	1382	pPM_GC	0.66	1157	pPM_GC	0.49	724	pPM_GC	0.902	2750	pPM_GC	0.54	1436	pPM_GC	0.706	1672	pPM_GC
Bacteria	Acidobacteria	Solibacteres	Unclassified	Unclassified	sf_1	6426	Bacteria;Acidobacteria;Solibacteres;Unclassified;Unclassified;sf_1;6426	60585	AF407714.1	Great Artesian Basin clone B11	Mount_coot-tha_environmental_clones_iii clone B11	'02250301000000.6426	gPM_dPM_GC	0.786	1448	gPM_dPM_GC	0.808	916	gPM_dPM_GC	0.536	1849	gPM_dPM_GC	0.667	731	gPM_dPM_GC	0.536	1075	gPM_dPM_GC	0.808	4302	gPM_dPM_GC	0.852	4037	gPM_dPM_GC	0.821	1487	gPM_dPM_GC	0.778	3027	gPM_dPM_GC	0.852	4261	gPM_dPM_GC	0.786	3009	gPM_dPM_GC	0.808	5416	gPM_dPM_GC
Bacteria	Acidobacteria	Acidobacteria	Acidobacteriales	Acidobacteriaceae	sf_14	6335	Bacteria;Acidobacteria;Acidobacteria;Acidobacteriales;Acidobacteriaceae;sf_14;6335	63241	AF523984.1	forested wetland clone FW45	Acbt.capsulatum_group clone FW45	'02250306000000.6335	pPM_GC	0.618	489	pPM_GC	0.286	158	pPM_GC	0.541	386	pPM_GC	0.278	150	pPM_GC	0.486	439	pPM_GC	0.722	1039	pPM_GC	0.676	1794	pPM_GC	0.811	1119	pPM_GC	0.676	1226	pPM_GC	0.947	2618	pPM_GC	0.694	954	pPM_GC	0.686	2050	pPM_GC
Bacteria	Acidobacteria	Acidobacteria	Acidobacteriales	Acidobacteriaceae	sf_6	6345	Bacteria;Acidobacteria;Acidobacteria;Acidobacteriales;Acidobacteriaceae;sf_6;6345	76368	AJ534634.1	soil sample uranium mining waste pile near town Johanngeorgenstadt clone JG36-TzT-77 bacterium	Acbt.capsulatum_group Acidobacterium group clone JG36-TzT-77	'02250306000000.6345	pPM_GC	0.72	1793	pPM_GC	0.731	766	pPM_GC	0.769	883	pPM_GC	0.346	525	pPM_GC	0.778	1207	pPM_GC	0.885	2422	pPM_GC	0.926	2759	pPM_GC	1	1409	pPM_GC	0.846	1238	pPM_GC	0.963	3795	pPM_GC	0.963	2065	pPM_GC	0.852	3471	pPM_GC
Bacteria	Acidobacteria	Acidobacteria	Acidobacteriales	Acidobacteriaceae	sf_14	6350	Bacteria;Acidobacteria;Acidobacteria;Acidobacteriales;Acidobacteriaceae;sf_14;6350	58105	AF498719.1	soil isolate Ellin337	Acbt.capsulatum_group Ellin337	'02250306000000.6350	pPM_GC	0.784	1086	pPM_GC	0.333	377	pPM_GC	0.408	463	pPM_GC	0.32	316	pPM_GC	0.511	638	pPM_GC	0.646	1789	pPM_GC	0.72	2427	pPM_GC	0.66	1194	pPM_GC	0.706	1533	pPM_GC	0.942	3419	pPM_GC	0.62	1310	pPM_GC	0.837	2767	pPM_GC
Bacteria	Unclassified	Unclassified	Unclassified	Unclassified	sf_140	6355	Bacteria;Unclassified;Unclassified;Unclassified;Unclassified;sf_140;6355				Acbt.capsulatum_group Holophaga sp. clone Sh765B-AG-82	'02250306000000.6355	pPM_GC	0.692	1546	pPM_GC	0.63	646	pPM_GC	0.667	796	pPM_GC	0.296	483	pPM_GC	0.75	1058	pPM_GC	0.889	2278	pPM_GC	0.929	2643	pPM_GC	1	1119	pPM_GC	0.852	1153	pPM_GC	0.964	3579	pPM_GC	0.929	1890	pPM_GC	0.857	3146	pPM_GC
Bacteria	Acidobacteria	Acidobacteria	Acidobacteriales	Acidobacteriaceae	sf_14	6356	Bacteria;Acidobacteria;Acidobacteria;Acidobacteriales;Acidobacteriaceae;sf_14;6356	69818	AF523985.1	forested wetland clone FW47	Acbt.capsulatum_group clone FW47	'02250306000000.6356	gPM_dPM	0.846	918	gPM_dPM	0.615	369	gPM_dPM	0.5	331	gPM_dPM	0.385	160	gPM_dPM	0.692	429	gPM_dPM	0.769	1144	gPM_dPM	0.846	1489	gPM_dPM	0.846	974	gPM_dPM	1	1154	gPM_dPM	1	2711	gPM_dPM	0.692	818	gPM_dPM	0.846	2193	gPM_dPM
Bacteria	Acidobacteria	Acidobacteria	Acidobacteriales	Acidobacteriaceae	sf_6	6359	Bacteria;Acidobacteria;Acidobacteria;Acidobacteriales;Acidobacteriaceae;sf_6;6359	61838	AF529322.1	PCE-contaminated site clone CLi114	Acbt.capsulatum_group Acidobacterium group clone CLi114	'02250306000000.6359	pPM_GC	0.9	2321	pPM_GC	0.85	981	pPM_GC	0.8	1114	pPM_GC	0.45	696	pPM_GC	0.762	1515	pPM_GC	0.9	3071	pPM_GC	0.905	3358	pPM_GC	1	1759	pPM_GC	0.9	1479	pPM_GC	0.952	4005	pPM_GC	0.952	2488	pPM_GC	0.857	4153	pPM_GC
Bacteria	Acidobacteria	Acidobacteria	Acidobacteriales	Acidobacteriaceae	sf_6	6362	Bacteria;Acidobacteria;Acidobacteria;Acidobacteriales;Acidobacteriaceae;sf_6;6362	3732	Y07646.1	grassland soil clone DA052	Acbt.capsulatum_group clone DA052.	'02250306000000.6362	pPM_GC	1	1269	pPM_GC	1	576	pPM_GC	0.917	802	pPM_GC	0.333	243	pPM_GC	0.917	1876	pPM_GC	1	2215	pPM_GC	1	2287	pPM_GC	1	1403	pPM_GC	1	1144	pPM_GC	1	3842	pPM_GC	1	1866	pPM_GC	1	3532	pPM_GC
Bacteria	Acidobacteria	Acidobacteria	Acidobacteriales	Acidobacteriaceae	sf_14	6366	Bacteria;Acidobacteria;Acidobacteria;Acidobacteriales;Acidobacteriaceae;sf_14;6366	45591	AJ292578.1	PCB-polluted soil clone WD228	Acbt.capsulatum_group Ellin351	'02250306000000.6366	pPM_GC	0.812	1647	pPM_GC	0.438	663	pPM_GC	0.4	756	pPM_GC	0.375	330	pPM_GC	0.438	944	pPM_GC	0.562	1709	pPM_GC	0.75	3145	pPM_GC	0.75	1560	pPM_GC	0.625	1979	pPM_GC	1	3623	pPM_GC	0.625	1640	pPM_GC	0.812	3101	pPM_GC
Bacteria	Acidobacteria	Acidobacteria	Acidobacteriales	Acidobacteriaceae	sf_14	6368	Bacteria;Acidobacteria;Acidobacteria;Acidobacteriales;Acidobacteriaceae;sf_14;6368	16327	AF200698.1	soil clone UA2	Acbt.capsulatum_group DA038	'02250306000000.6368	pPM_GC	1	1900	pPM_GC	0.462	663	pPM_GC	0.417	805	pPM_GC	0.462	374	pPM_GC	0.5	1111	pPM_GC	0.667	1916	pPM_GC	0.692	3839	pPM_GC	0.615	1303	pPM_GC	0.769	2114	pPM_GC	1	3489	pPM_GC	0.667	1932	pPM_GC	0.667	3473	pPM_GC
Bacteria	Acidobacteria	Acidobacteria	Acidobacteriales	Acidobacteriaceae	sf_14	6378	Bacteria;Acidobacteria;Acidobacteria;Acidobacteriales;Acidobacteriaceae;sf_14;6378	3704	D26171.1	Acidobacterium capsulatum	Acidobacterium capsulatum	'02250306000000.6378	pPM_GC	0.75	1591	pPM_GC	0.45	806	pPM_GC	0.5	974	pPM_GC	0.4	481	pPM_GC	0.65	1184	pPM_GC	0.65	1920	pPM_GC	0.9	3796	pPM_GC	0.75	1563	pPM_GC	0.7	2103	pPM_GC	0.9	3802	pPM_GC	0.75	2064	pPM_GC	0.95	3713	pPM_GC
Bacteria	Acidobacteria	Acidobacteria	Acidobacteriales	Acidobacteriaceae	sf_14	6405	Bacteria;Acidobacteria;Acidobacteria;Acidobacteriales;Acidobacteriaceae;sf_14;6405	74896	AJ534632.1	soil sample uranium mining waste pile near town Johanngeorgenstadt clone JG36-TzT-31 bacterium	Acbt.capsulatum_group Acidobacterium group clone JG36-TzT-31	'02250306000000.6405	gPM_dPM_GC	0.286	134	gPM_dPM_GC	0.077	10	gPM_dPM_GC	0.154	50	gPM_dPM_GC	0.231	71	gPM_dPM_GC	0.385	70	gPM_dPM_GC	0.462	245	gPM_dPM_GC	0.5	202	gPM_dPM_GC	0.538	585	gPM_dPM_GC	0.571	460	gPM_dPM_GC	0.857	574	gPM_dPM_GC	0.429	168	gPM_dPM_GC	0.571	386	gPM_dPM_GC
Bacteria	Acidobacteria	Acidobacteria	Acidobacteriales	Acidobacteriaceae	sf_14	6410	Bacteria;Acidobacteria;Acidobacteria;Acidobacteriales;Acidobacteriaceae;sf_14;6410				Acbt.capsulatum_group clone RCP2-102	'02250306000000.6410	pPM_GC	0.765	891	pPM_GC	0.316	594	pPM_GC	0.368	632	pPM_GC	0.389	264	pPM_GC	0.353	898	pPM_GC	0.556	1488	pPM_GC	0.579	1779	pPM_GC	0.684	872	pPM_GC	0.684	1382	pPM_GC	0.95	2754	pPM_GC	0.579	1137	pPM_GC	0.647	2173	pPM_GC
Bacteria	Acidobacteria	Acidobacteria	Acidobacteriales	Acidobacteriaceae	sf_14	6412	Bacteria;Acidobacteria;Acidobacteria;Acidobacteriales;Acidobacteriaceae;sf_14;6412	3735	AF047646.1	acid mine drainage clone TRB82	Acbt.capsulatum_group clone TRB82.	'02250306000000.6412	pPM_GC	0.615	1335	pPM_GC	0.44	561	pPM_GC	0.52	641	pPM_GC	0.423	316	pPM_GC	0.64	963	pPM_GC	0.6	1763	pPM_GC	0.8	3163	pPM_GC	0.692	1341	pPM_GC	0.615	1564	pPM_GC	0.889	2964	pPM_GC	0.692	1867	pPM_GC	0.96	3595	pPM_GC
Bacteria	Acidobacteria	Acidobacteria	Acidobacteriales	Acidobacteriaceae	sf_16	6414	Bacteria;Acidobacteria;Acidobacteria;Acidobacteriales;Acidobacteriaceae;sf_16;6414	61819	AF529350.1	PCE-contaminated site clone CLs73	Acbt.capsulatum_group Acidobacterium group clone CLs73	'02250306000000.6414	gPM_dPM_GC	0.882	1187	gPM_dPM_GC	0.882	747	gPM_dPM_GC	0.765	774	gPM_dPM_GC	0.529	339	gPM_dPM_GC	0.765	1212	gPM_dPM_GC	0.882	2399	gPM_dPM_GC	0.882	2691	gPM_dPM_GC	0.938	1713	gPM_dPM_GC	0.882	1587	gPM_dPM_GC	0.941	4338	gPM_dPM_GC	0.882	2383	gPM_dPM_GC	1	4499	gPM_dPM_GC
Bacteria	Acidobacteria	Acidobacteria	Acidobacteriales	Acidobacteriaceae	sf_14	6421	Bacteria;Acidobacteria;Acidobacteria;Acidobacteriales;Acidobacteriaceae;sf_14;6421	38048	AJ292576.1	PCB-polluted soil clone WD217	Acbt.capsulatum_group WD217 clone WD217	'02250306000000.6421	pPM_GC	0.796	1185	pPM_GC	0.426	406	pPM_GC	0.438	459	pPM_GC	0.347	321	pPM_GC	0.543	592	pPM_GC	0.766	1870	pPM_GC	0.771	2647	pPM_GC	0.714	1703	pPM_GC	0.8	1832	pPM_GC	0.941	4008	pPM_GC	0.688	1323	pPM_GC	0.792	2791	pPM_GC
Bacteria	Acidobacteria	Acidobacteria	Acidobacteriales	Acidobacteriaceae	sf_6	6423	Bacteria;Acidobacteria;Acidobacteria;Acidobacteriales;Acidobacteriaceae;sf_6;6423	56406	AF523979.1	coal effluent wetland clone FW92	Acbt.capsulatum_group clone FW92	'02250306000000.6423	pPM_GC	0.72	1836	pPM_GC	0.68	753	pPM_GC	0.64	1135	pPM_GC	0.375	715	pPM_GC	0.68	1310	pPM_GC	0.792	2961	pPM_GC	0.76	3267	pPM_GC	0.84	1416	pPM_GC	0.731	1322	pPM_GC	1	3577	pPM_GC	0.731	2211	pPM_GC	1	3786	pPM_GC
Bacteria	Acidobacteria	Acidobacteria	Acidobacteriales	Acidobacteriaceae	sf_14	6424	Bacteria;Acidobacteria;Acidobacteria;Acidobacteriales;Acidobacteriaceae;sf_14;6424	77390	AF524859.1	sphagnum peat bog clone K-5b10	Acbt.capsulatum_group K-5b10	'02250306000000.6424	pPM_GC	0.759	1277	pPM_GC	0.481	1313	pPM_GC	0.333	527	pPM_GC	0.321	256	pPM_GC	0.417	905	pPM_GC	0.5	1409	pPM_GC	0.643	2325	pPM_GC	0.571	1146	pPM_GC	0.724	1615	pPM_GC	0.933	2699	pPM_GC	0.444	1159	pPM_GC	0.667	2201	pPM_GC
Bacteria	Spirochaetes	Spirochaetes	Spirochaetales	Spirochaetaceae	sf_1	6459	Bacteria;Spirochaetes;Spirochaetes;Spirochaetales;Spirochaetaceae;sf_1;6459	79117	AJ431240.1	Spirochaeta sp. str. BHI80-158	Spi.halophila_group Spirochaeta sp. BHI80-158 strain BHI80-158	'02270301000000.6459	pPM_GC	0.611	251	pPM_GC	0.444	134	pPM_GC	0.778	253	pPM_GC	0.278	69	pPM_GC	0.235	88	pPM_GC	0.824	919	pPM_GC	0.882	651	pPM_GC	0.833	891	pPM_GC	0.941	676	pPM_GC	0.882	1744	pPM_GC	0.611	355	pPM_GC	0.706	543	pPM_GC
Bacteria	Spirochaetes	Spirochaetes	Spirochaetales	Spirochaetaceae	sf_3	6514	Bacteria;Spirochaetes;Spirochaetes;Spirochaetales;Spirochaetaceae;sf_3;6514	77774	AB088897.1	termite gut homogenate clone Rs-B68 sp.	Spi.halophila_group Spirochaeta sp. clone:Rs-B68	'02270301000000.6514	pPM_GC	0.75	904	pPM_GC	0.375	92	pPM_GC	0.4	305	pPM_GC	0.125	54	pPM_GC	0.467	659	pPM_GC	0.688	1028	pPM_GC	0.8	783	pPM_GC	0.533	260	pPM_GC	0.625	219	pPM_GC	0.933	1179	pPM_GC	0.467	1187	pPM_GC	0.8	1754	pPM_GC
Bacteria	Spirochaetes	Spirochaetes	Spirochaetales	Spirochaetaceae	sf_1	6557	Bacteria;Spirochaetes;Spirochaetes;Spirochaetales;Spirochaetaceae;sf_1;6557	56171	AF454308.1	spirochete clone ML320J-13	Spi.halophila_group spirochete clone ML320J-13	'02270301000000.6557	gPM_dPM_GC	0.947	831	gPM_dPM_GC	0.235	39	gPM_dPM_GC	0.556	356	gPM_dPM_GC	0.389	126	gPM_dPM_GC	0.412	176	gPM_dPM_GC	0.778	865	gPM_dPM_GC	0.833	2121	gPM_dPM_GC	0.737	982	gPM_dPM_GC	0.833	2522	gPM_dPM_GC	0.833	3548	gPM_dPM_GC	0.556	563	gPM_dPM_GC	0.789	2343	gPM_dPM_GC
Bacteria	Spirochaetes	Spirochaetes	Spirochaetales	Spirochaetaceae	sf_3	6558	Bacteria;Spirochaetes;Spirochaetes;Spirochaetales;Spirochaetaceae;sf_3;6558	37803	AF166259.1	Spironema culicis str. BR91	Spironema culicis	'02270301000000.6558	gPM_dPM_GC	0.8	1338	gPM_dPM_GC	0.424	1233	gPM_dPM_GC	0.571	1033	gPM_dPM_GC	0.353	286	gPM_dPM_GC	0.657	1227	gPM_dPM_GC	0.829	2859	gPM_dPM_GC	0.829	3735	gPM_dPM_GC	0.833	2211	gPM_dPM_GC	0.714	1873	gPM_dPM_GC	0.944	4533	gPM_dPM_GC	0.686	2635	gPM_dPM_GC	0.889	3939	gPM_dPM_GC
Bacteria	Spirochaetes	Spirochaetes	Spirochaetales	Spirochaetaceae	sf_1	6479	Bacteria;Spirochaetes;Spirochaetes;Spirochaetales;Spirochaetaceae;sf_1;6479	3927	Y08893.1	Treponema sp	Trp.pallidum_subgroup Treponema sp.	'02270302030000.6479	pPM_GC	0.812	1166	pPM_GC	0.562	791	pPM_GC	0.562	674	pPM_GC	0.455	306	pPM_GC	0.688	1260	pPM_GC	0.719	1325	pPM_GC	0.879	2677	pPM_GC	0.969	2499	pPM_GC	0.781	1370	pPM_GC	0.969	3550	pPM_GC	0.938	1982	pPM_GC	0.818	2409	pPM_GC
Bacteria	Spirochaetes	Spirochaetes	Spirochaetales	Spirochaetaceae	sf_1	6580	Bacteria;Spirochaetes;Spirochaetes;Spirochaetales;Spirochaetaceae;sf_1;6580	3918	AF056341.1	Treponema sp. str. III:C:BA213	Trp.pallidum_subgroup Treponema III:C:BA213 str. III:C:BA213.	'02270302030000.6580	pPM_GC	0.771	1025	pPM_GC	0.562	777	pPM_GC	0.471	586	pPM_GC	0.4	276	pPM_GC	0.629	1032	pPM_GC	0.686	1227	pPM_GC	0.861	2320	pPM_GC	0.886	2222	pPM_GC	0.794	1223	pPM_GC	0.971	3182	pPM_GC	0.829	1664	pPM_GC	0.806	2008	pPM_GC
Bacteria	Spirochaetes	Spirochaetes	Spirochaetales	Spirochaetaceae	sf_1	6458	Bacteria;Spirochaetes;Spirochaetes;Spirochaetales;Spirochaetaceae;sf_1;6458	73922	AB084961.1	termite gut clone NkS34	Spi.stenostrepta_subgroup spirochete clone: NkS34	'02270302040000.6458	pPM_GC	0.714	651	pPM_GC	0.385	170	pPM_GC	0.357	121	pPM_GC	0.214	75	pPM_GC	0.4	264	pPM_GC	0.8	539	pPM_GC	0.867	602	pPM_GC	0.467	543	pPM_GC	0.733	405	pPM_GC	1	2012	pPM_GC	0.467	515	pPM_GC	0.867	1333	pPM_GC
Bacteria	Spirochaetes	Spirochaetes	Spirochaetales	Spirochaetaceae	sf_1	6494	Bacteria;Spirochaetes;Spirochaetes;Spirochaetales;Spirochaetaceae;sf_1;6494	78058	AB088890.1	termite gut homogenate clone Rs-C47 sp.	Spi.stenostrepta_subgroup Treponema sp. clone:Rs-C47	'02270302040000.6494	pPM_GC	0.689	505	pPM_GC	0.442	318	pPM_GC	0.4	488	pPM_GC	0.256	114	pPM_GC	0.622	622	pPM_GC	0.568	996	pPM_GC	0.795	1840	pPM_GC	0.795	1249	pPM_GC	0.659	1064	pPM_GC	0.93	2660	pPM_GC	0.75	1566	pPM_GC	0.75	2112	pPM_GC
Bacteria	Spirochaetes	Spirochaetes	Spirochaetales	Spirochaetaceae	sf_1	6562	Bacteria;Spirochaetes;Spirochaetes;Spirochaetales;Spirochaetaceae;sf_1;6562	63291	AF523928.1	forested wetland clone RCP1-96	Spi.stenostrepta_subgroup clone RCP1-96	'02270302040000.6562	pPM_GC	0.613	218	pPM_GC	0.333	73	pPM_GC	0.333	237	pPM_GC	0.194	74	pPM_GC	0.516	303	pPM_GC	0.5	343	pPM_GC	0.812	1150	pPM_GC	0.844	1138	pPM_GC	0.625	736	pPM_GC	0.938	3344	pPM_GC	0.844	1307	pPM_GC	0.812	2101	pPM_GC
Bacteria	Spirochaetes	Spirochaetes	Spirochaetales	Spirochaetaceae	sf_1	6507	Bacteria;Spirochaetes;Spirochaetes;Spirochaetales;Spirochaetaceae;sf_1;6507	69670	AB085161.1	termite gut clone NkS-Ste2	Spi.spmast_subgroup spirochete clone: NkS-Ste2	'02270302050000.6507	pPM_GC	0.553	286	pPM_GC	0.2	213	pPM_GC	0.474	434	pPM_GC	0.139	93	pPM_GC	0.368	441	pPM_GC	0.667	920	pPM_GC	0.8	1636	pPM_GC	0.73	959	pPM_GC	0.722	960	pPM_GC	0.914	2739	pPM_GC	0.684	1309	pPM_GC	0.722	2046	pPM_GC
Bacteria	Spirochaetes	Spirochaetes	Spirochaetales	Spirochaetaceae	sf_1	6583	Bacteria;Spirochaetes;Spirochaetes;Spirochaetales;Spirochaetaceae;sf_1;6583	78252	AB088875.1	termite gut homogenate clone Rs-J42 sp.	Spi.spmast_subgroup Treponema sp. clone:Rs-J42	'02270302050000.6583	pPM_GC	0.6	407	pPM_GC	0.286	254	pPM_GC	0.489	470	pPM_GC	0.159	94	pPM_GC	0.489	465	pPM_GC	0.628	992	pPM_GC	0.81	1803	pPM_GC	0.818	1080	pPM_GC	0.744	1035	pPM_GC	0.905	2906	pPM_GC	0.8	1439	pPM_GC	0.744	2282	pPM_GC
Bacteria	Spirochaetes	Spirochaetes	Spirochaetales	Spirochaetaceae	sf_1	6476	Bacteria;Spirochaetes;Spirochaetes;Spirochaetales;Spirochaetaceae;sf_1;6476	74426	AB084965.1	termite gut clone NkS50	Str.mpsp16_subgroup spirochete clone: NkS50	'02270302060000.6476	pPM_GC	0.714	479	pPM_GC	0.391	275	pPM_GC	0.408	313	pPM_GC	0.208	101	pPM_GC	0.653	578	pPM_GC	0.604	866	pPM_GC	0.812	1717	pPM_GC	0.8	1031	pPM_GC	0.667	871	pPM_GC	0.918	2426	pPM_GC	0.76	1439	pPM_GC	0.771	2229	pPM_GC
Bacteria	Spirochaetes	Spirochaetes	Spirochaetales	Spirochaetaceae	sf_1	6487	Bacteria;Spirochaetes;Spirochaetes;Spirochaetales;Spirochaetaceae;sf_1;6487	78105	AB088866.1	termite gut homogenate clone Rs-D52 sp.	Str.mpsp16_subgroup Treponema sp. clone:Rs-D52	'02270302060000.6487	pPM_GC	0.75	535	pPM_GC	0.405	298	pPM_GC	0.436	312	pPM_GC	0.179	108	pPM_GC	0.725	582	pPM_GC	0.605	848	pPM_GC	0.795	1730	pPM_GC	0.816	860	pPM_GC	0.667	898	pPM_GC	0.846	2200	pPM_GC	0.795	1510	pPM_GC	0.769	2384	pPM_GC
Bacteria	Spirochaetes	Spirochaetes	Spirochaetales	Spirochaetaceae	sf_1	6488	Bacteria;Spirochaetes;Spirochaetes;Spirochaetales;Spirochaetaceae;sf_1;6488	4009	AF093251.1	Treponema primitia str. ZAS-1	Str.mpsp16_subgroup Treponema ZAS-1 str. ZAS-1.	'02270302060000.6488	pPM_GC	0.8	689	pPM_GC	0.5	368	pPM_GC	0.467	387	pPM_GC	0.276	143	pPM_GC	0.733	664	pPM_GC	0.567	882	pPM_GC	0.867	1850	pPM_GC	0.933	1320	pPM_GC	0.759	1068	pPM_GC	0.967	2677	pPM_GC	0.9	1799	pPM_GC	0.8	2285	pPM_GC
Bacteria	Spirochaetes	Spirochaetes	Spirochaetales	Spirochaetaceae	sf_1	6490	Bacteria;Spirochaetes;Spirochaetes;Spirochaetales;Spirochaetaceae;sf_1;6490	48891	AB062823.1	termite gut homogenate clone BCf4-14	Str.mpsp16_subgroup clone:BCf4-14	'02270302060000.6490	pPM_GC	0.74	480	pPM_GC	0.375	269	pPM_GC	0.38	446	pPM_GC	0.224	103	pPM_GC	0.62	601	pPM_GC	0.633	974	pPM_GC	0.796	1830	pPM_GC	0.804	1101	pPM_GC	0.714	1025	pPM_GC	0.94	2486	pPM_GC	0.765	1459	pPM_GC	0.755	2231	pPM_GC
Bacteria	Spirochaetes	Spirochaetes	Spirochaetales	Spirochaetaceae	sf_1	6491	Bacteria;Spirochaetes;Spirochaetes;Spirochaetales;Spirochaetaceae;sf_1;6491	38586	AB062840.1	termite gut homogenate clone BCf8-03	Str.mpsp16_subgroup clone:BCf8-03	'02270302060000.6491	pPM_GC	0.724	653	pPM_GC	0.462	383	pPM_GC	0.464	406	pPM_GC	0.259	143	pPM_GC	0.655	672	pPM_GC	0.552	896	pPM_GC	0.828	1773	pPM_GC	0.929	1217	pPM_GC	0.714	1046	pPM_GC	0.931	2634	pPM_GC	0.857	1847	pPM_GC	0.759	2325	pPM_GC
Bacteria	Spirochaetes	Spirochaetes	Spirochaetales	Spirochaetaceae	sf_1	6506	Bacteria;Spirochaetes;Spirochaetes;Spirochaetales;Spirochaetaceae;sf_1;6506	78206	AB088911.1	termite gut homogenate clone Rs-J58 sp.	Str.mpsp16_subgroup Treponema sp. clone:Rs-J58	'02270302060000.6506	pPM_GC	0.706	581	pPM_GC	0.394	279	pPM_GC	0.324	494	pPM_GC	0.273	133	pPM_GC	0.559	405	pPM_GC	0.545	913	pPM_GC	0.818	1648	pPM_GC	0.794	1235	pPM_GC	0.735	972	pPM_GC	0.97	2658	pPM_GC	0.735	1473	pPM_GC	0.758	1878	pPM_GC
Bacteria	Spirochaetes	Spirochaetes	Spirochaetales	Spirochaetaceae	sf_1	6508	Bacteria;Spirochaetes;Spirochaetes;Spirochaetales;Spirochaetaceae;sf_1;6508	4043	X89050.1	termite hindgut clone mpsp2	Str.mpsp16_subgroup str. mpsp2.	'02270302060000.6508	pPM_GC	0.75	498	pPM_GC	0.4	305	pPM_GC	0.417	455	pPM_GC	0.234	109	pPM_GC	0.667	635	pPM_GC	0.646	1016	pPM_GC	0.833	1872	pPM_GC	0.816	1126	pPM_GC	0.723	957	pPM_GC	0.939	2495	pPM_GC	0.796	1542	pPM_GC	0.792	2292	pPM_GC
Bacteria	Spirochaetes	Spirochaetes	Spirochaetales	Spirochaetaceae	sf_1	6523	Bacteria;Spirochaetes;Spirochaetes;Spirochaetales;Spirochaetaceae;sf_1;6523	78395	AB088912.1	termite gut homogenate clone Rs-J64 sp.	Str.mpsp16_subgroup Treponema sp. clone:Rs-J64	'02270302060000.6523	pPM_GC	0.739	497	pPM_GC	0.442	286	pPM_GC	0.444	538	pPM_GC	0.267	114	pPM_GC	0.622	706	pPM_GC	0.6	1152	pPM_GC	0.8	2369	pPM_GC	0.848	1462	pPM_GC	0.727	1256	pPM_GC	0.935	2753	pPM_GC	0.783	2122	pPM_GC	0.756	2517	pPM_GC
Bacteria	Spirochaetes	Spirochaetes	Spirochaetales	Spirochaetaceae	sf_1	6529	Bacteria;Spirochaetes;Spirochaetes;Spirochaetales;Spirochaetaceae;sf_1;6529	16871	AB062806.1	termite gut homogenate clone BCf10-21	Str.mpsp16_subgroup clone:BCf10-21	'02270302060000.6529	pPM_GC	0.607	412	pPM_GC	0.308	219	pPM_GC	0.333	366	pPM_GC	0.192	92	pPM_GC	0.526	432	pPM_GC	0.518	693	pPM_GC	0.782	1423	pPM_GC	0.741	892	pPM_GC	0.643	794	pPM_GC	0.893	2343	pPM_GC	0.607	1182	pPM_GC	0.745	2044	pPM_GC
Bacteria	Spirochaetes	Spirochaetes	Spirochaetales	Spirochaetaceae	sf_1	6532	Bacteria;Spirochaetes;Spirochaetes;Spirochaetales;Spirochaetaceae;sf_1;6532	56589	AB084963.1	termite gut clone NkS39	Str.mpsp16_subgroup spirochete clone: NkS39	'02270302060000.6532	pPM_GC	0.738	413	pPM_GC	0.325	157	pPM_GC	0.333	214	pPM_GC	0.231	137	pPM_GC	0.537	454	pPM_GC	0.61	510	pPM_GC	0.738	1193	pPM_GC	0.8	839	pPM_GC	0.732	517	pPM_GC	0.857	1868	pPM_GC	0.683	1141	pPM_GC	0.732	1640	pPM_GC
Bacteria	Spirochaetes	Spirochaetes	Spirochaetales	Spirochaetaceae	sf_1	6565	Bacteria;Spirochaetes;Spirochaetes;Spirochaetales;Spirochaetaceae;sf_1;6565	69238	AB085166.1	termite gut clone NkS-Oxy25	Str.mpsp16_subgroup spirochete clone: NkS9	'02270302060000.6565	pPM_GC	0.711	338	pPM_GC	0.405	243	pPM_GC	0.341	387	pPM_GC	0.19	82	pPM_GC	0.6	572	pPM_GC	0.568	773	pPM_GC	0.75	1538	pPM_GC	0.75	997	pPM_GC	0.591	667	pPM_GC	0.953	2086	pPM_GC	0.711	1320	pPM_GC	0.744	1739	pPM_GC
Bacteria	Spirochaetes	Spirochaetes	Spirochaetales	Spirochaetaceae	sf_1	6568	Bacteria;Spirochaetes;Spirochaetes;Spirochaetales;Spirochaetaceae;sf_1;6568	40667	AJ419821.1	Spirochaeta sp	Str.mpsp16_subgroup Spirochaeta sp. clone rs438	'02270302060000.6568	pPM_GC	0.765	497	pPM_GC	0.396	259	pPM_GC	0.373	283	pPM_GC	0.26	119	pPM_GC	0.588	538	pPM_GC	0.66	835	pPM_GC	0.76	1562	pPM_GC	0.808	973	pPM_GC	0.72	748	pPM_GC	0.941	2128	pPM_GC	0.731	1307	pPM_GC	0.74	1991	pPM_GC
Bacteria	Spirochaetes	Spirochaetes	Spirochaetales	Spirochaetaceae	sf_1	6571	Bacteria;Spirochaetes;Spirochaetes;Spirochaetales;Spirochaetaceae;sf_1;6571	86557	AJ458946.1	Mixotricha paradoxa is flagellate hindgut Mastotermes darwiniensis clone mp4 of	Str.mpsp16_subgroup Spirochete symbiont of Mixotricha paradoxa clone mp4	'02270302060000.6571	pPM_GC	0.756	314	pPM_GC	0.333	123	pPM_GC	0.366	202	pPM_GC	0.175	76	pPM_GC	0.659	483	pPM_GC	0.65	543	pPM_GC	0.85	1485	pPM_GC	0.762	878	pPM_GC	0.725	577	pPM_GC	0.927	1736	pPM_GC	0.738	1177	pPM_GC	0.825	1836	pPM_GC
Bacteria	Spirochaetes	Spirochaetes	Spirochaetales	Spirochaetaceae	sf_1	6579	Bacteria;Spirochaetes;Spirochaetes;Spirochaetales;Spirochaetaceae;sf_1;6579	69543	AB084968.1	termite gut clone NkS83	Str.mpsp16_subgroup spirochete clone: NkS83	'02270302060000.6579	pPM_GC	0.674	309	pPM_GC	0.286	143	pPM_GC	0.311	193	pPM_GC	0.14	73	pPM_GC	0.587	387	pPM_GC	0.556	443	pPM_GC	0.733	1141	pPM_GC	0.733	731	pPM_GC	0.556	432	pPM_GC	0.889	1820	pPM_GC	0.696	1091	pPM_GC	0.727	1564	pPM_GC
Bacteria	Spirochaetes	Spirochaetes	Spirochaetales	Leptospiraceae	sf_3	6496	Bacteria;Spirochaetes;Spirochaetes;Spirochaetales;Leptospiraceae;sf_3;6496	108058	NC_005823.1	Leptospira interrogans serovar Copenhageni str. Fiocruz L1-130	Leptospira weilii	'02270401010000.6496	pPM_GC	0.955	1414	pPM_GC	0.636	846	pPM_GC	0.591	927	pPM_GC	0.545	828	pPM_GC	0.773	655	pPM_GC	0.909	1370	pPM_GC	0.909	3753	pPM_GC	0.955	2471	pPM_GC	0.773	2357	pPM_GC	1	3931	pPM_GC	0.762	2364	pPM_GC	0.909	3167	pPM_GC
Bacteria	Proteobacteria	Alphaproteobacteria	Unclassified	Unclassified	sf_6	7377	Bacteria;Proteobacteria;Alphaproteobacteria;Unclassified;Unclassified;sf_6;7377	81029	AY192273.1	Rocky Mountain alpine soil clone W2b-8C	Rpl.globiformis_subgroup alpha clone W2b-8C	'02280102030000.7377	pPM_GC	0.867	1334	pPM_GC	0.933	1173	pPM_GC	0.867	2162	pPM_GC	0.867	930	pPM_GC	0.933	2203	pPM_GC	0.933	6878	pPM_GC	0.933	7447	pPM_GC	0.933	2914	pPM_GC	0.933	5177	pPM_GC	1	7167	pPM_GC	0.867	3089	pPM_GC	0.933	7377	pPM_GC
Bacteria	Proteobacteria	Alphaproteobacteria	Acetobacterales	Roseococcaceae	sf_1	7500	Bacteria;Proteobacteria;Alphaproteobacteria;Acetobacterales;Roseococcaceae;sf_1;7500	60580	AF407720.1	Great Artesian Basin clone B35	Rpl.globiformis_subgroup clone B35	'02280102030000.7500	pPM_GC	0.667	1706	pPM_GC	0.542	564	pPM_GC	0.625	1296	pPM_GC	0.435	509	pPM_GC	0.792	1087	pPM_GC	0.792	2964	pPM_GC	0.792	4516	pPM_GC	0.708	1299	pPM_GC	0.583	1758	pPM_GC	0.913	3210	pPM_GC	0.75	2719	pPM_GC	0.875	4634	pPM_GC
Bacteria	Proteobacteria	Alphaproteobacteria	Verorhodospirilla	Unclassified	sf_1	7109	Bacteria;Proteobacteria;Alphaproteobacteria;Verorhodospirilla;Unclassified;sf_1;7109	80223	AY189753.1	diesel-polluted Bohai Gulf isolate str. M-5 M-5	R.rubrum_subgroup str. MBIC1474.	'02280104010000.7109	pPM_GC	0.652	641	pPM_GC	0.636	573	pPM_GC	0.375	205	pPM_GC	0.136	36	pPM_GC	0.409	171	pPM_GC	0.958	1629	pPM_GC	0.652	1522	pPM_GC	0.364	738	pPM_GC	0.333	1224	pPM_GC	0.696	1839	pPM_GC	0.429	251	pPM_GC	0.522	1212	pPM_GC
Bacteria	Proteobacteria	Alphaproteobacteria	Bradyrhizobiales	Beijerinck/Rhodoplan/Methylocyst	sf_3	7239	Bacteria;Proteobacteria;Alphaproteobacteria;Bradyrhizobiales;Beijerinck/Rhodoplan/Methylocyst;sf_3;7239	35557	AF358664.1	Thalassospira lucentensis	Thalassospira lucentensis	'02280104010000.7239	gPM_dPM_GC	0.688	412	gPM_dPM_GC	0.133	69	gPM_dPM_GC	0.353	100	gPM_dPM_GC	0.176	99	gPM_dPM_GC	0.438	159	gPM_dPM_GC	0.647	927	gPM_dPM_GC	0.625	747	gPM_dPM_GC	0.647	430	gPM_dPM_GC	0.588	879	gPM_dPM_GC	0.938	859	gPM_dPM_GC	0.5	522	gPM_dPM_GC	0.5	1082	gPM_dPM_GC
Bacteria	Proteobacteria	Alphaproteobacteria	Unclassified	Unclassified	sf_6	7340	Bacteria;Proteobacteria;Alphaproteobacteria;Unclassified;Unclassified;sf_6;7340	78776	AJ536878.1	uranium mining waste pile soil sample clone JG30-KF-AS50	R.rubrum_subgroup clone JG30-KF-AS50	'02280104010000.7340	gPM_dPM_GC	0.929	1872	gPM_dPM_GC	0.769	552	gPM_dPM_GC	0.692	341	gPM_dPM_GC	0.6	294	gPM_dPM_GC	0.6	682	gPM_dPM_GC	0.8	1445	gPM_dPM_GC	0.786	3724	gPM_dPM_GC	0.786	1269	gPM_dPM_GC	0.733	2047	gPM_dPM_GC	0.923	3003	gPM_dPM_GC	0.714	1711	gPM_dPM_GC	0.786	3375	gPM_dPM_GC
Bacteria	Proteobacteria	Alphaproteobacteria	Bradyrhizobiales	Beijerinck/Rhodoplan/Methylocyst	sf_3	7401	Bacteria;Proteobacteria;Alphaproteobacteria;Bradyrhizobiales;Beijerinck/Rhodoplan/Methylocyst;sf_3;7401	27957	AF359545.1	Scrippsiella trochoidea NEPCC 15	R.rubrum_subgroup Alpha CJ11073	'02280104010000.7401	pPM_GC	0.68	819	pPM_GC	0.64	520	pPM_GC	0.308	188	pPM_GC	0.12	35	pPM_GC	0.44	162	pPM_GC	1	2117	pPM_GC	0.72	524	pPM_GC	0.458	351	pPM_GC	0.348	193	pPM_GC	0.72	625	pPM_GC	0.333	198	pPM_GC	0.48	387	pPM_GC
Bacteria	Proteobacteria	Alphaproteobacteria	Azospirillales	Magnetospirillaceae	sf_1	6922	Bacteria;Proteobacteria;Alphaproteobacteria;Azospirillales;Magnetospirillaceae;sf_1;6922	78316	AY171615.1	Dechlorospirillum sp. str. SN1	Mag.gryphiswaldense_subgroup Dechlorospirillum sp. SN1	'02280104020000.6922	pPM_GC	0.769	764	pPM_GC	0.429	197	pPM_GC	0.231	86	pPM_GC	0.214	142	pPM_GC	0.643	116	pPM_GC	0.929	1780	pPM_GC	0.857	1097	pPM_GC	0.571	273	pPM_GC	0.571	317	pPM_GC	0.857	714	pPM_GC	0.571	248	pPM_GC	0.786	995	pPM_GC
Bacteria	Proteobacteria	Alphaproteobacteria	Azospirillales	Unclassified	sf_1	7400	Bacteria;Proteobacteria;Alphaproteobacteria;Azospirillales;Unclassified;sf_1;7400	77302	AF524861.1	sphagnum peat bog clone K-5b5	Mag.gryphiswaldense_subgroup K-5b5	'02280104020000.7400	pPM_GC	0.9	1607	pPM_GC	0.526	246	pPM_GC	0.667	559	pPM_GC	0.2	190	pPM_GC	0.821	753	pPM_GC	0.8	2708	pPM_GC	0.923	2478	pPM_GC	0.744	746	pPM_GC	0.821	2065	pPM_GC	0.975	2713	pPM_GC	0.795	1889	pPM_GC	0.95	3869	pPM_GC
Bacteria	Proteobacteria	Alphaproteobacteria	Unclassified	Unclassified	sf_6	6694	Bacteria;Proteobacteria;Alphaproteobacteria;Unclassified;Unclassified;sf_6;6694	56033	AF523879.1	forested wetland clone RCP2-92	Azs.lipoferum_subgroup clone RCP2-92	'02280104040000.6694	gPM_dPM_GC	0.929	1167	gPM_dPM_GC	0.786	535	gPM_dPM_GC	0.462	456	gPM_dPM_GC	0.571	488	gPM_dPM_GC	0.538	304	gPM_dPM_GC	0.929	2384	gPM_dPM_GC	0.923	1967	gPM_dPM_GC	0.923	819	gPM_dPM_GC	0.857	1127	gPM_dPM_GC	1	1211	gPM_dPM_GC	0.615	959	gPM_dPM_GC	0.923	2273	gPM_dPM_GC
Bacteria	Proteobacteria	Alphaproteobacteria	Azospirillales	Unclassified	sf_1	6732	Bacteria;Proteobacteria;Alphaproteobacteria;Azospirillales;Unclassified;sf_1;6732	58862	AF426002.1	Anabaena circinalis AWQC118C isolate str. UNSW7	Azs.lipoferum_subgroup UNSW7	'02280104040000.6732	pPM_GC	0.87	1507	pPM_GC	0.304	74	pPM_GC	0.304	176	pPM_GC	0.333	181	pPM_GC	0.364	124	pPM_GC	0.913	3031	pPM_GC	0.545	1573	pPM_GC	0.762	773	pPM_GC	0.591	1764	pPM_GC	0.826	2183	pPM_GC	0.476	524	pPM_GC	0.864	1530	pPM_GC
Bacteria	Proteobacteria	Alphaproteobacteria	Azospirillales	Azospirillaceae	sf_1	6959	Bacteria;Proteobacteria;Alphaproteobacteria;Azospirillales;Azospirillaceae;sf_1;6959	69358	AF523824.1	Rhodocista pekingensis str. 3-p	Rhodocista pekingense	'02280104040000.6959	pPM_GC	0.933	1140	pPM_GC	0.323	1053	pPM_GC	0.3	283	pPM_GC	0.1	43	pPM_GC	0.333	266	pPM_GC	0.759	2923	pPM_GC	0.481	1269	pPM_GC	0.621	313	pPM_GC	0.517	217	pPM_GC	0.786	1326	pPM_GC	0.357	950	pPM_GC	0.714	1509	pPM_GC
Bacteria	Proteobacteria	Alphaproteobacteria	Acetobacterales	Unclassified	sf_1	7028	Bacteria;Proteobacteria;Alphaproteobacteria;Acetobacterales;Unclassified;sf_1;7028				Azs.lipoferum_subgroup clone FW51	'02280104040000.7028	pPM_GC	0.933	1233	pPM_GC	0.655	188	pPM_GC	0.467	313	pPM_GC	0.323	105	pPM_GC	0.567	675	pPM_GC	0.903	3155	pPM_GC	0.867	2355	pPM_GC	0.821	945	pPM_GC	0.9	1415	pPM_GC	1	2962	pPM_GC	0.633	1486	pPM_GC	0.9	3446	pPM_GC
Bacteria	Proteobacteria	Alphaproteobacteria	Ellin314/wr0007	Unclassified	sf_1	7123	Bacteria;Proteobacteria;Alphaproteobacteria;Ellin314/wr0007;Unclassified;sf_1;7123	76595	AJ518774.1	uranium mining waste pile near Johanngeorgenstadt soil clone JG37-AG-102	Azs.lipoferum_subgroup alpha clone JG37-AG-20	'02280104040000.7123	pPM_GC	0.914	1179	pPM_GC	0.559	161	pPM_GC	0.441	275	pPM_GC	0.286	97	pPM_GC	0.618	584	pPM_GC	0.914	3065	pPM_GC	0.912	2114	pPM_GC	0.824	729	pPM_GC	0.765	1116	pPM_GC	0.943	2506	pPM_GC	0.688	1305	pPM_GC	0.743	2991	pPM_GC
Bacteria	Proteobacteria	Alphaproteobacteria	Consistiales	Caedibacteraceae	sf_4	7157	Bacteria;Proteobacteria;Alphaproteobacteria;Consistiales;Caedibacteraceae;sf_4;7157	60700	AF533506.1	acid mine drainage clone ASL45	Azs.lipoferum_subgroup alpha clone ASL45	'02280104040000.7157	gPM_dPM_GC	0.632	1675	gPM_dPM_GC	0.389	150	gPM_dPM_GC	0.368	494	gPM_dPM_GC	0.263	315	gPM_dPM_GC	0.789	791	gPM_dPM_GC	0.579	1080	gPM_dPM_GC	0.684	2054	gPM_dPM_GC	0.474	1063	gPM_dPM_GC	0.579	1595	gPM_dPM_GC	0.684	1656	gPM_dPM_GC	0.611	1609	gPM_dPM_GC	0.684	1828	gPM_dPM_GC
Bacteria	Proteobacteria	Alphaproteobacteria	Ellin314/wr0007	Unclassified	sf_1	7222	Bacteria;Proteobacteria;Alphaproteobacteria;Ellin314/wr0007;Unclassified;sf_1;7222	60574	AF407727.1	Great Artesian Basin clone B79	Azs.lipoferum_subgroup clone B79	'02280104040000.7222	pPM_GC	0.812	1793	pPM_GC	0.5	794	pPM_GC	0.438	556	pPM_GC	0.562	577	pPM_GC	0.6	603	pPM_GC	0.812	1866	pPM_GC	0.867	811	pPM_GC	0.929	1066	pPM_GC	0.75	947	pPM_GC	0.875	947	pPM_GC	0.688	456	pPM_GC	0.812	1132	pPM_GC
Bacteria	Proteobacteria	Alphaproteobacteria	Azospirillales	Azospirillaceae	sf_1	7539	Bacteria;Proteobacteria;Alphaproteobacteria;Azospirillales;Azospirillaceae;sf_1;7539	78339	AJ401217.1	Rhodocista sp. AR2107	Azs.lipoferum_subgroup Rhodocista sp. AR2107	'02280104040000.7539	pPM_GC	0.923	1235	pPM_GC	0.41	858	pPM_GC	0.316	264	pPM_GC	0.184	99	pPM_GC	0.41	231	pPM_GC	0.833	2539	pPM_GC	0.6	1158	pPM_GC	0.684	432	pPM_GC	0.605	490	pPM_GC	0.811	1611	pPM_GC	0.432	704	pPM_GC	0.757	1355	pPM_GC
Bacteria	Proteobacteria	Alphaproteobacteria	Unclassified	Unclassified	sf_6	7575	Bacteria;Proteobacteria;Alphaproteobacteria;Unclassified;Unclassified;sf_6;7575				Azs.lipoferum_subgroup alpha clone JG37-AG-79	'02280104040000.7575	pPM_GC	0.909	1877	pPM_GC	0.81	772	pPM_GC	0.667	461	pPM_GC	0.636	338	pPM_GC	0.864	794	pPM_GC	0.773	2513	pPM_GC	0.909	2622	pPM_GC	0.857	1071	pPM_GC	0.952	1017	pPM_GC	1	2758	pPM_GC	0.864	1648	pPM_GC	0.952	3135	pPM_GC
Bacteria	Proteobacteria	Alphaproteobacteria	Unclassified	Unclassified	sf_6	7647	Bacteria;Proteobacteria;Alphaproteobacteria;Unclassified;Unclassified;sf_6;7647				Azs.lipoferum_subgroup alpha clone GuBH2-AD-23	'02280104040000.7647	gPM_dPM_GC	0.714	753	gPM_dPM_GC	0.65	605	gPM_dPM_GC	0.524	547	gPM_dPM_GC	0.4	127	gPM_dPM_GC	0.65	1116	gPM_dPM_GC	0.905	3777	gPM_dPM_GC	0.905	2530	gPM_dPM_GC	0.65	794	gPM_dPM_GC	0.619	511	gPM_dPM_GC	0.762	2453	gPM_dPM_GC	0.667	2457	gPM_dPM_GC	0.85	3398	gPM_dPM_GC
Bacteria	Proteobacteria	Alphaproteobacteria	Rhizobiales	Unclassified	sf_1	6726	Bacteria;Proteobacteria;Alphaproteobacteria;Rhizobiales;Unclassified;sf_1;6726				Sta.stellulata_subgroup Alpha AP-20	'02280106010000.6726	gPM_dPM_GC	0.96	1611	gPM_dPM_GC	0.522	1323	gPM_dPM_GC	0.522	589	gPM_dPM_GC	0.458	502	gPM_dPM_GC	0.5	605	gPM_dPM_GC	0.962	4145	gPM_dPM_GC	0.583	2122	gPM_dPM_GC	0.583	736	gPM_dPM_GC	0.52	1030	gPM_dPM_GC	0.72	1819	gPM_dPM_GC	0.524	1673	gPM_dPM_GC	0.636	2840	gPM_dPM_GC
Bacteria	Proteobacteria	Alphaproteobacteria	Unclassified	Unclassified	sf_6	6920	Bacteria;Proteobacteria;Alphaproteobacteria;Unclassified;Unclassified;sf_6;6920	107472	AY486423.1	Pseudovibrio denitrificans str. DN34	Sta.stellulata_subgroup str. MBIC3368.	'02280106010000.6920	pPM_GC	1	1013	pPM_GC	0.647	259	pPM_GC	0.471	119	pPM_GC	0.562	192	pPM_GC	0.824	467	pPM_GC	0.882	2204	pPM_GC	0.941	1351	pPM_GC	0.765	806	pPM_GC	0.824	348	pPM_GC	0.882	1312	pPM_GC	0.706	558	pPM_GC	0.706	840	pPM_GC
Bacteria	Proteobacteria	Alphaproteobacteria	Unclassified	Unclassified	sf_6	6954	Bacteria;Proteobacteria;Alphaproteobacteria;Unclassified;Unclassified;sf_6;6954				Sta.stellulata_subgroup Paracoccus sp. isolate PRLISY02	'02280106010000.6954	pPM_GC	0.889	1504	pPM_GC	0.417	364	pPM_GC	0.444	742	pPM_GC	0.259	393	pPM_GC	0.538	791	pPM_GC	0.821	2941	pPM_GC	0.63	2153	pPM_GC	0.444	512	pPM_GC	0.63	1558	pPM_GC	0.714	1143	pPM_GC	0.481	1774	pPM_GC	0.654	2970	pPM_GC
Bacteria	Proteobacteria	Alphaproteobacteria	Unclassified	Unclassified	sf_6	7107	Bacteria;Proteobacteria;Alphaproteobacteria;Unclassified;Unclassified;sf_6;7107	4604	D88520.1	Stappia aggregata str. IAM12614	Agrobacterium stellulatum	'02280106010000.7107	gPM_dPM_GC	0.6	232	gPM_dPM_GC	0.375	52	gPM_dPM_GC	0	6	gPM_dPM_GC	0	7	gPM_dPM_GC	0.13	27	gPM_dPM_GC	0.792	459	gPM_dPM_GC	0.25	128	gPM_dPM_GC	0.048	39	gPM_dPM_GC	0.08	31	gPM_dPM_GC	0.739	112	gPM_dPM_GC	0.286	95	gPM_dPM_GC	0.286	77	gPM_dPM_GC
Bacteria	Proteobacteria	Alphaproteobacteria	Bradyrhizobiales	Hyphomicrobiaceae	sf_1	7473	Bacteria;Proteobacteria;Alphaproteobacteria;Bradyrhizobiales;Hyphomicrobiaceae;sf_1;7473	56510	AY102318.1	heavy metal-contaminated soil clone a13111	Hyp.denitrificans_subgroup clone a13111	'02280106020000.7473	gPM_dPM_GC	0.56	461	gPM_dPM_GC	0.731	424	gPM_dPM_GC	0.458	285	gPM_dPM_GC	0.5	305	gPM_dPM_GC	0.5	429	gPM_dPM_GC	0.696	1945	gPM_dPM_GC	0.739	1462	gPM_dPM_GC	0.696	532	gPM_dPM_GC	0.696	539	gPM_dPM_GC	0.72	1225	gPM_dPM_GC	0.609	880	gPM_dPM_GC	0.783	1718	gPM_dPM_GC
Bacteria	Proteobacteria	Alphaproteobacteria	Bradyrhizobiales	Hyphomicrobiaceae	sf_1	7641	Bacteria;Proteobacteria;Alphaproteobacteria;Bradyrhizobiales;Hyphomicrobiaceae;sf_1;7641	4622	Y14309.1	Hyphomicrobium facile str. H-526	Hyphomicrobium methylovorum	'02280106020000.7641	pPM_GC	0.667	1033	pPM_GC	0.815	907	pPM_GC	0.348	426	pPM_GC	0.208	179	pPM_GC	0.333	208	pPM_GC	0.741	2137	pPM_GC	0.375	670	pPM_GC	0.333	175	pPM_GC	0.48	305	pPM_GC	0.444	705	pPM_GC	0.32	656	pPM_GC	0.423	946	pPM_GC
Bacteria	Proteobacteria	Alphaproteobacteria	Bradyrhizobiales	Hyphomicrobiaceae	sf_1	7646	Bacteria;Proteobacteria;Alphaproteobacteria;Bradyrhizobiales;Hyphomicrobiaceae;sf_1;7646	4635	Y14304.1	Hyphomicrobium aestuarii str. DSM 1564	Hyphomicrobium zavarzinii	'02280106030000.7646	gPM_dPM	0.5	433	gPM_dPM	0.333	277	gPM_dPM	0.25	89	gPM_dPM	0.333	83	gPM_dPM	0.667	240	gPM_dPM	0.917	1528	gPM_dPM	0.75	1589	gPM_dPM	0.333	379	gPM_dPM	0.333	547	gPM_dPM	0.917	1917	gPM_dPM	0.667	469	gPM_dPM	0.667	1697	gPM_dPM
Bacteria	Proteobacteria	Alphaproteobacteria	Bradyrhizobiales	Beijerinck/Rhodoplan/Methylocyst	sf_3	6651	Bacteria;Proteobacteria;Alphaproteobacteria;Bradyrhizobiales;Beijerinck/Rhodoplan/Methylocyst;sf_3;6651	105891	AB119196.1	Beijerinckia indica	Bl.viridis_assemblage Alpha AP-12	'02280106080000.6651	pPM_GC	0.182	183	pPM_GC	0.455	128	pPM_GC	0.182	34	pPM_GC	0.727	235	pPM_GC	0.273	165	pPM_GC	1	522	pPM_GC	0.727	582	pPM_GC	0.182	245	pPM_GC	0.727	383	pPM_GC	1	1399	pPM_GC	0.3	176	pPM_GC	0.364	529	pPM_GC
Bacteria	Proteobacteria	Alphaproteobacteria	Bradyrhizobiales	Xanthobacteraceae	sf_1	6660	Bacteria;Proteobacteria;Alphaproteobacteria;Bradyrhizobiales;Xanthobacteraceae;sf_1;6660	4708	D11342.1	Azorhizobium caulinodans str. ORS 571	Azorhizobium caulinodans	'02280106080000.6660	pPM_GC	1	672	pPM_GC	0.375	170	pPM_GC	0.375	155	pPM_GC	0.2	78	pPM_GC	0.471	313	pPM_GC	0.941	2892	pPM_GC	0.941	1398	pPM_GC	0.625	454	pPM_GC	0.625	582	pPM_GC	0.875	1518	pPM_GC	0.5	796	pPM_GC	0.588	1397	pPM_GC
Bacteria	Proteobacteria	Alphaproteobacteria	Bradyrhizobiales	Unclassified	sf_1	6711	Bacteria;Proteobacteria;Alphaproteobacteria;Bradyrhizobiales;Unclassified;sf_1;6711	82197	AY078053.1	Microvirga subterranea str. FaiI4; ATCC BAA-295; DSM 14364	Corbulabacter subterraneus	'02280106080000.6711	gPM_dPM_GC	0.758	1037	gPM_dPM_GC	0.636	877	gPM_dPM_GC	0.333	878	gPM_dPM_GC	0.394	216	gPM_dPM_GC	0.576	666	gPM_dPM_GC	0.824	3490	gPM_dPM_GC	0.788	2407	gPM_dPM_GC	0.576	1424	gPM_dPM_GC	0.618	1348	gPM_dPM_GC	0.853	2686	gPM_dPM_GC	0.645	1826	gPM_dPM_GC	0.75	3281	gPM_dPM_GC
Bacteria	Proteobacteria	Alphaproteobacteria	Rhizobiales	Hyphomicrobiaceae	sf_1	6822	Bacteria;Proteobacteria;Alphaproteobacteria;Rhizobiales;Hyphomicrobiaceae;sf_1;6822				Blastochloris viridis	'02280106080000.6822	pPM_GC	0.815	856	pPM_GC	0.481	327	pPM_GC	0.32	170	pPM_GC	0.213	141	pPM_GC	0.547	443	pPM_GC	0.866	2217	pPM_GC	0.692	1703	pPM_GC	0.468	1108	pPM_GC	0.557	825	pPM_GC	0.872	1583	pPM_GC	0.48	641	pPM_GC	0.636	1343	pPM_GC
Bacteria	Proteobacteria	Alphaproteobacteria	Rhizobiales	Unclassified	sf_1	6836	Bacteria;Proteobacteria;Alphaproteobacteria;Rhizobiales;Unclassified;sf_1;6836				Bl.viridis_assemblage clone RCP1-19	'02280106080000.6836	gPM_dPM_GC	0.364	468	gPM_dPM_GC	0.273	151	gPM_dPM_GC	0.182	46	gPM_dPM_GC	0.3	68	gPM_dPM_GC	0.364	92	gPM_dPM_GC	0.545	1539	gPM_dPM_GC	0.455	490	gPM_dPM_GC	0.273	193	gPM_dPM_GC	0.273	97	gPM_dPM_GC	0.5	674	gPM_dPM_GC	0.364	293	gPM_dPM_GC	0.364	482	gPM_dPM_GC
Bacteria	Proteobacteria	Alphaproteobacteria	Ellin329/Riz1046	Unclassified	sf_1	6945	Bacteria;Proteobacteria;Alphaproteobacteria;Ellin329/Riz1046;Unclassified;sf_1;6945	74124	AB081581.1	Rhizobiales str. A48	Bl.viridis_assemblage Rhizobiales str. A48	'02280106080000.6945	gPM_dPM_GC	0.75	1960	gPM_dPM_GC	0.667	1673	gPM_dPM_GC	0.692	2072	gPM_dPM_GC	0.5	651	gPM_dPM_GC	0.769	2610	gPM_dPM_GC	1	3966	gPM_dPM_GC	0.769	5189	gPM_dPM_GC	0.692	2354	gPM_dPM_GC	0.846	2230	gPM_dPM_GC	0.923	3104	gPM_dPM_GC	0.692	3932	gPM_dPM_GC	0.846	4863	gPM_dPM_GC
Bacteria	Proteobacteria	Alphaproteobacteria	Bradyrhizobiales	Xanthobacteraceae	sf_1	6971	Bacteria;Proteobacteria;Alphaproteobacteria;Bradyrhizobiales;Xanthobacteraceae;sf_1;6971	79071	AY177367.2	Thiobacillus sp. str. 104	Bl.viridis_assemblage Thiobacillus sp. 104	'02280106080000.6971	pPM_GC	0.825	1214	pPM_GC	0.426	478	pPM_GC	0.302	377	pPM_GC	0.254	537	pPM_GC	0.484	534	pPM_GC	0.902	2857	pPM_GC	0.65	1709	pPM_GC	0.525	1110	pPM_GC	0.468	784	pPM_GC	0.867	1247	pPM_GC	0.467	841	pPM_GC	0.582	1577	pPM_GC
Bacteria	Proteobacteria	Alphaproteobacteria	Bradyrhizobiales	Unclassified	sf_1	7067	Bacteria;Proteobacteria;Alphaproteobacteria;Bradyrhizobiales;Unclassified;sf_1;7067	39566	AB033757.1	Blastochloris sulfoviridis str. GN1	Blastochloris viridis c2	'02280106080000.7067	pPM_GC	0.903	960	pPM_GC	0.544	370	pPM_GC	0.358	190	pPM_GC	0.235	156	pPM_GC	0.621	505	pPM_GC	0.959	2457	pPM_GC	0.757	1872	pPM_GC	0.5	1219	pPM_GC	0.597	906	pPM_GC	0.944	1738	pPM_GC	0.545	731	pPM_GC	0.71	1502	pPM_GC
Bacteria	Proteobacteria	Alphaproteobacteria	Rhizobiales	Hyphomicrobiaceae	sf_1	7101	Bacteria;Proteobacteria;Alphaproteobacteria;Rhizobiales;Hyphomicrobiaceae;sf_1;7101				Blastochloris viridis c4	'02280106080000.7101	pPM_GC	0.815	856	pPM_GC	0.481	327	pPM_GC	0.32	170	pPM_GC	0.213	141	pPM_GC	0.547	443	pPM_GC	0.866	2217	pPM_GC	0.692	1703	pPM_GC	0.468	1108	pPM_GC	0.557	825	pPM_GC	0.872	1583	pPM_GC	0.48	641	pPM_GC	0.636	1343	pPM_GC
Bacteria	Proteobacteria	Alphaproteobacteria	Bradyrhizobiales	Beijerinck/Rhodoplan/Methylocyst	sf_3	7141	Bacteria;Proteobacteria;Alphaproteobacteria;Bradyrhizobiales;Beijerinck/Rhodoplan/Methylocyst;sf_3;7141	70971	D25311.1	Rhodoplanes elegans str. AS130	Rhodoplanes elegans	'02280106080000.7141	pPM_GC	0.729	545	pPM_GC	0.435	161	pPM_GC	0.174	73	pPM_GC	0.265	132	pPM_GC	0.441	264	pPM_GC	0.843	1555	pPM_GC	0.629	580	pPM_GC	0.426	761	pPM_GC	0.58	306	pPM_GC	0.817	1077	pPM_GC	0.478	367	pPM_GC	0.507	494	pPM_GC
Bacteria	Proteobacteria	Alphaproteobacteria	Ellin329/Riz1046	Unclassified	sf_1	7194	Bacteria;Proteobacteria;Alphaproteobacteria;Ellin329/Riz1046;Unclassified;sf_1;7194	58086	AF498744.1	soil isolate Ellin362	Bl.viridis_assemblage Ellin362	'02280106080000.7194	pPM_GC	0.737	1789	pPM_GC	0.556	277	pPM_GC	0.579	449	pPM_GC	0.368	126	pPM_GC	0.737	891	pPM_GC	0.842	2774	pPM_GC	0.895	3371	pPM_GC	0.632	1152	pPM_GC	0.684	1653	pPM_GC	0.789	2962	pPM_GC	0.684	1704	pPM_GC	0.684	3343	pPM_GC
Bacteria	Proteobacteria	Alphaproteobacteria	Bradyrhizobiales	Unclassified	sf_1	7264	Bacteria;Proteobacteria;Alphaproteobacteria;Bradyrhizobiales;Unclassified;sf_1;7264	66234	AF508112.1	Bosea thiooxidans TJ1	Bosea thiooxidans	'02280106080000.7264	pPM_GC	0.744	713	pPM_GC	0.625	780	pPM_GC	0.359	297	pPM_GC	0.205	160	pPM_GC	0.737	672	pPM_GC	0.875	2959	pPM_GC	0.875	1498	pPM_GC	0.475	565	pPM_GC	0.65	589	pPM_GC	0.95	1203	pPM_GC	0.649	1007	pPM_GC	0.744	1222	pPM_GC
Bacteria	Proteobacteria	Alphaproteobacteria	Bradyrhizobiales	Beijerinck/Rhodoplan/Methylocyst	sf_3	7275	Bacteria;Proteobacteria;Alphaproteobacteria;Bradyrhizobiales;Beijerinck/Rhodoplan/Methylocyst;sf_3;7275	83531	AY221076.1	Mammoth cave clone CCU18	Bl.viridis_assemblage clone CCU18	'02280106080000.7275	pPM_GC	0.941	718	pPM_GC	0.46	147	pPM_GC	0.2	71	pPM_GC	0.204	124	pPM_GC	0.531	296	pPM_GC	0.922	2076	pPM_GC	0.82	667	pPM_GC	0.569	934	pPM_GC	0.627	231	pPM_GC	0.941	1071	pPM_GC	0.604	402	pPM_GC	0.612	448	pPM_GC
Bacteria	Proteobacteria	Alphaproteobacteria	Rhizobiales	Unclassified	sf_1	7295	Bacteria;Proteobacteria;Alphaproteobacteria;Rhizobiales;Unclassified;sf_1;7295				Bl.viridis_assemblage alpha clone 1557	'02280106080000.7295	gPM_dPM_GC	0.818	401	gPM_dPM_GC	0.273	57	gPM_dPM_GC	0.182	42	gPM_dPM_GC	0.182	60	gPM_dPM_GC	0.364	43	gPM_dPM_GC	0.818	1033	gPM_dPM_GC	0.455	500	gPM_dPM_GC	0.182	217	gPM_dPM_GC	0.545	507	gPM_dPM_GC	0.6	750	gPM_dPM_GC	0.182	74	gPM_dPM_GC	0.727	578	gPM_dPM_GC
Bacteria	Proteobacteria	Alphaproteobacteria	Rhizobiales	Unclassified	sf_1	7339	Bacteria;Proteobacteria;Alphaproteobacteria;Rhizobiales;Unclassified;sf_1;7339				Bl.viridis_assemblage clone csbio160171	'02280106080000.7339	gPM_dPM_GC	0.333	97	gPM_dPM_GC	0.182	32	gPM_dPM_GC	0.167	46	gPM_dPM_GC	0	18	gPM_dPM_GC	0.455	155	gPM_dPM_GC	0.909	1971	gPM_dPM_GC	0.727	1273	gPM_dPM_GC	0.273	94	gPM_dPM_GC	0.364	76	gPM_dPM_GC	0.818	422	gPM_dPM_GC	0.455	356	gPM_dPM_GC	0.545	680	gPM_dPM_GC
Bacteria	Proteobacteria	Alphaproteobacteria	Rhizobiales	Hyphomicrobiaceae	sf_1	7392	Bacteria;Proteobacteria;Alphaproteobacteria;Rhizobiales;Hyphomicrobiaceae;sf_1;7392				Bl.viridis_assemblage alpha clone JG36-TzT-182	'02280106080000.7392	pPM_GC	0.809	891	pPM_GC	0.565	214	pPM_GC	0.391	215	pPM_GC	0.333	188	pPM_GC	0.625	466	pPM_GC	0.896	2925	pPM_GC	0.936	1679	pPM_GC	0.511	677	pPM_GC	0.681	971	pPM_GC	0.979	2283	pPM_GC	0.644	955	pPM_GC	0.702	1585	pPM_GC
Bacteria	Proteobacteria	Alphaproteobacteria	Bradyrhizobiales	Beijerinck/Rhodoplan/Methylocyst	sf_3	6722	Bacteria;Proteobacteria;Alphaproteobacteria;Bradyrhizobiales;Beijerinck/Rhodoplan/Methylocyst;sf_3;6722				Msi.trichosporium_subgroup clone Tc66	'02280106090000.6722	gPM_GC	0.8	231	gPM_GC	0	16	gPM_GC	0.143	23	gPM_GC	0.154	36	gPM_GC	0.333	42	gPM_GC	0.357	539	gPM_GC	0.615	306	gPM_GC	0.385	192	gPM_GC	0.615	130	gPM_GC	0.643	822	gPM_GC	0.333	131	gPM_GC	0.667	508	gPM_GC
Bacteria	Proteobacteria	Alphaproteobacteria	Unclassified	Unclassified	sf_6	6898	Bacteria;Proteobacteria;Alphaproteobacteria;Unclassified;Unclassified;sf_6;6898	65465	AY102320.1	heavy metal-contaminated soil clone a13113	Msi.trichosporium_subgroup clone a13113	'02280106090000.6898	pPM_GC	0.723	927	pPM_GC	0.638	170	pPM_GC	0.435	251	pPM_GC	0.467	214	pPM_GC	0.646	527	pPM_GC	0.918	2256	pPM_GC	0.837	1952	pPM_GC	0.438	811	pPM_GC	0.771	1417	pPM_GC	0.959	2235	pPM_GC	0.689	967	pPM_GC	0.739	1709	pPM_GC
Bacteria	Proteobacteria	Alphaproteobacteria	Bradyrhizobiales	Beijerinck/Rhodoplan/Methylocyst	sf_3	7219	Bacteria;Proteobacteria;Alphaproteobacteria;Bradyrhizobiales;Beijerinck/Rhodoplan/Methylocyst;sf_3;7219	4737	M95665.1	Methylosinus sporium	Methylosinus sporium	'02280106090000.7219	pPM_GC	0.63	691	pPM_GC	0.667	256	pPM_GC	0.37	145	pPM_GC	0.692	453	pPM_GC	0.577	298	pPM_GC	1	1305	pPM_GC	0.846	1079	pPM_GC	0.519	1030	pPM_GC	0.778	559	pPM_GC	1	1628	pPM_GC	0.56	632	pPM_GC	0.519	801	pPM_GC
Bacteria	Proteobacteria	Alphaproteobacteria	Bradyrhizobiales	Beijerinck/Rhodoplan/Methylocyst	sf_3	7640	Bacteria;Proteobacteria;Alphaproteobacteria;Bradyrhizobiales;Beijerinck/Rhodoplan/Methylocyst;sf_3;7640	4739	AF150804.1	Methylosinus trichosporium	Methylosinus trichosporium	'02280106090000.7640	pPM_GC	0.613	717	pPM_GC	0.645	312	pPM_GC	0.379	145	pPM_GC	0.633	387	pPM_GC	0.484	286	pPM_GC	0.903	1238	pPM_GC	0.793	1076	pPM_GC	0.452	1006	pPM_GC	0.71	697	pPM_GC	1	1789	pPM_GC	0.483	463	pPM_GC	0.467	740	pPM_GC
Bacteria	Proteobacteria	Alphaproteobacteria	Bradyrhizobiales	Beijerinck/Rhodoplan/Methylocyst	sf_3	6762	Bacteria;Proteobacteria;Alphaproteobacteria;Bradyrhizobiales;Beijerinck/Rhodoplan/Methylocyst;sf_3;6762	61190	AY080913.1	acidic forest soil clone UP8	Bei.indica_subgroup clone UP8	'02280106100000.6762	pPM_GC	0.696	790	pPM_GC	0.407	307	pPM_GC	0.28	157	pPM_GC	0.264	103	pPM_GC	0.404	265	pPM_GC	0.857	1819	pPM_GC	0.685	2191	pPM_GC	0.473	716	pPM_GC	0.625	1471	pPM_GC	0.911	2571	pPM_GC	0.431	595	pPM_GC	0.574	1832	pPM_GC
Bacteria	Proteobacteria	Alphaproteobacteria	Rhizobiales	Unclassified	sf_1	7147	Bacteria;Proteobacteria;Alphaproteobacteria;Rhizobiales;Unclassified;sf_1;7147				Bei.indica_subgroup alpha clone JG30a-KF-59	'02280106100000.7147	pPM_GC	0.711	740	pPM_GC	0.545	700	pPM_GC	0.362	489	pPM_GC	0.435	249	pPM_GC	0.478	675	pPM_GC	0.891	2512	pPM_GC	0.761	1816	pPM_GC	0.511	633	pPM_GC	0.565	540	pPM_GC	0.87	1222	pPM_GC	0.442	1203	pPM_GC	0.524	1933	pPM_GC
Bacteria	Proteobacteria	Alphaproteobacteria	Bradyrhizobiales	Beijerinck/Rhodoplan/Methylocyst	sf_3	7153	Bacteria;Proteobacteria;Alphaproteobacteria;Bradyrhizobiales;Beijerinck/Rhodoplan/Methylocyst;sf_3;7153	105258	AJ563928.1	Methylocella tundrae str. Y1	Methylocella tundrae	'02280106100000.7153	pPM_GC	0.918	1190	pPM_GC	0.534	458	pPM_GC	0.463	247	pPM_GC	0.316	142	pPM_GC	0.569	473	pPM_GC	0.951	2427	pPM_GC	0.81	2567	pPM_GC	0.633	1421	pPM_GC	0.656	1505	pPM_GC	0.983	2765	pPM_GC	0.589	853	pPM_GC	0.69	2110	pPM_GC
Bacteria	Proteobacteria	Alphaproteobacteria	Bradyrhizobiales	Unclassified	sf_1	7199	Bacteria;Proteobacteria;Alphaproteobacteria;Bradyrhizobiales;Unclassified;sf_1;7199	76517	AJ532683.1	uranium mill tailings clone Gitt-KF-194	Bei.indica_subgroup alpha clone Gitt-KF-194	'02280106100000.7199	pPM_GC	0.821	1116	pPM_GC	0.556	466	pPM_GC	0.393	398	pPM_GC	0.444	335	pPM_GC	0.571	391	pPM_GC	0.964	2871	pPM_GC	0.929	2040	pPM_GC	0.643	751	pPM_GC	0.607	1145	pPM_GC	0.929	1925	pPM_GC	0.615	804	pPM_GC	0.714	1911	pPM_GC
Bacteria	Proteobacteria	Alphaproteobacteria	Rhizobiales	Beijerinck/Rhodoplan/Methylocyst	sf_1	7591	Bacteria;Proteobacteria;Alphaproteobacteria;Rhizobiales;Beijerinck/Rhodoplan/Methylocyst;sf_1;7591				Bei.indica_subgroup alpha clone W2b-8B	'02280106100000.7591	pPM_GC	0.767	942	pPM_GC	0.621	381	pPM_GC	0.321	170	pPM_GC	0.5	202	pPM_GC	0.483	392	pPM_GC	0.9	2002	pPM_GC	0.621	1075	pPM_GC	0.533	1172	pPM_GC	0.6	382	pPM_GC	0.931	1027	pPM_GC	0.407	439	pPM_GC	0.571	827	pPM_GC
Bacteria	Proteobacteria	Alphaproteobacteria	Rhizobiales	Unclassified	sf_1	7060	Bacteria;Proteobacteria;Alphaproteobacteria;Rhizobiales;Unclassified;sf_1;7060				Mlb.extorquens_subgroup alpha clone Sh765B-TzT-3	'02280106110100.7060	gPM_dPM_GC	0.381	201	gPM_dPM_GC	0.261	143	gPM_dPM_GC	0.227	72	gPM_dPM_GC	0.091	47	gPM_dPM_GC	0.333	269	gPM_dPM_GC	0.591	1161	gPM_dPM_GC	0.545	495	gPM_dPM_GC	0.35	328	gPM_dPM_GC	0.318	99	gPM_dPM_GC	0.682	703	gPM_dPM_GC	0.333	375	gPM_dPM_GC	0.455	501	gPM_dPM_GC
Bacteria	Proteobacteria	Alphaproteobacteria	Bradyrhizobiales	Methylobacteriaceae	sf_1	7585	Bacteria;Proteobacteria;Alphaproteobacteria;Bradyrhizobiales;Methylobacteriaceae;sf_1;7585	4788	U58018.1	Methylobacterium thiocyanatum str. ALL/SCN-P	Methylobacterium extorquens	'02280106110100.7585	pPM_GC	0.818	989	pPM_GC	0.7	224	pPM_GC	0.455	232	pPM_GC	0.591	314	pPM_GC	0.524	157	pPM_GC	0.955	1208	pPM_GC	0.909	2377	pPM_GC	0.773	1468	pPM_GC	0.818	2777	pPM_GC	0.955	5548	pPM_GC	0.818	865	pPM_GC	0.909	2571	pPM_GC
Bacteria	Proteobacteria	Alphaproteobacteria	Bradyrhizobiales	Methylobacteriaceae	sf_1	7004	Bacteria;Proteobacteria;Alphaproteobacteria;Bradyrhizobiales;Methylobacteriaceae;sf_1;7004	81189	AY169421.1	Methylobacterium fujisawaense	Methylobacterium fujisawaense	'02280106110200.7004	pPM_GC	0.864	1119	pPM_GC	0.818	380	pPM_GC	0.571	338	pPM_GC	0.5	276	pPM_GC	0.65	209	pPM_GC	0.857	2013	pPM_GC	0.818	2559	pPM_GC	0.727	2378	pPM_GC	0.818	2537	pPM_GC	0.85	3831	pPM_GC	0.75	823	pPM_GC	0.85	2047	pPM_GC
Bacteria	Proteobacteria	Alphaproteobacteria	Bradyrhizobiales	Methylobacteriaceae	sf_1	7611	Bacteria;Proteobacteria;Alphaproteobacteria;Bradyrhizobiales;Methylobacteriaceae;sf_1;7611	26317	AJ400919.1	Methylobacterium mesophilicum str. JCM 2829	Methylobacterium mesophilicum	'02280106110200.7611	gPM_dPM_GC	0	2	gPM_dPM_GC	0.667	107	gPM_dPM_GC	0	1	gPM_dPM_GC	0	36	gPM_dPM_GC	0	1	gPM_dPM_GC	0	4	gPM_dPM_GC	0	5	gPM_dPM_GC	0	3	gPM_dPM_GC	0.091	28	gPM_dPM_GC	0	22	gPM_dPM_GC	0	1	gPM_dPM_GC	0	1	gPM_dPM_GC
Bacteria	Proteobacteria	Alphaproteobacteria	Bradyrhizobiales	Unclassified	sf_1	7143	Bacteria;Proteobacteria;Alphaproteobacteria;Bradyrhizobiales;Unclassified;sf_1;7143	47211	AF288309.1	Bosea massiliensis str. 63287	Afipia genosp c2	'02280106110400.7143	gPM_dPM_GC	0.5	226	gPM_dPM_GC	0.1	35	gPM_dPM_GC	0.1	26	gPM_dPM_GC	0.158	71	gPM_dPM_GC	0.222	46	gPM_dPM_GC	0.895	344	gPM_dPM_GC	0.632	190	gPM_dPM_GC	0.15	76	gPM_dPM_GC	0.2	81	gPM_dPM_GC	0.647	165	gPM_dPM_GC	0.222	68	gPM_dPM_GC	0.211	81	gPM_dPM_GC
Bacteria	Proteobacteria	Alphaproteobacteria	Rhizobiales	Bradyrhizobiaceae	sf_1	7029	Bacteria;Proteobacteria;Alphaproteobacteria;Rhizobiales;Bradyrhizobiaceae;sf_1;7029				Afipia.felis_subgroup alpha clone BIfci45	'02280106120100.7029	pPM_GC	0.689	578	pPM_GC	0.636	203	pPM_GC	0.535	558	pPM_GC	0.489	329	pPM_GC	0.628	754	pPM_GC	0.955	3137	pPM_GC	0.841	2451	pPM_GC	0.698	910	pPM_GC	0.795	1749	pPM_GC	0.978	3355	pPM_GC	0.756	1708	pPM_GC	0.744	3297	pPM_GC
Bacteria	Proteobacteria	Alphaproteobacteria	Bradyrhizobiales	Bradyrhizobiaceae	sf_1	7403	Bacteria;Proteobacteria;Alphaproteobacteria;Bradyrhizobiales;Bradyrhizobiaceae;sf_1;7403	77914	AB099659.1	Oligotropha carboxidovorans str. S23	Afipia felis	'02280106120100.7403	pPM_GC	0.263	231	pPM_GC	0.389	64	pPM_GC	0.222	59	pPM_GC	0.526	244	pPM_GC	0.333	57	pPM_GC	0.889	515	pPM_GC	0.632	439	pPM_GC	0.278	141	pPM_GC	0.526	187	pPM_GC	0.947	537	pPM_GC	0.375	368	pPM_GC	0.412	490	pPM_GC
Bacteria	Proteobacteria	Alphaproteobacteria	Bradyrhizobiales	Bradyrhizobiaceae	sf_1	6927	Bacteria;Proteobacteria;Alphaproteobacteria;Bradyrhizobiales;Bradyrhizobiaceae;sf_1;6927	4843	L11663.1	Nitrobacter hamburgensis str. X14	Nitrobacter winogradskyi	'02280106120400.6927	pPM_GC	0.222	215	pPM_GC	0.412	59	pPM_GC	0.235	73	pPM_GC	0.5	202	pPM_GC	0.294	80	pPM_GC	0.882	435	pPM_GC	0.611	692	pPM_GC	0.235	375	pPM_GC	0.5	350	pPM_GC	0.944	865	pPM_GC	0.333	587	pPM_GC	0.375	714	pPM_GC
Bacteria	Proteobacteria	Alphaproteobacteria	Bradyrhizobiales	Bradyrhizobiaceae	sf_1	7438	Bacteria;Proteobacteria;Alphaproteobacteria;Bradyrhizobiales;Bradyrhizobiaceae;sf_1;7438	56503	AY055798.1	Nitrobacter sp. str. KB212	Ntb.winogradskyi_subgroup Nitrobacter sp. KB212	'02280106120400.7438	gPM_dPM	0.667	805	gPM_dPM	0.417	190	gPM_dPM	0.385	554	gPM_dPM	0.385	407	gPM_dPM	0.462	798	gPM_dPM	0.5	1371	gPM_dPM	0.5	3136	gPM_dPM	0.417	1349	gPM_dPM	0.357	1651	gPM_dPM	0.643	2258	gPM_dPM	0.429	1702	gPM_dPM	0.5	2871	gPM_dPM
Bacteria	Proteobacteria	Alphaproteobacteria	Bradyrhizobiales	Bradyrhizobiaceae	sf_1	6768	Bacteria;Proteobacteria;Alphaproteobacteria;Bradyrhizobiales;Bradyrhizobiaceae;sf_1;6768	4850	M59068.1	Rhodopseudomonas palustris str. GH	Rhodopseudomonas palustris	'02280106120500.6768	pPM_GC	0.562	1058	pPM_GC	0.4	92	pPM_GC	0.375	217	pPM_GC	0.424	250	pPM_GC	0.516	331	pPM_GC	0.75	822	pPM_GC	0.758	1213	pPM_GC	0.406	593	pPM_GC	0.636	1005	pPM_GC	0.939	1199	pPM_GC	0.552	1117	pPM_GC	0.633	1405	pPM_GC
Bacteria	Proteobacteria	Alphaproteobacteria	Bradyrhizobiales	Bradyrhizobiaceae	sf_1	6799	Bacteria;Proteobacteria;Alphaproteobacteria;Bradyrhizobiales;Bradyrhizobiaceae;sf_1;6799	4865	D12700.1	Rhodopseudomonas palustris str. ATCC 17001	Rhodopseudomonas palustris c2	'02280106120500.6799	pPM_GC	0.567	1111	pPM_GC	0.444	100	pPM_GC	0.414	239	pPM_GC	0.467	271	pPM_GC	0.536	351	pPM_GC	0.793	831	pPM_GC	0.8	1318	pPM_GC	0.414	637	pPM_GC	0.667	1108	pPM_GC	0.967	1289	pPM_GC	0.577	1239	pPM_GC	0.667	1547	pPM_GC
Bacteria	Proteobacteria	Alphaproteobacteria	Bradyrhizobiales	Bradyrhizobiaceae	sf_1	7316	Bacteria;Proteobacteria;Alphaproteobacteria;Bradyrhizobiales;Bradyrhizobiaceae;sf_1;7316				Rhodopseudomonas palustris c3	'02280106120500.7316	pPM_GC	0.333	353	pPM_GC	0.429	98	pPM_GC	0.286	84	pPM_GC	0.5	244	pPM_GC	0.381	94	pPM_GC	0.81	532	pPM_GC	0.636	632	pPM_GC	0.333	369	pPM_GC	0.5	361	pPM_GC	0.909	746	pPM_GC	0.421	528	pPM_GC	0.45	644	pPM_GC
Bacteria	Proteobacteria	Alphaproteobacteria	Bradyrhizobiales	Bradyrhizobiaceae	sf_1	7333	Bacteria;Proteobacteria;Alphaproteobacteria;Bradyrhizobiales;Bradyrhizobiaceae;sf_1;7333	4914	U87768.1	Afipia genosp. 4 str. G3644	Rhodopseudomonas palustris c4	'02280106120500.7333	pPM_GC	0.333	353	pPM_GC	0.429	98	pPM_GC	0.286	84	pPM_GC	0.5	244	pPM_GC	0.381	94	pPM_GC	0.81	532	pPM_GC	0.636	632	pPM_GC	0.333	369	pPM_GC	0.5	361	pPM_GC	0.909	746	pPM_GC	0.421	528	pPM_GC	0.45	644	pPM_GC
Bacteria	Proteobacteria	Alphaproteobacteria	Bradyrhizobiales	Bradyrhizobiaceae	sf_1	6941	Bacteria;Proteobacteria;Alphaproteobacteria;Bradyrhizobiales;Bradyrhizobiaceae;sf_1;6941	63890	AB087719.1	Rhodopseudomonas rhenobacensis str. Klemme Rb	Bradyrhizobium japonicum c6	'02280106120800.6941	pPM	0.667	1013	pPM	0.2	39	pPM	0.2	37	pPM	0.25	186	pPM	0.267	37	pPM	0.4	250	pPM	0.312	133	pPM	0.267	134	pPM	0.25	138	pPM	0.812	223	pPM	0.286	118	pPM	0.286	143	pPM
Bacteria	Proteobacteria	Alphaproteobacteria	Bradyrhizobiales	Bradyrhizobiaceae	sf_1	7077	Bacteria;Proteobacteria;Alphaproteobacteria;Bradyrhizobiales;Bradyrhizobiaceae;sf_1;7077	39678	AF288303.1	isolate str. 34626	Bdr.lupini_subgroup Alpha 34626	'02280106120800.7077	gPM_GC	0.267	83	gPM_GC	0	4	gPM_GC	0	1	gPM_GC	0	18	gPM_GC	0.067	2	gPM_GC	0.294	81	gPM_GC	0.062	8	gPM_GC	0	23	gPM_GC	0	13	gPM_GC	0.188	21	gPM_GC	0	2	gPM_GC	0.067	7	gPM_GC
Bacteria	Proteobacteria	Alphaproteobacteria	Bradyrhizobiales	Bradyrhizobiaceae	sf_1	7087	Bacteria;Proteobacteria;Alphaproteobacteria;Bradyrhizobiales;Bradyrhizobiaceae;sf_1;7087	61020	AF530468.1	Bradyrhizobium japonicum HA1	Bradyrhizobium japonicum	'02280106120800.7087	pPM_GC	0.348	333	pPM_GC	0.435	92	pPM_GC	0.261	76	pPM_GC	0.542	248	pPM_GC	0.364	90	pPM_GC	0.826	602	pPM_GC	0.625	587	pPM_GC	0.304	337	pPM_GC	0.5	338	pPM_GC	0.917	727	pPM_GC	0.4	500	pPM_GC	0.429	611	pPM_GC
Bacteria	Proteobacteria	Alphaproteobacteria	Bradyrhizobiales	Bradyrhizobiaceae	sf_1	7398	Bacteria;Proteobacteria;Alphaproteobacteria;Bradyrhizobiales;Bradyrhizobiaceae;sf_1;7398	69453	AF208514.1	Bradyrhizobium japonicum str. USDA 38	Bradyrhizobium japonicum c7	'02280106120800.7398	pPM_GC	0.318	336	pPM_GC	0.409	93	pPM_GC	0.273	79	pPM_GC	0.522	246	pPM_GC	0.364	90	pPM_GC	0.818	515	pPM_GC	0.609	605	pPM_GC	0.318	352	pPM_GC	0.522	351	pPM_GC	0.913	753	pPM_GC	0.4	500	pPM_GC	0.429	611	pPM_GC
Bacteria	Proteobacteria	Alphaproteobacteria	Bradyrhizobiales	Bradyrhizobiaceae	sf_1	6636	Bacteria;Proteobacteria;Alphaproteobacteria;Bradyrhizobiales;Bradyrhizobiaceae;sf_1;6636	4946	U35000.3	Bradyrhizobium elkanii str. USDA 76	Bradyrhizobium elkanii	'02280106121000.6636	pPM_GC	0.6	1005	pPM_GC	0.5	852	pPM_GC	0.425	644	pPM_GC	0.425	262	pPM_GC	0.641	872	pPM_GC	0.9	1959	pPM_GC	0.78	1939	pPM_GC	0.425	727	pPM_GC	0.634	765	pPM_GC	0.951	1548	pPM_GC	0.649	1448	pPM_GC	0.684	2039	pPM_GC
Bacteria	Proteobacteria	Alphaproteobacteria	Bradyrhizobiales	Bradyrhizobiaceae	sf_1	6867	Bacteria;Proteobacteria;Alphaproteobacteria;Bradyrhizobiales;Bradyrhizobiaceae;sf_1;6867	65458	AY102327.1	heavy metal-contaminated soil clone a13131	Bdr.elkanii_subgroup clone a13131	'02280106121000.6867	pPM_GC	0.659	856	pPM_GC	0.5	175	pPM_GC	0.45	261	pPM_GC	0.55	292	pPM_GC	0.513	252	pPM_GC	0.927	1386	pPM_GC	0.81	1481	pPM_GC	0.525	746	pPM_GC	0.762	1794	pPM_GC	0.952	1969	pPM_GC	0.622	683	pPM_GC	0.632	1330	pPM_GC
Bacteria	Proteobacteria	Alphaproteobacteria	Bradyrhizobiales	Bradyrhizobiaceae	sf_1	6887	Bacteria;Proteobacteria;Alphaproteobacteria;Bradyrhizobiales;Bradyrhizobiaceae;sf_1;6887	49293	AB067729.1	Bradyrhizobium str. YB2	Bradyrhizobium elkanii c2	'02280106121000.6887	pPM_GC	0.762	1040	pPM_GC	0.389	94	pPM_GC	0.429	143	pPM_GC	0.286	129	pPM_GC	0.714	633	pPM_GC	0.81	1558	pPM_GC	0.727	1152	pPM_GC	0.476	250	pPM_GC	0.591	196	pPM_GC	0.909	631	pPM_GC	0.7	1078	pPM_GC	0.789	1392	pPM_GC
Bacteria	Proteobacteria	Alphaproteobacteria	Bradyrhizobiales	Bradyrhizobiaceae	sf_1	7044	Bacteria;Proteobacteria;Alphaproteobacteria;Bradyrhizobiales;Bradyrhizobiaceae;sf_1;7044	4965	U87765.1	Afipia genosp. 2 str. G4438	Afipia genosp c4	'02280106121000.7044	pPM_GC	0.641	1191	pPM_GC	0.545	950	pPM_GC	0.459	681	pPM_GC	0.447	357	pPM_GC	0.605	816	pPM_GC	0.947	2061	pPM_GC	0.769	1872	pPM_GC	0.486	931	pPM_GC	0.692	802	pPM_GC	0.974	1665	pPM_GC	0.611	1311	pPM_GC	0.703	1924	pPM_GC
Bacteria	Proteobacteria	Alphaproteobacteria	Rhizobiales	Bradyrhizobiaceae	sf_1	7096	Bacteria;Proteobacteria;Alphaproteobacteria;Rhizobiales;Bradyrhizobiaceae;sf_1;7096				Bdr.elkanii_subgroup earthworm cast clone C013	'02280106121000.7096	gPM_dPM_GC	0.5	144	gPM_dPM_GC	0.226	52	gPM_dPM_GC	0.032	10	gPM_dPM_GC	0.212	74	gPM_dPM_GC	0.172	21	gPM_dPM_GC	0.857	748	gPM_dPM_GC	0.515	124	gPM_dPM_GC	0.094	53	gPM_dPM_GC	0.344	92	gPM_dPM_GC	0.559	246	gPM_dPM_GC	0.143	45	gPM_dPM_GC	0.286	101	gPM_dPM_GC
Bacteria	Proteobacteria	Alphaproteobacteria	Bradyrhizobiales	Bradyrhizobiaceae	sf_1	7126	Bacteria;Proteobacteria;Alphaproteobacteria;Bradyrhizobiales;Bradyrhizobiaceae;sf_1;7126	75549	AJ534670.1	ground water deep-well injection disposal site radioactive wastes Tomsk-7 clone S15A-MN96 proteobacterium	Bdr.elkanii_subgroup alpha clone S15A-MN96	'02280106121000.7126	gPM_dPM_GC	0.667	879	gPM_dPM_GC	0.381	190	gPM_dPM_GC	0.318	237	gPM_dPM_GC	0.364	189	gPM_dPM_GC	0.4	731	gPM_dPM_GC	0.762	1585	gPM_dPM_GC	0.455	1203	gPM_dPM_GC	0.381	1001	gPM_dPM_GC	0.318	174	gPM_dPM_GC	0.818	501	gPM_dPM_GC	0.4	956	gPM_dPM_GC	0.4	1289	gPM_dPM_GC
Bacteria	Proteobacteria	Alphaproteobacteria	Bradyrhizobiales	Bradyrhizobiaceae	sf_1	7390	Bacteria;Proteobacteria;Alphaproteobacteria;Bradyrhizobiales;Bradyrhizobiaceae;sf_1;7390	4972	U87781.1	Afipia genosp. 10 str. G8996	Afipia broomeae	'02280106121000.7390	pPM_GC	0.471	457	pPM_GC	0.412	99	pPM_GC	0.353	106	pPM_GC	0.389	230	pPM_GC	0.5	124	pPM_GC	0.765	689	pPM_GC	0.667	762	pPM_GC	0.412	446	pPM_GC	0.333	400	pPM_GC	0.889	658	pPM_GC	0.533	686	pPM_GC	0.6	884	pPM_GC
Bacteria	Proteobacteria	Alphaproteobacteria	Bradyrhizobiales	Bradyrhizobiaceae	sf_1	7477	Bacteria;Proteobacteria;Alphaproteobacteria;Bradyrhizobiales;Bradyrhizobiaceae;sf_1;7477	111950	AY904744.1	Bradyrhizobium elkanii str. SEMIA 6028	Bdr.elkanii_subgroup str. BTH.	'02280106121000.7477	pPM_GC	0.522	855	pPM_GC	0.333	53	pPM_GC	0.318	105	pPM_GC	0.364	147	pPM_GC	0.591	427	pPM_GC	0.957	1118	pPM_GC	0.826	1082	pPM_GC	0.304	306	pPM_GC	0.696	309	pPM_GC	1	959	pPM_GC	0.6	1017	pPM_GC	0.636	1135	pPM_GC
Bacteria	Proteobacteria	Alphaproteobacteria	Bradyrhizobiales	Bradyrhizobiaceae	sf_1	7522	Bacteria;Proteobacteria;Alphaproteobacteria;Bradyrhizobiales;Bradyrhizobiaceae;sf_1;7522	59954	AF509906.1	Bradyrhizobium sp. str. KKI14	Bdr.elkanii_subgroup Bradyrhizobium sp. KKI14	'02280106121000.7522	pPM_GC	0.6	1005	pPM_GC	0.5	852	pPM_GC	0.425	644	pPM_GC	0.425	262	pPM_GC	0.641	872	pPM_GC	0.9	1959	pPM_GC	0.78	1939	pPM_GC	0.425	727	pPM_GC	0.634	765	pPM_GC	0.951	1548	pPM_GC	0.649	1448	pPM_GC	0.684	2039	pPM_GC
Bacteria	Proteobacteria	Alphaproteobacteria	Bradyrhizobiales	Bradyrhizobiaceae	sf_1	6878	Bacteria;Proteobacteria;Alphaproteobacteria;Bradyrhizobiales;Bradyrhizobiaceae;sf_1;6878	61022	AF530467.1	Bradyrhizobium japonicum SD5	Bradyrhizobium japonicum c4	'02280106121200.6878	pPM_GC	0.368	394	pPM_GC	0.5	115	pPM_GC	0.333	100	pPM_GC	0.632	294	pPM_GC	0.444	113	pPM_GC	0.947	595	pPM_GC	0.737	744	pPM_GC	0.368	413	pPM_GC	0.632	431	pPM_GC	1	912	pPM_GC	0.5	642	pPM_GC	0.5	724	pPM_GC
Bacteria	Proteobacteria	Alphaproteobacteria	Bradyrhizobiales	Bradyrhizobiaceae	sf_1	6917	Bacteria;Proteobacteria;Alphaproteobacteria;Bradyrhizobiales;Bradyrhizobiaceae;sf_1;6917	4938	D11345.1	Bradyrhizobium japonicum str. IAM 12608	Bradyrhizobium japonicum c5	'02280106121400.6917	pPM_GC	0.263	219	pPM_GC	0.444	60	pPM_GC	0.222	69	pPM_GC	0.526	207	pPM_GC	0.294	80	pPM_GC	0.889	553	pPM_GC	0.632	665	pPM_GC	0.222	353	pPM_GC	0.474	333	pPM_GC	0.947	824	pPM_GC	0.333	587	pPM_GC	0.375	714	pPM_GC
Bacteria	Proteobacteria	Alphaproteobacteria	Bradyrhizobiales	Bradyrhizobiaceae	sf_1	7353	Bacteria;Proteobacteria;Alphaproteobacteria;Bradyrhizobiales;Bradyrhizobiaceae;sf_1;7353	82205	AY216437.1	temperate estuarine mud clone HC65	Blb.denitrificans_subgroup clone HC65	'02280106121400.7353	gPM_dPM_GC	0.917	788	gPM_dPM_GC	0.9	456	gPM_dPM_GC	0.667	219	gPM_dPM_GC	0.5	496	gPM_dPM_GC	1	389	gPM_dPM_GC	1	2224	gPM_dPM_GC	1	1760	gPM_dPM_GC	0.583	736	gPM_dPM_GC	0.833	900	gPM_dPM_GC	1	1688	gPM_dPM_GC	0.917	495	gPM_dPM_GC	1	2314	gPM_dPM_GC
Bacteria	Proteobacteria	Alphaproteobacteria	Rhizobiales	Phyllobacteriaceae	sf_1	6857	Bacteria;Proteobacteria;Alphaproteobacteria;Rhizobiales;Phyllobacteriaceae;sf_1;6857	81838	AY195844.1	Mesorhizobium mediterraneum str. PECA20	Mesorhizobium loti c2	'02280106150000.6857	pPM_GC	1	1752	pPM_GC	0.5	480	pPM_GC	0.438	443	pPM_GC	0.312	342	pPM_GC	0.655	581	pPM_GC	1	3932	pPM_GC	0.728	2028	pPM_GC	0.588	1162	pPM_GC	0.655	1425	pPM_GC	0.964	1878	pPM_GC	0.62	1072	pPM_GC	0.778	2281	pPM_GC
Bacteria	Proteobacteria	Alphaproteobacteria	Rhizobiales	Unclassified	sf_1	6899	Bacteria;Proteobacteria;Alphaproteobacteria;Rhizobiales;Unclassified;sf_1;6899				Mso.huakuii_subgroup sequences clone: IndB1-38	'02280106150000.6899	pPM_GC	0.925	1073	pPM_GC	0.429	376	pPM_GC	0.417	280	pPM_GC	0.16	96	pPM_GC	0.51	511	pPM_GC	0.943	2426	pPM_GC	0.846	2823	pPM_GC	0.6	1065	pPM_GC	0.642	1676	pPM_GC	0.943	2795	pPM_GC	0.511	1106	pPM_GC	0.647	2459	pPM_GC
Bacteria	Proteobacteria	Alphaproteobacteria	Unclassified	Unclassified	sf_6	6665	Bacteria;Proteobacteria;Alphaproteobacteria;Unclassified;Unclassified;sf_6;6665	49166	AF143830.1	hydrocarbon-degrading consortium clone 4-Org2-22	Mso.loti_subgroup clone 4-Org2-22	'02280106160000.6665	gPM_dPM_GC	0.833	1092	gPM_dPM_GC	0.52	411	gPM_dPM_GC	0.333	180	gPM_dPM_GC	0.2	156	gPM_dPM_GC	0.458	594	gPM_dPM_GC	0.917	3051	gPM_dPM_GC	0.88	1620	gPM_dPM_GC	0.667	502	gPM_dPM_GC	0.583	654	gPM_dPM_GC	0.92	1218	gPM_dPM_GC	0.417	986	gPM_dPM_GC	0.615	1580	gPM_dPM_GC
Bacteria	Proteobacteria	Alphaproteobacteria	Rhizobiales	Phyllobacteriaceae	sf_1	6673	Bacteria;Proteobacteria;Alphaproteobacteria;Rhizobiales;Phyllobacteriaceae;sf_1;6673	60695	AF534573.1	Nitratireductor aquibiodomus str. NL21	Mso.loti_subgroup Phyllobacteriaceae NL21	'02280106160000.6673	gPM_dPM_GC	0.875	1180	gPM_dPM_GC	0.467	117	gPM_dPM_GC	0.4	263	gPM_dPM_GC	0.375	189	gPM_dPM_GC	0.688	247	gPM_dPM_GC	0.938	1574	gPM_dPM_GC	0.8	2484	gPM_dPM_GC	0.615	1128	gPM_dPM_GC	0.6	2516	gPM_dPM_GC	0.812	2680	gPM_dPM_GC	0.714	691	gPM_dPM_GC	0.857	2211	gPM_dPM_GC
Bacteria	Proteobacteria	Alphaproteobacteria	Rhizobiales	Phyllobacteriaceae	sf_1	6692	Bacteria;Proteobacteria;Alphaproteobacteria;Rhizobiales;Phyllobacteriaceae;sf_1;6692	108926	AY786080.1	Phyllobacterium trifolii str. PETP02	Mso.loti_subgroup Alpha Kaza-27	'02280106160000.6692	pPM_GC	0.952	1292	pPM_GC	0.549	537	pPM_GC	0.376	268	pPM_GC	0.192	228	pPM_GC	0.61	403	pPM_GC	0.972	2946	pPM_GC	0.846	1845	pPM_GC	0.65	818	pPM_GC	0.676	1312	pPM_GC	0.886	1811	pPM_GC	0.557	784	pPM_GC	0.75	1977	pPM_GC
Bacteria	Proteobacteria	Alphaproteobacteria	Consistiales	Unclassified	sf_4	6810	Bacteria;Proteobacteria;Alphaproteobacteria;Consistiales;Unclassified;sf_4;6810	68974	AY033325.1	marine bacterioplankton clone MB13F01	Mso.loti_subgroup alpha MB13F01 ; tRNA-Ile and tRNA-Ala genes ; and 23S	'02280106160000.6810	pPM_GC	0.952	1541	pPM_GC	0.4	1271	pPM_GC	0.333	1003	pPM_GC	0.227	85	pPM_GC	0.429	1074	pPM_GC	0.95	3324	pPM_GC	0.714	2594	pPM_GC	0.667	1398	pPM_GC	0.455	1082	pPM_GC	0.818	2423	pPM_GC	0.4	1785	pPM_GC	0.619	2398	pPM_GC
Bacteria	Proteobacteria	Alphaproteobacteria	Rhizobiales	Phyllobacteriaceae	sf_1	6916	Bacteria;Proteobacteria;Alphaproteobacteria;Rhizobiales;Phyllobacteriaceae;sf_1;6916	83392	AJ441009.1	lake microbial mat isolate str. R-9219	Mso.loti_subgroup Antarctic R-9219 strain R-9219	'02280106160000.6916	pPM_GC	0.965	1455	pPM_GC	0.452	569	pPM_GC	0.446	354	pPM_GC	0.274	357	pPM_GC	0.646	563	pPM_GC	0.988	3554	pPM_GC	0.765	1730	pPM_GC	0.542	739	pPM_GC	0.605	999	pPM_GC	0.837	1501	pPM_GC	0.575	1054	pPM_GC	0.765	2065	pPM_GC
Bacteria	Proteobacteria	Alphaproteobacteria	Rhizobiales	Phyllobacteriaceae	sf_1	6962	Bacteria;Proteobacteria;Alphaproteobacteria;Rhizobiales;Phyllobacteriaceae;sf_1;6962	5114	AJ132378.1	Defluvibacter lusatiensis str. DSM11099T	Defluvibacter lusatiae	'02280106160000.6962	gPM_dPM	1	514	gPM_dPM	0	9	gPM_dPM	0	8	gPM_dPM	0	6	gPM_dPM	0.091	9	gPM_dPM	0.909	772	gPM_dPM	0.636	239	gPM_dPM	0.167	27	gPM_dPM	0.091	29	gPM_dPM	0.273	57	gPM_dPM	0.091	11	gPM_dPM	0.3	48	gPM_dPM
Bacteria	Proteobacteria	Alphaproteobacteria	Rhizobiales	Phyllobacteriaceae	sf_1	6966	Bacteria;Proteobacteria;Alphaproteobacteria;Rhizobiales;Phyllobacteriaceae;sf_1;6966	5146	AF041447.1	Mesorhizobium tianshanense str. -1BS; USDA 3592	Mesorhizobium tianshanense	'02280106160000.6966	pPM_GC	0.917	1333	pPM_GC	0.44	328	pPM_GC	0.285	280	pPM_GC	0.206	222	pPM_GC	0.496	386	pPM_GC	0.947	2900	pPM_GC	0.672	1383	pPM_GC	0.435	772	pPM_GC	0.5	932	pPM_GC	0.802	1261	pPM_GC	0.448	724	pPM_GC	0.591	1547	pPM_GC
Bacteria	Proteobacteria	Alphaproteobacteria	Rhizobiales	Phyllobacteriaceae	sf_1	7009	Bacteria;Proteobacteria;Alphaproteobacteria;Rhizobiales;Phyllobacteriaceae;sf_1;7009				Mso.loti_subgroup Alpha RSHD3S10	'02280106160000.7009	pPM_GC	0.923	958	pPM_GC	0.462	344	pPM_GC	0.615	236	pPM_GC	0.357	140	pPM_GC	0.917	693	pPM_GC	1	2296	pPM_GC	0.923	1681	pPM_GC	0.714	608	pPM_GC	0.833	873	pPM_GC	0.846	2183	pPM_GC	0.833	1092	pPM_GC	0.923	2110	pPM_GC
Bacteria	Proteobacteria	Alphaproteobacteria	Rhizobiales	Unclassified	sf_1	7039	Bacteria;Proteobacteria;Alphaproteobacteria;Rhizobiales;Unclassified;sf_1;7039				Mso.loti_subgroup alpha LIg-6 isolate LIg-6	'02280106160000.7039	gPM_dPM_GC	0.944	2163	gPM_dPM_GC	0.824	613	gPM_dPM_GC	0.684	627	gPM_dPM_GC	0.632	344	gPM_dPM_GC	0.824	972	gPM_dPM_GC	1	3874	gPM_dPM_GC	0.778	5167	gPM_dPM_GC	0.778	2158	gPM_dPM_GC	0.778	3906	gPM_dPM_GC	0.833	5505	gPM_dPM_GC	0.765	2004	gPM_dPM_GC	0.882	5120	gPM_dPM_GC
Bacteria	Proteobacteria	Alphaproteobacteria	Rhizobiales	Phyllobacteriaceae	sf_1	7139	Bacteria;Proteobacteria;Alphaproteobacteria;Rhizobiales;Phyllobacteriaceae;sf_1;7139	5153	U50164.1	Mesorhizobium loti str. R8CS USDA 3467	Mesorhizobium loti	'02280106160000.7139	pPM_GC	0.887	1248	pPM_GC	0.357	144	pPM_GC	0.265	187	pPM_GC	0.167	87	pPM_GC	0.476	400	pPM_GC	0.934	2783	pPM_GC	0.676	1421	pPM_GC	0.404	819	pPM_GC	0.5	812	pPM_GC	0.827	1390	pPM_GC	0.424	690	pPM_GC	0.545	1352	pPM_GC
Bacteria	Proteobacteria	Alphaproteobacteria	Rhizobiales	Phyllobacteriaceae	sf_1	7216	Bacteria;Proteobacteria;Alphaproteobacteria;Rhizobiales;Phyllobacteriaceae;sf_1;7216	5135	D88524.1	Ahrensia kielensis str. IAM12618	Ahrensia kielensis	'02280106160000.7216	pPM_GC	1	1345	pPM_GC	0.368	132	pPM_GC	0.526	175	pPM_GC	0.368	118	pPM_GC	0.737	393	pPM_GC	1	2610	pPM_GC	1	1789	pPM_GC	0.789	669	pPM_GC	0.789	1804	pPM_GC	0.895	2031	pPM_GC	0.632	835	pPM_GC	0.895	1984	pPM_GC
Bacteria	Proteobacteria	Alphaproteobacteria	Unclassified	Unclassified	sf_6	7312	Bacteria;Proteobacteria;Alphaproteobacteria;Unclassified;Unclassified;sf_6;7312				Mso.loti_subgroup sponge symbiont RSWS1	'02280106160000.7312	gPM_dPM_GC	0.882	2052	gPM_dPM_GC	0.6	629	gPM_dPM_GC	0.562	948	gPM_dPM_GC	0.6	720	gPM_dPM_GC	0.529	721	gPM_dPM_GC	1	2872	gPM_dPM_GC	0.706	3383	gPM_dPM_GC	0.812	2121	gPM_dPM_GC	0.706	1934	gPM_dPM_GC	0.941	5874	gPM_dPM_GC	0.706	2714	gPM_dPM_GC	0.765	4085	gPM_dPM_GC
Bacteria	Proteobacteria	Alphaproteobacteria	Rhizobiales	Phyllobacteriaceae	sf_1	7379	Bacteria;Proteobacteria;Alphaproteobacteria;Rhizobiales;Phyllobacteriaceae;sf_1;7379	5118	AJ011330.1	Phyllobacterium myrsinacearum HM35	Phyllobacterium myrsinacearum	'02280106160000.7379	pPM_GC	0.948	1158	pPM_GC	0.538	626	pPM_GC	0.374	279	pPM_GC	0.196	254	pPM_GC	0.589	391	pPM_GC	0.979	2988	pPM_GC	0.67	1607	pPM_GC	0.543	722	pPM_GC	0.579	1190	pPM_GC	0.87	1605	pPM_GC	0.5	771	pPM_GC	0.693	1973	pPM_GC
Bacteria	Proteobacteria	Alphaproteobacteria	Rhizobiales	Phyllobacteriaceae	sf_1	7381	Bacteria;Proteobacteria;Alphaproteobacteria;Rhizobiales;Phyllobacteriaceae;sf_1;7381	5107	AJ011759.1	Aminobacter aminovorans str. DSM7048T	Chelatobacter heintzii	'02280106160000.7381	pPM_GC	0.972	1551	pPM_GC	0.438	438	pPM_GC	0.338	283	pPM_GC	0.217	346	pPM_GC	0.549	391	pPM_GC	1	3559	pPM_GC	0.8	1074	pPM_GC	0.552	568	pPM_GC	0.662	785	pPM_GC	0.901	1083	pPM_GC	0.508	735	pPM_GC	0.718	1564	pPM_GC
Bacteria	Proteobacteria	Alphaproteobacteria	Rhizobiales	Phyllobacteriaceae	sf_1	7497	Bacteria;Proteobacteria;Alphaproteobacteria;Rhizobiales;Phyllobacteriaceae;sf_1;7497	38141	AJ294416.1	Pseudaminobacter salicylatoxidans str. KTC001	Mso.loti_subgroup sludge A7	'02280106160000.7497	pPM_GC	1	1510	pPM_GC	0.214	360	pPM_GC	0.344	292	pPM_GC	0.156	262	pPM_GC	0.576	419	pPM_GC	1	3613	pPM_GC	0.812	1466	pPM_GC	0.688	511	pPM_GC	0.697	1020	pPM_GC	0.97	1329	pPM_GC	0.571	953	pPM_GC	0.818	2209	pPM_GC
Bacteria	Proteobacteria	Alphaproteobacteria	Rhizobiales	Phyllobacteriaceae	sf_1	7543	Bacteria;Proteobacteria;Alphaproteobacteria;Rhizobiales;Phyllobacteriaceae;sf_1;7543	73511	AJ318199.1	Waste-gas biofilter clone BIwii1	Mso.loti_subgroup alpha clone BIwii1	'02280106160000.7543	gPM_dPM_GC	0.857	622	gPM_dPM_GC	0.615	209	gPM_dPM_GC	0.273	116	gPM_dPM_GC	0.273	146	gPM_dPM_GC	0.25	70	gPM_dPM_GC	0.917	2280	gPM_dPM_GC	0.417	244	gPM_dPM_GC	0.455	286	gPM_dPM_GC	0.333	256	gPM_dPM_GC	0.818	519	gPM_dPM_GC	0.3	165	gPM_dPM_GC	0.444	578	gPM_dPM_GC
Bacteria	Proteobacteria	Alphaproteobacteria	Rhizobiales	Brucellaceae	sf_1	6757	Bacteria;Proteobacteria;Alphaproteobacteria;Rhizobiales;Brucellaceae;sf_1;6757	108389	AY776289.1	Ochrobactrum anthropi str. ESC1	Ochrobactrum anthropi	'02280106180000.6757	pPM_GC	0.948	923	pPM_GC	0.432	400	pPM_GC	0.273	335	pPM_GC	0.163	140	pPM_GC	0.44	492	pPM_GC	0.933	2523	pPM_GC	0.623	1689	pPM_GC	0.364	683	pPM_GC	0.462	847	pPM_GC	0.799	1540	pPM_GC	0.441	810	pPM_GC	0.59	1555	pPM_GC
Bacteria	Proteobacteria	Alphaproteobacteria	Rhizobiales	Unclassified	sf_1	6775	Bacteria;Proteobacteria;Alphaproteobacteria;Rhizobiales;Unclassified;sf_1;6775	5194	AJ223456.1	Rhizobiales isolate SS5	Brucella_assemblage str. SS5.	'02280106180000.6775	gPM	0	7	gPM	0	1	gPM	0	2	gPM	0	1	gPM	0	2	gPM	0	12	gPM	0	8	gPM	0	7	gPM	0	4	gPM	0	18	gPM	0	5	gPM	0	6	gPM
Bacteria	Proteobacteria	Alphaproteobacteria	Rhizobiales	Brucellaceae	sf_1	6981	Bacteria;Proteobacteria;Alphaproteobacteria;Rhizobiales;Brucellaceae;sf_1;6981	76582	AJ519939.1	Ochrobactrum gallinifaecis str. Iso 196	Ochrobactrum gallinifaecis	'02280106180000.6981	pPM_GC	0.888	1330	pPM_GC	0.328	553	pPM_GC	0.336	343	pPM_GC	0.195	279	pPM_GC	0.448	407	pPM_GC	0.928	3074	pPM_GC	0.694	1956	pPM_GC	0.567	816	pPM_GC	0.565	1357	pPM_GC	0.813	2108	pPM_GC	0.418	927	pPM_GC	0.636	2077	pPM_GC
Bacteria	Proteobacteria	Alphaproteobacteria	Rhizobiales	Brucellaceae	sf_1	6995	Bacteria;Proteobacteria;Alphaproteobacteria;Rhizobiales;Brucellaceae;sf_1;6995				Ochrobactrum grignonense	'02280106180000.6995	pPM_GC	0.973	1327	pPM_GC	0.449	629	pPM_GC	0.356	364	pPM_GC	0.214	315	pPM_GC	0.49	414	pPM_GC	0.973	2908	pPM_GC	0.743	1959	pPM_GC	0.581	798	pPM_GC	0.579	1358	pPM_GC	0.873	2037	pPM_GC	0.485	953	pPM_GC	0.729	2062	pPM_GC
Bacteria	Proteobacteria	Alphaproteobacteria	Rhizobiales	Rhizobiaceae	sf_1	7051	Bacteria;Proteobacteria;Alphaproteobacteria;Rhizobiales;Rhizobiaceae;sf_1;7051	5171	D12786.1	Mycoplana dimorpha str. IAM 13154	Mycoplana dimorpha	'02280106180000.7051	pPM_GC	1	1600	pPM_GC	0.56	705	pPM_GC	0.444	414	pPM_GC	0.338	416	pPM_GC	0.635	608	pPM_GC	1	3935	pPM_GC	0.743	1882	pPM_GC	0.493	1189	pPM_GC	0.571	1098	pPM_GC	0.921	1668	pPM_GC	0.618	1122	pPM_GC	0.746	2172	pPM_GC
Bacteria	Proteobacteria	Alphaproteobacteria	Rhizobiales	Brucellaceae	sf_1	7310	Bacteria;Proteobacteria;Alphaproteobacteria;Rhizobiales;Brucellaceae;sf_1;7310	5164	D63836.1	Ochrobactrum sp str. IFO12950	Brucella_assemblage Ochrobactrum sp. IFO 12950.	'02280106180000.7310	gPM_dPM_GC	0.821	735	gPM_dPM_GC	0.192	202	gPM_dPM_GC	0.148	180	gPM_dPM_GC	0.185	393	gPM_dPM_GC	0.12	60	gPM_dPM_GC	0.679	1128	gPM_dPM_GC	0.37	470	gPM_dPM_GC	0.192	237	gPM_dPM_GC	0.231	730	gPM_dPM_GC	0.321	647	gPM_dPM_GC	0.115	164	gPM_dPM_GC	0.24	427	gPM_dPM_GC
Bacteria	Proteobacteria	Alphaproteobacteria	Rhizobiales	Unclassified	sf_1	6789	Bacteria;Proteobacteria;Alphaproteobacteria;Rhizobiales;Unclassified;sf_1;6789	5207	X74915.1	Shinella zoogloeoides str. ATCC 19623	Duganella zoogloeoides	'02280106190000.6789	pPM_GC	0.978	1405	pPM_GC	0.494	522	pPM_GC	0.348	302	pPM_GC	0.244	334	pPM_GC	0.56	486	pPM_GC	1	3482	pPM_GC	0.767	1463	pPM_GC	0.478	965	pPM_GC	0.587	864	pPM_GC	0.879	1239	pPM_GC	0.5	852	pPM_GC	0.663	1712	pPM_GC
Bacteria	Proteobacteria	Alphaproteobacteria	Rhizobiales	Rhizobiaceae	sf_1	6683	Bacteria;Proteobacteria;Alphaproteobacteria;Rhizobiales;Rhizobiaceae;sf_1;6683	5217	D14516.1	Sinorhizobium fredii str. ATCC35423	Sinorhizobium xinjiangensis	'02280106200000.6683	pPM_GC	1	1590	pPM_GC	0.479	572	pPM_GC	0.387	331	pPM_GC	0.309	379	pPM_GC	0.526	486	pPM_GC	1	3714	pPM_GC	0.66	1529	pPM_GC	0.558	1074	pPM_GC	0.571	913	pPM_GC	0.918	1459	pPM_GC	0.494	873	pPM_GC	0.714	1736	pPM_GC
Bacteria	Proteobacteria	Alphaproteobacteria	Rhizobiales	Rhizobiaceae	sf_1	6725	Bacteria;Proteobacteria;Alphaproteobacteria;Rhizobiales;Rhizobiaceae;sf_1;6725	64021	AL591782.1	Sinorhizobium meliloti str. 1021	Sinorhizobium meliloti	'02280106200000.6725	gPM_dPM_GC	0.533	141	gPM_dPM_GC	0	5	gPM_dPM_GC	0	2	gPM_dPM_GC	0	3	gPM_dPM_GC	0	2	gPM_dPM_GC	0.938	802	gPM_dPM_GC	0.154	22	gPM_dPM_GC	0.154	42	gPM_dPM_GC	0	23	gPM_dPM_GC	0.4	121	gPM_dPM_GC	0	4	gPM_dPM_GC	0.231	46	gPM_dPM_GC
Bacteria	Proteobacteria	Alphaproteobacteria	Rhizobiales	Rhizobiaceae	sf_1	6972	Bacteria;Proteobacteria;Alphaproteobacteria;Rhizobiales;Rhizobiaceae;sf_1;6972	64288	AY040360.1	Ensifer adhaerens str. LMG 20582	Ensifer adhaerens	'02280106200000.6972	pPM_GC	0.99	1498	pPM_GC	0.433	546	pPM_GC	0.379	321	pPM_GC	0.278	333	pPM_GC	0.515	475	pPM_GC	0.99	3603	pPM_GC	0.688	1535	pPM_GC	0.557	951	pPM_GC	0.57	876	pPM_GC	0.91	1338	pPM_GC	0.494	901	pPM_GC	0.667	1709	pPM_GC
Bacteria	Proteobacteria	Alphaproteobacteria	Bradyrhizobiales	Unclassified	sf_1	7255	Bacteria;Proteobacteria;Alphaproteobacteria;Bradyrhizobiales;Unclassified;sf_1;7255	105473	AB159685.1	Pleomorphomonas oryzae str. B-32	Srh.fredii_subgroup oxSCC-1	'02280106200000.7255	gPM_GC	0.182	28	gPM_GC	0	13	gPM_GC	0	13	gPM_GC	0	18	gPM_GC	0.182	17	gPM_GC	0.818	317	gPM_GC	0.636	602	gPM_GC	0.273	69	gPM_GC	0.182	36	gPM_GC	0.545	99	gPM_GC	0.182	25	gPM_GC	0.273	37	gPM_GC
Bacteria	Proteobacteria	Alphaproteobacteria	Rhizobiales	Phyllobacteriaceae	sf_1	7300	Bacteria;Proteobacteria;Alphaproteobacteria;Rhizobiales;Phyllobacteriaceae;sf_1;7300	74157	AY007683.1	marine isolate JP57	Srh.fredii_subgroup Unknown marine alpha JP57	'02280106200000.7300	pPM_GC	0.812	1560	pPM_GC	0.636	1036	pPM_GC	0.438	484	pPM_GC	0.364	603	pPM_GC	0.613	330	pPM_GC	0.844	3415	pPM_GC	0.848	1069	pPM_GC	0.625	554	pPM_GC	0.688	936	pPM_GC	0.879	1023	pPM_GC	0.548	937	pPM_GC	0.727	1843	pPM_GC
Bacteria	Proteobacteria	Alphaproteobacteria	Rhizobiales	Rhizobiaceae	sf_1	6649	Bacteria;Proteobacteria;Alphaproteobacteria;Rhizobiales;Rhizobiaceae;sf_1;6649	5267	U86344.1	Rhizobium giardinii str. H152	Rhizobium giardinii	'02280106210000.6649	pPM_GC	0.984	1135	pPM_GC	0.353	343	pPM_GC	0.254	210	pPM_GC	0.209	248	pPM_GC	0.374	279	pPM_GC	1	2745	pPM_GC	0.543	878	pPM_GC	0.465	783	pPM_GC	0.429	565	pPM_GC	0.761	893	pPM_GC	0.324	495	pPM_GC	0.509	1157	pPM_GC
Bacteria	Proteobacteria	Alphaproteobacteria	Rhizobiales	Rhizobiaceae	sf_1	6974	Bacteria;Proteobacteria;Alphaproteobacteria;Rhizobiales;Rhizobiaceae;sf_1;6974	46647	AF441730.1	India: Himalayas Kaza Spiti Valley Cold Desert isolate str. Kaza-35 Kaza-35	Blb.capsulatus_subgroup Alpha Kaza-35	'02280106210000.6974	pPM_GC	0.93	1805	pPM_GC	0.512	616	pPM_GC	0.375	356	pPM_GC	0.349	333	pPM_GC	0.481	583	pPM_GC	1	3630	pPM_GC	0.679	2069	pPM_GC	0.687	1426	pPM_GC	0.628	1151	pPM_GC	0.86	2082	pPM_GC	0.447	1096	pPM_GC	0.707	1889	pPM_GC
Bacteria	Proteobacteria	Alphaproteobacteria	Rhizobiales	Rhizobiaceae	sf_1	6770	Bacteria;Proteobacteria;Alphaproteobacteria;Rhizobiales;Rhizobiaceae;sf_1;6770	5276	X67234.2	Rhizobium tropici str. LMG 9517	Rhizobium tropici c3	'02280106230000.6770	pPM_GC	1	1741	pPM_GC	0.556	770	pPM_GC	0.438	421	pPM_GC	0.349	474	pPM_GC	0.656	572	pPM_GC	1	3953	pPM_GC	0.844	1952	pPM_GC	0.523	1020	pPM_GC	0.646	1277	pPM_GC	0.877	1795	pPM_GC	0.583	1112	pPM_GC	0.698	2156	pPM_GC
Bacteria	Proteobacteria	Alphaproteobacteria	Rhizobiales	Rhizobiaceae	sf_1	6871	Bacteria;Proteobacteria;Alphaproteobacteria;Rhizobiales;Rhizobiaceae;sf_1;6871	5304	U89816.1	Rhizobium mongolense str. USDA 1832	Rhizobium mongolense	'02280106240100.6871	pPM_GC	0.951	1152	pPM_GC	0.319	387	pPM_GC	0.261	227	pPM_GC	0.2	233	pPM_GC	0.381	335	pPM_GC	0.944	2822	pPM_GC	0.584	1111	pPM_GC	0.471	719	pPM_GC	0.428	645	pPM_GC	0.774	1026	pPM_GC	0.349	628	pPM_GC	0.519	1265	pPM_GC
Bacteria	Proteobacteria	Alphaproteobacteria	Rhizobiales	Rhizobiaceae	sf_1	7135	Bacteria;Proteobacteria;Alphaproteobacteria;Rhizobiales;Rhizobiaceae;sf_1;7135	5315	AF008129.1	Rhizobium gallicum str. FL27	Rhizobium gallicum	'02280106240100.7135	pPM_GC	0.965	1190	pPM_GC	0.381	401	pPM_GC	0.289	235	pPM_GC	0.221	251	pPM_GC	0.437	375	pPM_GC	0.944	3056	pPM_GC	0.606	1155	pPM_GC	0.438	729	pPM_GC	0.471	672	pPM_GC	0.796	1070	pPM_GC	0.413	670	pPM_GC	0.566	1362	pPM_GC
Bacteria	Proteobacteria	Alphaproteobacteria	Rhizobiales	Rhizobiaceae	sf_1	7568	Bacteria;Proteobacteria;Alphaproteobacteria;Rhizobiales;Rhizobiaceae;sf_1;7568	5301	U47303.1	Rhizobium etli str. USDA 2667 ATCC 14483 SEMIA 043	Rhizobium leguminosarum c2	'02280106240100.7568	pPM_GC	0.99	1492	pPM_GC	0.455	531	pPM_GC	0.364	313	pPM_GC	0.25	311	pPM_GC	0.545	492	pPM_GC	1	3705	pPM_GC	0.72	1550	pPM_GC	0.564	940	pPM_GC	0.577	852	pPM_GC	0.932	1335	pPM_GC	0.505	908	pPM_GC	0.68	1757	pPM_GC
Bacteria	Proteobacteria	Alphaproteobacteria	Rhizobiales	Rhizobiaceae	sf_1	6847	Bacteria;Proteobacteria;Alphaproteobacteria;Rhizobiales;Rhizobiaceae;sf_1;6847	5389	U29387.1	Rhizobium sp str. RCR 3618D; USDA 2947	Rhb.sp3618_subgroup Rhizobium sp. str. RCR 3618D USDA 2947.	'02280106240300.6847	gPM_dPM_GC	0.833	300	gPM_dPM_GC	0.273	23	gPM_dPM_GC	0.167	26	gPM_dPM_GC	0.182	44	gPM_dPM_GC	0.1	7	gPM_dPM_GC	0.75	533	gPM_dPM_GC	0.25	111	gPM_dPM_GC	0.083	25	gPM_dPM_GC	0.167	30	gPM_dPM_GC	0.25	101	gPM_dPM_GC	0.091	26	gPM_dPM_GC	0.25	80	gPM_dPM_GC
Bacteria	Proteobacteria	Alphaproteobacteria	Unclassified	Unclassified	sf_2	6697	Bacteria;Proteobacteria;Alphaproteobacteria;Unclassified;Unclassified;sf_2;6697	78324	AB089090.1	termite gut homogenate clone Rs-D84 proteobacterium	Dv.riboflavina_subgroup alpha clone:Rs-D84	'02280106260100.6697	gPM_dPM_GC	0.92	1018	gPM_dPM_GC	0.769	1724	gPM_dPM_GC	0.833	1498	gPM_dPM_GC	0.76	953	gPM_dPM_GC	0.808	1436	gPM_dPM_GC	1	3487	gPM_dPM_GC	0.92	3205	gPM_dPM_GC	0.917	1667	gPM_dPM_GC	0.92	1240	gPM_dPM_GC	0.917	1657	gPM_dPM_GC	0.88	3012	gPM_dPM_GC	0.92	5103	gPM_dPM_GC
Bacteria	Proteobacteria	Alphaproteobacteria	Unclassified	Unclassified	sf_2	7188	Bacteria;Proteobacteria;Alphaproteobacteria;Unclassified;Unclassified;sf_2;7188	77616	AB089085.1	termite gut homogenate clone Rs-B50 proteobacterium	Dv.riboflavina_subgroup alpha clone:Rs-B50	'02280106260100.7188	pPM_GC	0.938	2014	pPM_GC	0.613	534	pPM_GC	0.636	602	pPM_GC	0.406	522	pPM_GC	0.75	824	pPM_GC	0.788	1814	pPM_GC	0.97	3792	pPM_GC	0.848	3571	pPM_GC	0.939	3262	pPM_GC	0.97	6012	pPM_GC	0.875	2163	pPM_GC	0.97	3138	pPM_GC
Bacteria	Proteobacteria	Alphaproteobacteria	Unclassified	Unclassified	sf_6	7229	Bacteria;Proteobacteria;Alphaproteobacteria;Unclassified;Unclassified;sf_6;7229	61821	AF529343.1	PCE-contaminated site clone CLi8	Dv.riboflavina_subgroup alpha clone CLi8	'02280106260100.7229	gPM_dPM_GC	0.632	421	gPM_dPM_GC	0.474	150	gPM_dPM_GC	0.368	242	gPM_dPM_GC	0.368	246	gPM_dPM_GC	0.529	551	gPM_dPM_GC	0.789	1515	gPM_dPM_GC	0.778	1427	gPM_dPM_GC	0.474	790	gPM_dPM_GC	0.421	274	gPM_dPM_GC	0.632	1567	gPM_dPM_GC	0.5	1241	gPM_dPM_GC	0.562	2047	gPM_dPM_GC
Bacteria	Proteobacteria	Alphaproteobacteria	Devosia	Unclassified	sf_1	7298	Bacteria;Proteobacteria;Alphaproteobacteria;Devosia;Unclassified;sf_1;7298				Dv.riboflavina_subgroup Marine HP22	'02280106260100.7298	gPM	0.273	44	gPM	0	1	gPM	0	1	gPM	0	3	gPM	0	3	gPM	1	626	gPM	0	4	gPM	0	4	gPM	0	4	gPM	0	13	gPM	0.083	7	gPM	0.083	7	gPM
Bacteria	Proteobacteria	Alphaproteobacteria	Rhizobiales	Rhizobiaceae	sf_1	6798	Bacteria;Proteobacteria;Alphaproteobacteria;Rhizobiales;Rhizobiaceae;sf_1;6798	56300	AF508099.1	Agrobacterium tumefaciens TG14	Agrobacterium tumefaciens	'02280106260300.6798	pPM_GC	0.946	1451	pPM_GC	0.464	575	pPM_GC	0.393	389	pPM_GC	0.257	337	pPM_GC	0.546	545	pPM_GC	1	3742	pPM_GC	0.648	1673	pPM_GC	0.527	967	pPM_GC	0.549	927	pPM_GC	0.929	1424	pPM_GC	0.52	1013	pPM_GC	0.705	1872	pPM_GC
Bacteria	Proteobacteria	Alphaproteobacteria	Rhizobiales	Rhizobiaceae	sf_1	6804	Bacteria;Proteobacteria;Alphaproteobacteria;Rhizobiales;Rhizobiaceae;sf_1;6804	5424	AF003374.1	Rhizobium sp. str. SH19312	Ag.tumefaciens_subgroup Rhizobium SH19312 str. SH19312.	'02280106260300.6804	pPM_GC	0.939	1417	pPM_GC	0.481	666	pPM_GC	0.347	524	pPM_GC	0.283	368	pPM_GC	0.496	587	pPM_GC	1	3562	pPM_GC	0.64	1683	pPM_GC	0.5	1032	pPM_GC	0.53	967	pPM_GC	0.855	1469	pPM_GC	0.458	997	pPM_GC	0.621	1712	pPM_GC
Bacteria	Proteobacteria	Alphaproteobacteria	Rhizobiales	Rhizobiaceae	sf_1	6964	Bacteria;Proteobacteria;Alphaproteobacteria;Rhizobiales;Rhizobiaceae;sf_1;6964	44308	AE008265.2	Agrobacterium tumefaciens str. C58 Cereon	Agrobacterium tumefaciens c3	'02280106260300.6964	pPM_GC	1	1502	pPM_GC	0.475	541	pPM_GC	0.351	313	pPM_GC	0.255	316	pPM_GC	0.535	477	pPM_GC	1	3804	pPM_GC	0.724	1531	pPM_GC	0.556	953	pPM_GC	0.549	861	pPM_GC	0.931	1349	pPM_GC	0.484	880	pPM_GC	0.695	1744	pPM_GC
Bacteria	Proteobacteria	Alphaproteobacteria	Rhizobiales	Rhizobiaceae	sf_1	7334	Bacteria;Proteobacteria;Alphaproteobacteria;Rhizobiales;Rhizobiaceae;sf_1;7334	66249	AF508093.1	Agrobacterium tumefaciens C4	Agrobacterium tumefaciens c2	'02280106260300.7334	pPM_GC	0.907	1409	pPM_GC	0.426	541	pPM_GC	0.333	354	pPM_GC	0.245	337	pPM_GC	0.491	485	pPM_GC	0.927	3625	pPM_GC	0.604	1493	pPM_GC	0.477	939	pPM_GC	0.5	872	pPM_GC	0.872	1366	pPM_GC	0.46	880	pPM_GC	0.631	1694	pPM_GC
Bacteria	Proteobacteria	Alphaproteobacteria	Rhizobiales	Rhizobiaceae	sf_1	7041	Bacteria;Proteobacteria;Alphaproteobacteria;Rhizobiales;Rhizobiaceae;sf_1;7041	5449	AF025852.1	Rhizobium huautlense str. SO2 ()	Rhizobium galegae c2	'02280106260400.7041	pPM_GC	0.991	1432	pPM_GC	0.423	506	pPM_GC	0.32	291	pPM_GC	0.245	304	pPM_GC	0.529	439	pPM_GC	1	3443	pPM_GC	0.699	1350	pPM_GC	0.573	916	pPM_GC	0.557	826	pPM_GC	0.905	1347	pPM_GC	0.474	775	pPM_GC	0.667	1607	pPM_GC
Bacteria	Proteobacteria	Alphaproteobacteria	Rhizobiales	Bartonellaceae	sf_1	7056	Bacteria;Proteobacteria;Alphaproteobacteria;Rhizobiales;Bartonellaceae;sf_1;7056	25998	AJ278187.1	Bartonella schoenbuchensis str. R1	Bartonella schoenbuchii	'02280106270000.7056	pPM_GC	0.991	1513	pPM_GC	0.426	683	pPM_GC	0.413	743	pPM_GC	0.311	470	pPM_GC	0.519	787	pPM_GC	0.991	3661	pPM_GC	0.71	2541	pPM_GC	0.611	1112	pPM_GC	0.595	1395	pPM_GC	0.899	2020	pPM_GC	0.505	1334	pPM_GC	0.689	2515	pPM_GC
Bacteria	Proteobacteria	Alphaproteobacteria	Consistiales	Unclassified	sf_4	7105	Bacteria;Proteobacteria;Alphaproteobacteria;Consistiales;Unclassified;sf_4;7105	102345	AB186982.1	Mariana trough hydrothermal vent water 0.2micro-m filterable fraction clone MT-NB25	Bartonella_subgroup alpha clone AEGEAN_187	'02280106270000.7105	pPM_GC	0.846	1235	pPM_GC	0.364	867	pPM_GC	0.385	472	pPM_GC	0.154	48	pPM_GC	0.385	912	pPM_GC	0.846	3050	pPM_GC	0.846	2140	pPM_GC	0.615	847	pPM_GC	0.538	708	pPM_GC	0.846	1665	pPM_GC	0.455	1333	pPM_GC	0.538	1613	pPM_GC
Bacteria	Proteobacteria	Alphaproteobacteria	Rhizobiales	Bartonellaceae	sf_1	7384	Bacteria;Proteobacteria;Alphaproteobacteria;Rhizobiales;Bartonellaceae;sf_1;7384	5492	U87831.1	aortic heart valve patient with endocarditis clone v9	Bartonella_subgroup clone v9.	'02280106270000.7384	pPM_GC	0.974	1370	pPM_GC	0.467	743	pPM_GC	0.444	748	pPM_GC	0.288	206	pPM_GC	0.507	898	pPM_GC	0.987	3494	pPM_GC	0.73	3359	pPM_GC	0.658	1532	pPM_GC	0.667	1868	pPM_GC	0.948	3305	pPM_GC	0.5	1610	pPM_GC	0.699	2741	pPM_GC
Bacteria	Proteobacteria	Alphaproteobacteria	Rhizobiales	Bartonellaceae	sf_1	7415	Bacteria;Proteobacteria;Alphaproteobacteria;Rhizobiales;Bartonellaceae;sf_1;7415	107955	NC_005955.1	Bartonella quintana str. Toulouse	Bartonella quintana	'02280106270000.7415	pPM_GC	0.922	1314	pPM_GC	0.374	551	pPM_GC	0.4	724	pPM_GC	0.254	342	pPM_GC	0.537	729	pPM_GC	0.977	3538	pPM_GC	0.734	2463	pPM_GC	0.552	940	pPM_GC	0.535	1140	pPM_GC	0.839	1703	pPM_GC	0.521	1477	pPM_GC	0.699	2606	pPM_GC
Bacteria	Proteobacteria	Alphaproteobacteria	Rhizobiales	Bartonellaceae	sf_1	7634	Bacteria;Proteobacteria;Alphaproteobacteria;Rhizobiales;Bartonellaceae;sf_1;7634	108366	NC_005956.1	Bartonella henselae str. Houston-1	Bartonella henselae	'02280106270000.7634	pPM_GC	0.99	1508	pPM_GC	0.4	556	pPM_GC	0.374	343	pPM_GC	0.258	329	pPM_GC	0.495	495	pPM_GC	0.99	3205	pPM_GC	0.695	2010	pPM_GC	0.6	1155	pPM_GC	0.582	1253	pPM_GC	0.907	1994	pPM_GC	0.489	926	pPM_GC	0.691	2028	pPM_GC
Bacteria	Proteobacteria	Alphaproteobacteria	Caulobacterales	Caulobacteraceae	sf_1	7257	Bacteria;Proteobacteria;Alphaproteobacteria;Caulobacterales;Caulobacteraceae;sf_1;7257	55270	AJ459874.1	larval intestine clone D	Cau.vibrioides_subgroup_ii clone D	'02280107030000.7257	gPM_dPM_GC	0.455	638	gPM_dPM_GC	1	2428	gPM_dPM_GC	0.5	1301	gPM_dPM_GC	0.3	2185	gPM_dPM_GC	0.5	296	gPM_dPM_GC	0.455	2687	gPM_dPM_GC	0.545	2967	gPM_dPM_GC	0.909	1028	gPM_dPM_GC	1	1395	gPM_dPM_GC	0.727	1500	gPM_dPM_GC	0.5	2724	gPM_dPM_GC	0.556	4592	gPM_dPM_GC
Bacteria	Proteobacteria	Alphaproteobacteria	Caulobacterales	Caulobacteraceae	sf_1	7486	Bacteria;Proteobacteria;Alphaproteobacteria;Caulobacterales;Caulobacteraceae;sf_1;7486	5563	AB016610.1	Asticcacaulis excentricus str. ATCC15261	Asticcacaulis excentricus	'02280107040000.7486	gPM_dPM_GC	0.4	814	gPM_dPM_GC	0.182	403	gPM_dPM_GC	0.163	361	gPM_dPM_GC	0.182	342	gPM_dPM_GC	0.318	305	gPM_dPM_GC	0.956	1607	gPM_dPM_GC	0.652	1468	gPM_dPM_GC	0.279	481	gPM_dPM_GC	0.279	457	gPM_dPM_GC	0.537	1093	gPM_dPM_GC	0.349	960	gPM_dPM_GC	0.405	1534	gPM_dPM_GC
Bacteria	Proteobacteria	Alphaproteobacteria	Caulobacterales	Caulobacteraceae	sf_1	6656	Bacteria;Proteobacteria;Alphaproteobacteria;Caulobacterales;Caulobacteraceae;sf_1;6656	5621	AJ227799.1	Brevundimonas sp. str. MCS17	Cau.subvibrioides_subgroup Brevundimonas MCS17 str. MCS17.	'02280107050000.6656	gPM_dPM_GC	0.5	1164	gPM_dPM_GC	0.259	498	gPM_dPM_GC	0.269	528	gPM_dPM_GC	0.179	438	gPM_dPM_GC	0.444	529	gPM_dPM_GC	0.897	2107	gPM_dPM_GC	0.586	2053	gPM_dPM_GC	0.321	627	gPM_dPM_GC	0.429	588	gPM_dPM_GC	0.607	1336	gPM_dPM_GC	0.571	1594	gPM_dPM_GC	0.607	2382	gPM_dPM_GC
Bacteria	Proteobacteria	Alphaproteobacteria	Caulobacterales	Caulobacteraceae	sf_1	6781	Bacteria;Proteobacteria;Alphaproteobacteria;Caulobacterales;Caulobacteraceae;sf_1;6781	5578	AB023784.1	Brevundimonas intermedia str. MBIC2712 ATCC15262	Caulobacter intermedius	'02280107050000.6781	pPM_GC	0.778	1903	pPM_GC	0.444	1091	pPM_GC	0.556	1555	pPM_GC	0.389	779	pPM_GC	0.889	1133	pPM_GC	1	4639	pPM_GC	1	4923	pPM_GC	0.833	1058	pPM_GC	0.833	1210	pPM_GC	1	2569	pPM_GC	0.889	3169	pPM_GC	0.944	4640	pPM_GC
Bacteria	Proteobacteria	Alphaproteobacteria	Caulobacterales	Caulobacteraceae	sf_1	6904	Bacteria;Proteobacteria;Alphaproteobacteria;Caulobacterales;Caulobacteraceae;sf_1;6904	5571	AB021414.1	Brevundimonas vesicularis str. IAM 12105T	Brevundimonas vesicularis	'02280107050000.6904	pPM_GC	0.75	2081	pPM_GC	0.438	797	pPM_GC	0.5	841	pPM_GC	0.312	645	pPM_GC	0.875	682	pPM_GC	1	3568	pPM_GC	1	3850	pPM_GC	0.812	991	pPM_GC	0.812	795	pPM_GC	1	2228	pPM_GC	0.812	2322	pPM_GC	0.938	3690	pPM_GC
Bacteria	Proteobacteria	Alphaproteobacteria	Caulobacterales	Caulobacteraceae	sf_1	6909	Bacteria;Proteobacteria;Alphaproteobacteria;Caulobacterales;Caulobacteraceae;sf_1;6909	5593	X87274.1	Brevundimonas diminuta str. DSM 1635	Brevundimonas diminuta	'02280107050000.6909	pPM_GC	0.824	2761	pPM_GC	0.647	1073	pPM_GC	0.588	1098	pPM_GC	0.471	942	pPM_GC	0.882	1126	pPM_GC	1	4131	pPM_GC	1	5508	pPM_GC	0.765	1391	pPM_GC	0.824	1307	pPM_GC	1	3182	pPM_GC	0.824	3531	pPM_GC	0.941	5500	pPM_GC
Bacteria	Proteobacteria	Alphaproteobacteria	Caulobacterales	Caulobacteraceae	sf_1	6968	Bacteria;Proteobacteria;Alphaproteobacteria;Caulobacterales;Caulobacteraceae;sf_1;6968	5595	AB021415.1	Brevundimonas diminuta str. IAM 12691T	Brevundimonas diminuta c2	'02280107050000.6968	pPM_GC	0.773	2298	pPM_GC	0.545	907	pPM_GC	0.565	856	pPM_GC	0.417	667	pPM_GC	0.739	1020	pPM_GC	0.958	2968	pPM_GC	1	3860	pPM_GC	0.625	1139	pPM_GC	0.667	1007	pPM_GC	0.917	3139	pPM_GC	0.783	2916	pPM_GC	0.958	4857	pPM_GC
Bacteria	Proteobacteria	Alphaproteobacteria	Caulobacterales	Caulobacteraceae	sf_1	7359	Bacteria;Proteobacteria;Alphaproteobacteria;Caulobacterales;Caulobacteraceae;sf_1;7359	5579	AJ227782.1	Brevundimonas bacteroides str. CB7	Caulobacter bacteroides	'02280107050000.7359	pPM_GC	0.75	1824	pPM_GC	0.375	703	pPM_GC	0.438	793	pPM_GC	0.312	648	pPM_GC	0.812	675	pPM_GC	1	3313	pPM_GC	1	3566	pPM_GC	0.75	1034	pPM_GC	0.812	881	pPM_GC	1	2421	pPM_GC	0.812	2150	pPM_GC	0.938	3512	pPM_GC
Bacteria	Proteobacteria	Alphaproteobacteria	Caulobacterales	Caulobacteraceae	sf_1	7366	Bacteria;Proteobacteria;Alphaproteobacteria;Caulobacterales;Caulobacteraceae;sf_1;7366	5617	AJ227784.1	Brevundimonas subvibrioides str. CB81	Brevundimonas subvibrioides	'02280107050000.7366	pPM_GC	0.75	1824	pPM_GC	0.375	703	pPM_GC	0.438	793	pPM_GC	0.312	648	pPM_GC	0.812	675	pPM_GC	1	3313	pPM_GC	1	3566	pPM_GC	0.75	1034	pPM_GC	0.812	881	pPM_GC	1	2421	pPM_GC	0.812	2150	pPM_GC	0.938	3512	pPM_GC
Bacteria	Proteobacteria	Alphaproteobacteria	Caulobacterales	Caulobacteraceae	sf_1	7436	Bacteria;Proteobacteria;Alphaproteobacteria;Caulobacterales;Caulobacteraceae;sf_1;7436	5583	AJ227797.1	Brevundimonas sp. str. FWC40	Brevundimonas intermedia	'02280107050000.7436	pPM_GC	0.812	2455	pPM_GC	0.562	1182	pPM_GC	0.5	1091	pPM_GC	0.375	970	pPM_GC	0.875	861	pPM_GC	1	4072	pPM_GC	1	4746	pPM_GC	0.75	1345	pPM_GC	0.812	1232	pPM_GC	1	2929	pPM_GC	0.812	2940	pPM_GC	0.938	4553	pPM_GC
Bacteria	Proteobacteria	Alphaproteobacteria	Rhodobacterales	Rhodobacteraceae	sf_1	6652	Bacteria;Proteobacteria;Alphaproteobacteria;Rhodobacterales;Rhodobacteraceae;sf_1;6652	45368	AF353235.1	marine clone Arctic96A-1	Ros.denitrificans_subgroup Roseobacter sp. clone Arctic96A-1	'02280108010101.6652	pPM_GC	0.878	1037	pPM_GC	0.462	760	pPM_GC	0.39	606	pPM_GC	0.268	173	pPM_GC	0.632	1031	pPM_GC	0.718	2617	pPM_GC	0.737	2607	pPM_GC	0.641	1350	pPM_GC	0.585	689	pPM_GC	0.707	2192	pPM_GC	0.632	1887	pPM_GC	0.641	2516	pPM_GC
Bacteria	Proteobacteria	Alphaproteobacteria	Rhodobacterales	Rhodobacteraceae	sf_1	6701	Bacteria;Proteobacteria;Alphaproteobacteria;Rhodobacterales;Rhodobacteraceae;sf_1;6701	35270	AF245632.1	Roseobacter clone NAC11-3	Ros.denitrificans_subgroup alpha clone DC5-80-3	'02280108010101.6701	pPM_GC	0.917	1069	pPM_GC	0.5	827	pPM_GC	0.444	695	pPM_GC	0.306	196	pPM_GC	0.706	1160	pPM_GC	0.829	2941	pPM_GC	0.824	2932	pPM_GC	0.714	1513	pPM_GC	0.611	782	pPM_GC	0.778	2512	pPM_GC	0.706	2122	pPM_GC	0.714	2819	pPM_GC
Bacteria	Proteobacteria	Alphaproteobacteria	Rhodobacterales	Rhodobacteraceae	sf_1	6761	Bacteria;Proteobacteria;Alphaproteobacteria;Rhodobacterales;Rhodobacteraceae;sf_1;6761	76561	AJ534241.1	Sulfitobacter sp. PIC-72	Ros.denitrificans_subgroup Roseobacter 667-19 isolate 667-19	'02280108010101.6761	pPM_GC	0.82	897	pPM_GC	0.4	620	pPM_GC	0.392	584	pPM_GC	0.333	183	pPM_GC	0.633	825	pPM_GC	0.78	2385	pPM_GC	0.74	2367	pPM_GC	0.647	1313	pPM_GC	0.588	989	pPM_GC	0.765	3011	pPM_GC	0.62	1704	pPM_GC	0.673	2329	pPM_GC
Bacteria	Proteobacteria	Alphaproteobacteria	Rhodobacterales	Rhodobacteraceae	sf_1	6827	Bacteria;Proteobacteria;Alphaproteobacteria;Rhodobacterales;Rhodobacteraceae;sf_1;6827	80289	AF468352.1	Arctic sea ice ARK10013	Ros.denitrificans_subgroup Arctic sea ice ARK10013	'02280108010101.6827	pPM_GC	0.796	1128	pPM_GC	0.412	633	pPM_GC	0.4	739	pPM_GC	0.38	369	pPM_GC	0.625	894	pPM_GC	0.776	2451	pPM_GC	0.75	2682	pPM_GC	0.673	1692	pPM_GC	0.612	1443	pPM_GC	0.72	3549	pPM_GC	0.673	1951	pPM_GC	0.694	2422	pPM_GC
Bacteria	Proteobacteria	Alphaproteobacteria	Rhodobacterales	Rhodobacteraceae	sf_1	6980	Bacteria;Proteobacteria;Alphaproteobacteria;Rhodobacterales;Rhodobacteraceae;sf_1;6980	93537	AJ582226.1	Loktanella vestfoldensis str. LMG 22003	Ros.denitrificans_subgroup Alpha R2A57 ; tRNA-Ala and tRNA-Ile genes ; and 23S	'02280108010101.6980	pPM_GC	1	637	pPM_GC	0.45	280	pPM_GC	0.35	153	pPM_GC	0.35	120	pPM_GC	0.737	390	pPM_GC	0.85	1364	pPM_GC	0.895	1244	pPM_GC	0.8	953	pPM_GC	0.65	509	pPM_GC	0.95	1616	pPM_GC	0.737	923	pPM_GC	0.737	1174	pPM_GC
Bacteria	Proteobacteria	Alphaproteobacteria	Rhodobacterales	Rhodobacteraceae	sf_1	7364	Bacteria;Proteobacteria;Alphaproteobacteria;Rhodobacterales;Rhodobacteraceae;sf_1;7364	19696	AJ278782.1	Antarctic seawater isolate str. R7706	Sulfitobacter brevis	'02280108010101.7364	pPM_GC	0.778	772	pPM_GC	0.389	444	pPM_GC	0.378	420	pPM_GC	0.378	143	pPM_GC	0.629	741	pPM_GC	0.722	2148	pPM_GC	0.714	2473	pPM_GC	0.676	1486	pPM_GC	0.595	1016	pPM_GC	0.778	3432	pPM_GC	0.629	1600	pPM_GC	0.657	2147	pPM_GC
Bacteria	Proteobacteria	Alphaproteobacteria	Rhodobacterales	Rhodobacteraceae	sf_1	7383	Bacteria;Proteobacteria;Alphaproteobacteria;Rhodobacterales;Rhodobacteraceae;sf_1;7383	17447	AF305498.1	Roseobacter sp. str. KT0202a	Ros.denitrificans_subgroup Roseobacter sp. KT0202a	'02280108010101.7383	pPM_GC	0.788	981	pPM_GC	0.294	729	pPM_GC	0.353	559	pPM_GC	0.324	201	pPM_GC	0.594	821	pPM_GC	0.727	2587	pPM_GC	0.719	2505	pPM_GC	0.559	1488	pPM_GC	0.5	1076	pPM_GC	0.697	3661	pPM_GC	0.625	2005	pPM_GC	0.688	2598	pPM_GC
Bacteria	Proteobacteria	Alphaproteobacteria	Rhodobacterales	Rhodobacteraceae	sf_1	7433	Bacteria;Proteobacteria;Alphaproteobacteria;Rhodobacterales;Rhodobacteraceae;sf_1;7433	35200	AF359537.1	Scrippsiella trochoidea NEPCC 15	Roseobacter denitrificans	'02280108010101.7433	pPM_GC	0.9	1371	pPM_GC	0.684	1438	pPM_GC	0.6	979	pPM_GC	0.55	374	pPM_GC	0.789	1438	pPM_GC	1	3761	pPM_GC	0.85	3662	pPM_GC	0.8	2391	pPM_GC	0.7	1160	pPM_GC	0.95	3819	pPM_GC	0.75	2828	pPM_GC	0.842	3982	pPM_GC
Bacteria	Proteobacteria	Alphaproteobacteria	Rhodobacterales	Rhodobacteraceae	sf_1	7453	Bacteria;Proteobacteria;Alphaproteobacteria;Rhodobacterales;Rhodobacteraceae;sf_1;7453	75731	AJ534205.1	Sulfitobacter sp. BIO-11	Ros.denitrificans_subgroup Sulfitobacter sp. BIO-11 isolate BIO-11	'02280108010101.7453	pPM_GC	0.844	1030	pPM_GC	0.455	855	pPM_GC	0.424	614	pPM_GC	0.406	270	pPM_GC	0.697	916	pPM_GC	0.75	2365	pPM_GC	0.758	2709	pPM_GC	0.667	1588	pPM_GC	0.594	917	pPM_GC	0.788	2487	pPM_GC	0.667	1687	pPM_GC	0.667	2262	pPM_GC
Bacteria	Proteobacteria	Alphaproteobacteria	Rhodobacterales	Rhodobacteraceae	sf_1	7511	Bacteria;Proteobacteria;Alphaproteobacteria;Rhodobacterales;Rhodobacteraceae;sf_1;7511	5629	U37762.1	Prionitis lanceolata gall symbiont	Ros.denitrificans_subgroup symbiont of Prionitis lanceolata gall.	'02280108010101.7511	pPM_GC	0.8	944	pPM_GC	0.5	889	pPM_GC	0.464	994	pPM_GC	0.357	209	pPM_GC	0.667	1212	pPM_GC	0.8	2790	pPM_GC	0.759	3458	pPM_GC	0.696	2079	pPM_GC	0.643	1496	pPM_GC	0.836	3897	pPM_GC	0.667	2350	pPM_GC	0.698	3103	pPM_GC
Bacteria	Proteobacteria	Alphaproteobacteria	Rhodobacterales	Rhodobacteraceae	sf_1	7560	Bacteria;Proteobacteria;Alphaproteobacteria;Rhodobacterales;Rhodobacteraceae;sf_1;7560	71580	AF173972.1	Roseobacter sp. str. KT0917	Ros.denitrificans_subgroup Roseobacter-like sp. V4.ME.23	'02280108010101.7560	pPM_GC	0.8	1386	pPM_GC	0.438	1084	pPM_GC	0.438	1006	pPM_GC	0.375	213	pPM_GC	0.562	1605	pPM_GC	0.8	3820	pPM_GC	0.688	3733	pPM_GC	0.562	2006	pPM_GC	0.438	909	pPM_GC	0.75	3360	pPM_GC	0.562	2783	pPM_GC	0.625	3798	pPM_GC
Bacteria	Proteobacteria	Alphaproteobacteria	Rhodobacterales	Rhodobacteraceae	sf_1	6679	Bacteria;Proteobacteria;Alphaproteobacteria;Rhodobacterales;Rhodobacteraceae;sf_1;6679	80690	AF468375.1	Arctic sea ice ARK10226	Rg.algicola_subgroup Arctic sea ice ARK10226	'02280108010102.6679	pPM_GC	0.765	839	pPM_GC	0.44	686	pPM_GC	0.373	690	pPM_GC	0.346	207	pPM_GC	0.612	827	pPM_GC	0.75	2434	pPM_GC	0.72	2541	pPM_GC	0.64	1547	pPM_GC	0.547	1273	pPM_GC	0.712	3341	pPM_GC	0.6	1880	pPM_GC	0.647	2420	pPM_GC
Bacteria	Proteobacteria	Alphaproteobacteria	Rhodobacterales	Rhodobacteraceae	sf_1	6784	Bacteria;Proteobacteria;Alphaproteobacteria;Rhodobacterales;Rhodobacteraceae;sf_1;6784	81559	AY167261.1	Roseobacter sp. str. ANT9274	Rg.algicola_subgroup Roseobacter sp. ANT9234	'02280108010102.6784	pPM_GC	0.761	893	pPM_GC	0.391	678	pPM_GC	0.362	622	pPM_GC	0.326	183	pPM_GC	0.591	908	pPM_GC	0.696	2358	pPM_GC	0.721	2668	pPM_GC	0.622	1442	pPM_GC	0.543	1069	pPM_GC	0.689	3262	pPM_GC	0.636	1914	pPM_GC	0.622	2372	pPM_GC
Bacteria	Proteobacteria	Alphaproteobacteria	Rhodobacterales	Rhodobacteraceae	sf_1	6862	Bacteria;Proteobacteria;Alphaproteobacteria;Rhodobacterales;Rhodobacteraceae;sf_1;6862	61254	AJ505786.1	coastal sediment clone	Rg.algicola_subgroup alpha isolate PH32	'02280108010102.6862	pPM_GC	0.776	943	pPM_GC	0.5	644	pPM_GC	0.36	636	pPM_GC	0.26	159	pPM_GC	0.574	941	pPM_GC	0.708	2157	pPM_GC	0.694	2289	pPM_GC	0.571	1132	pPM_GC	0.551	778	pPM_GC	0.68	1937	pPM_GC	0.592	1622	pPM_GC	0.646	2356	pPM_GC
Bacteria	Proteobacteria	Alphaproteobacteria	Rhodobacterales	Rhodobacteraceae	sf_1	6888	Bacteria;Proteobacteria;Alphaproteobacteria;Rhodobacterales;Rhodobacteraceae;sf_1;6888	55371	AF254109.1	hydrothermal vent strain str. TB66	Hydrothermal vent c2	'02280108010102.6888	gPM_dPM_GC	0.688	237	gPM_dPM_GC	0.375	259	gPM_dPM_GC	0.294	347	gPM_dPM_GC	0.312	250	gPM_dPM_GC	0.812	348	gPM_dPM_GC	0.938	1340	gPM_dPM_GC	0.933	2263	gPM_dPM_GC	0.467	663	gPM_dPM_GC	0.5	1843	gPM_dPM_GC	0.733	2099	gPM_dPM_GC	0.75	864	gPM_dPM_GC	0.929	1947	gPM_dPM_GC
Bacteria	Proteobacteria	Alphaproteobacteria	Rhodobacterales	Rhodobacteraceae	sf_1	6955	Bacteria;Proteobacteria;Alphaproteobacteria;Rhodobacterales;Rhodobacteraceae;sf_1;6955	80429	AF468360.1	Arctic sea ice ARK10055	Rg.algicola_subgroup alpha MB11C09 ; tRNA-Ile and tRNA-Ala genes ; and 23S	'02280108010102.6955	pPM_GC	0.75	831	pPM_GC	0.429	661	pPM_GC	0.351	422	pPM_GC	0.351	210	pPM_GC	0.588	843	pPM_GC	0.694	1955	pPM_GC	0.657	2308	pPM_GC	0.595	1414	pPM_GC	0.514	706	pPM_GC	0.722	2248	pPM_GC	0.571	1523	pPM_GC	0.588	2095	pPM_GC
Bacteria	Proteobacteria	Alphaproteobacteria	Rhodobacterales	Rhodobacteraceae	sf_1	7026	Bacteria;Proteobacteria;Alphaproteobacteria;Rhodobacterales;Rhodobacteraceae;sf_1;7026	45273	AY005463.1	Leisingera methylohalidivorans str. MB2	Marine alpha	'02280108010102.7026	pPM_GC	0.875	1089	pPM_GC	0.516	866	pPM_GC	0.469	617	pPM_GC	0.406	246	pPM_GC	0.733	1072	pPM_GC	0.875	2615	pPM_GC	0.806	2640	pPM_GC	0.75	1621	pPM_GC	0.656	876	pPM_GC	0.906	2676	pPM_GC	0.677	1922	pPM_GC	0.733	2763	pPM_GC
Bacteria	Proteobacteria	Alphaproteobacteria	Rhodobacterales	Rhodobacteraceae	sf_1	7263	Bacteria;Proteobacteria;Alphaproteobacteria;Rhodobacterales;Rhodobacteraceae;sf_1;7263				Rg.algicola_subgroup Antarctic sea ice clone ANTXI/4_14-43	'02280108010102.7263	gPM_dPM_GC	0.903	757	gPM_dPM_GC	0.613	942	gPM_dPM_GC	0.516	1275	gPM_dPM_GC	0.323	190	gPM_dPM_GC	0.677	1024	gPM_dPM_GC	0.903	2659	gPM_dPM_GC	0.71	2433	gPM_dPM_GC	0.581	619	gPM_dPM_GC	0.452	796	gPM_dPM_GC	0.871	1461	gPM_dPM_GC	0.633	1797	gPM_dPM_GC	0.833	2978	gPM_dPM_GC
Bacteria	Proteobacteria	Alphaproteobacteria	Rhodobacterales	Rhodobacteraceae	sf_1	7493	Bacteria;Proteobacteria;Alphaproteobacteria;Rhodobacterales;Rhodobacteraceae;sf_1;7493	81378	AY167339.1	Roseobacter sp. str. ARK9990	Rg.algicola_subgroup Roseobacter sp. ARK9990	'02280108010102.7493	pPM_GC	0.808	787	pPM_GC	0.34	533	pPM_GC	0.34	577	pPM_GC	0.32	181	pPM_GC	0.549	732	pPM_GC	0.769	2108	pPM_GC	0.75	2124	pPM_GC	0.588	1327	pPM_GC	0.5	1074	pPM_GC	0.686	3090	pPM_GC	0.569	1570	pPM_GC	0.588	2049	pPM_GC
Bacteria	Proteobacteria	Alphaproteobacteria	Rhodobacterales	Rhodobacteraceae	sf_1	7093	Bacteria;Proteobacteria;Alphaproteobacteria;Rhodobacterales;Rhodobacteraceae;sf_1;7093				Oct.antarcticus_subgroup alpha LTs-4 isolate LTs-4	'02280108010105.7093	gPM_dPM_GC	0.526	182	gPM_dPM_GC	0.171	70	gPM_dPM_GC	0.211	84	gPM_dPM_GC	0.103	45	gPM_dPM_GC	0.378	218	gPM_dPM_GC	0.667	996	gPM_dPM_GC	0.41	477	gPM_dPM_GC	0.361	212	gPM_dPM_GC	0.306	114	gPM_dPM_GC	0.6	770	gPM_dPM_GC	0.368	461	gPM_dPM_GC	0.441	929	gPM_dPM_GC
Bacteria	Proteobacteria	Alphaproteobacteria	Rhodobacterales	Rhodobacteraceae	sf_1	7262	Bacteria;Proteobacteria;Alphaproteobacteria;Rhodobacterales;Rhodobacteraceae;sf_1;7262	77660	AB098590.1	Paracoccus pantotrophus str. TUT1022	Paracoccus denitrificans	'02280108010201.7262	pPM_GC	0.757	741	pPM_GC	0.439	293	pPM_GC	0.268	145	pPM_GC	0.179	66	pPM_GC	0.462	235	pPM_GC	0.8	1850	pPM_GC	0.615	749	pPM_GC	0.6	535	pPM_GC	0.564	450	pPM_GC	0.769	1107	pPM_GC	0.463	521	pPM_GC	0.525	643	pPM_GC
Bacteria	Proteobacteria	Alphaproteobacteria	Rhodobacterales	Rhodobacteraceae	sf_1	7362	Bacteria;Proteobacteria;Alphaproteobacteria;Rhodobacterales;Rhodobacteraceae;sf_1;7362	28217	AY014169.1	Paracoccus yeei str. G6446	Paracoccus yeeii	'02280108010201.7362	pPM_GC	0.605	532	pPM_GC	0.383	178	pPM_GC	0.217	77	pPM_GC	0.133	48	pPM_GC	0.378	185	pPM_GC	0.711	1510	pPM_GC	0.523	460	pPM_GC	0.489	376	pPM_GC	0.5	250	pPM_GC	0.644	734	pPM_GC	0.383	354	pPM_GC	0.467	414	pPM_GC
Bacteria	Proteobacteria	Alphaproteobacteria	Rhodobacterales	Rhodobacteraceae	sf_1	7040	Bacteria;Proteobacteria;Alphaproteobacteria;Rhodobacterales;Rhodobacteraceae;sf_1;7040	5766	D32238.1	Paracoccus alcaliphilus str. JCM 7364	Paracoccus alcaliphilus	'02280108010202.7040	pPM_GC	0.792	811	pPM_GC	0.5	215	pPM_GC	0.192	75	pPM_GC	0.192	58	pPM_GC	0.417	133	pPM_GC	0.808	1593	pPM_GC	0.64	437	pPM_GC	0.692	484	pPM_GC	0.615	271	pPM_GC	0.84	864	pPM_GC	0.462	315	pPM_GC	0.56	338	pPM_GC
Bacteria	Proteobacteria	Alphaproteobacteria	Rhodobacterales	Rhodobacteraceae	sf_1	7125	Bacteria;Proteobacteria;Alphaproteobacteria;Rhodobacterales;Rhodobacteraceae;sf_1;7125	5768	AB006899.1	Paracoccus carotinifaciens str. E-396	Paracoccus marcusii	'02280108010202.7125	pPM_GC	0.771	596	pPM_GC	0.417	201	pPM_GC	0.27	248	pPM_GC	0.167	60	pPM_GC	0.432	264	pPM_GC	0.806	1910	pPM_GC	0.639	809	pPM_GC	0.676	597	pPM_GC	0.667	502	pPM_GC	0.778	1552	pPM_GC	0.514	668	pPM_GC	0.611	717	pPM_GC
Bacteria	Proteobacteria	Alphaproteobacteria	Rhodobacterales	Rhodobacteraceae	sf_1	7232	Bacteria;Proteobacteria;Alphaproteobacteria;Rhodobacterales;Rhodobacteraceae;sf_1;7232	47316	AY014175.1	Paracoccus solventivorans str. ATCC 700252	Paracoccus solventivorans	'02280108010203.7232	gPM_dPM_GC	0.278	59	gPM_dPM_GC	0.1	18	gPM_dPM_GC	0	10	gPM_dPM_GC	0	13	gPM_dPM_GC	0.118	11	gPM_dPM_GC	0.389	190	gPM_dPM_GC	0.176	40	gPM_dPM_GC	0.1	39	gPM_dPM_GC	0.167	37	gPM_dPM_GC	0.5	77	gPM_dPM_GC	0.167	32	gPM_dPM_GC	0.188	36	gPM_dPM_GC
Bacteria	Proteobacteria	Alphaproteobacteria	Rhodobacterales	Rhodobacteraceae	sf_1	7130	Bacteria;Proteobacteria;Alphaproteobacteria;Rhodobacterales;Rhodobacteraceae;sf_1;7130	66953	AJ440751.1	Gram-negative MM 1	Str.sw2_subgroup Gram-negative MM 1 isolate MM 1	'02280108010205.7130	pPM_GC	0.909	734	pPM_GC	0.424	170	pPM_GC	0.235	69	pPM_GC	0.176	60	pPM_GC	0.484	145	pPM_GC	0.706	1364	pPM_GC	0.667	461	pPM_GC	0.576	405	pPM_GC	0.588	239	pPM_GC	0.706	759	pPM_GC	0.485	335	pPM_GC	0.545	476	pPM_GC
Bacteria	Proteobacteria	Alphaproteobacteria	Rhodobacterales	Rhodobacteraceae	sf_1	312	Bacteria;Proteobacteria;Alphaproteobacteria;Rhodobacterales;Rhodobacteraceae;sf_1;312	5789	D88522.1	Pseudorhodobacter ferrugineus str. IAM12616	Agrobacterium ferrugineum	'02280108010206.312	pPM_GC	0.84	604	pPM_GC	0.5	361	pPM_GC	0.346	125	pPM_GC	0.269	95	pPM_GC	0.696	230	pPM_GC	0.778	1038	pPM_GC	0.731	776	pPM_GC	0.692	662	pPM_GC	0.615	388	pPM_GC	0.808	1072	pPM_GC	0.615	595	pPM_GC	0.64	705	pPM_GC
Bacteria	Proteobacteria	Alphaproteobacteria	Rhodobacterales	Rhodobacteraceae	sf_1	7049	Bacteria;Proteobacteria;Alphaproteobacteria;Rhodobacterales;Rhodobacteraceae;sf_1;7049				Rb.sphaeroides_subgroup Alpha 'ANG clone 1b'	'02280108010206.7049	gPM_GC	0.5	701	gPM_GC	0.455	399	gPM_GC	0.231	121	gPM_GC	0.357	148	gPM_GC	0.308	183	gPM_GC	0.667	997	gPM_GC	0.538	958	gPM_GC	0.583	601	gPM_GC	0.538	629	gPM_GC	0.727	1923	gPM_GC	0.357	594	gPM_GC	0.5	1102	gPM_GC
Bacteria	Proteobacteria	Alphaproteobacteria	Rhodobacterales	Rhodobacteraceae	sf_1	7211	Bacteria;Proteobacteria;Alphaproteobacteria;Rhodobacterales;Rhodobacteraceae;sf_1;7211	5809	AB013259.1	deep sea sediment clone NKB7	Amr.macauensis_subgroup clone Sva0758.	'02280108010207.7211	gPM_dPM_GC	0.55	362	gPM_dPM_GC	0.389	174	gPM_dPM_GC	0.278	209	gPM_dPM_GC	0.263	79	gPM_dPM_GC	0.556	248	gPM_dPM_GC	0.8	501	gPM_dPM_GC	0.95	613	gPM_dPM_GC	0.667	633	gPM_dPM_GC	0.588	298	gPM_dPM_GC	0.706	792	gPM_dPM_GC	0.529	392	gPM_dPM_GC	0.5	566	gPM_dPM_GC
Bacteria	Proteobacteria	Alphaproteobacteria	Rhodobacterales	Rhodobacteraceae	sf_1	7237	Bacteria;Proteobacteria;Alphaproteobacteria;Rhodobacterales;Rhodobacteraceae;sf_1;7237	58379	AF368183.1	non-EBPR sludge clone SBRT155	Amr.macauensis_subgroup Rhodobacter group clone SBRT155	'02280108010207.7237	gPM_dPM_GC	0.5	154	gPM_dPM_GC	0.167	81	gPM_dPM_GC	0.167	38	gPM_dPM_GC	0.167	25	gPM_dPM_GC	0.1	7	gPM_dPM_GC	0.583	342	gPM_dPM_GC	0.2	74	gPM_dPM_GC	0.333	189	gPM_dPM_GC	0.273	109	gPM_dPM_GC	0.273	134	gPM_dPM_GC	0.182	29	gPM_dPM_GC	0.2	37	gPM_dPM_GC
Bacteria	Proteobacteria	Alphaproteobacteria	Rhodobacterales	Rhodobacteraceae	sf_1	7508	Bacteria;Proteobacteria;Alphaproteobacteria;Rhodobacterales;Rhodobacteraceae;sf_1;7508	86041	AY250888.1	lichen-dominated Antarctic cryptoendolithic community clone FBP492 proteobacterium	Amr.macauensis_subgroup alpha clone FBP492	'02280108010207.7508	gPM_dPM_GC	0.909	940	gPM_dPM_GC	0.833	1342	gPM_dPM_GC	0.455	1875	gPM_dPM_GC	0.364	199	gPM_dPM_GC	0.545	1856	gPM_dPM_GC	0.909	3945	gPM_dPM_GC	0.636	3125	gPM_dPM_GC	0.455	1406	gPM_dPM_GC	0.455	925	gPM_dPM_GC	0.727	2579	gPM_dPM_GC	0.455	2631	gPM_dPM_GC	0.545	3421	gPM_dPM_GC
Bacteria	Proteobacteria	Alphaproteobacteria	Rhodobacterales	Rhodobacteraceae	sf_1	6991	Bacteria;Proteobacteria;Alphaproteobacteria;Rhodobacterales;Rhodobacteraceae;sf_1;6991	5791	X53853.1	Rhodobacter sphaeroides str. 2.4.1	Rhodobacter sphaeroides	'02280108010208.6991	pPM_GC	0.9	506	pPM_GC	0.545	299	pPM_GC	0.545	133	pPM_GC	0.273	80	pPM_GC	0.8	214	pPM_GC	0.909	1374	pPM_GC	0.818	578	pPM_GC	0.727	426	pPM_GC	0.636	212	pPM_GC	0.909	688	pPM_GC	0.727	564	pPM_GC	0.818	939	pPM_GC
Bacteria	Proteobacteria	Alphaproteobacteria	Rhodobacterales	Rhodobacteraceae	sf_1	6923	Bacteria;Proteobacteria;Alphaproteobacteria;Rhodobacterales;Rhodobacteraceae;sf_1;6923	77178	AJ534221.1	Jannaschia sp. DFL-38	Rhv.adriaticum_subgroup Jannaschia sp. DFL-38 isolate DFL-38	'02280108020100.6923	pPM_GC	0.632	674	pPM_GC	0.282	282	pPM_GC	0.25	170	pPM_GC	0.225	135	pPM_GC	0.459	306	pPM_GC	0.564	1061	pPM_GC	0.526	853	pPM_GC	0.486	698	pPM_GC	0.447	522	pPM_GC	0.583	1179	pPM_GC	0.395	590	pPM_GC	0.444	872	pPM_GC
Bacteria	Proteobacteria	Alphaproteobacteria	Rhodobacterales	Unclassified	sf_5	7471	Bacteria;Proteobacteria;Alphaproteobacteria;Rhodobacterales;Unclassified;sf_5;7471	60184	AJ347025.1	sponge clone TK03	Rhv.sulfidophilum_subgroup clone TK03	'02280108020200.7471	pPM_GC	0.875	1238	pPM_GC	0.545	569	pPM_GC	0.55	418	pPM_GC	0.409	127	pPM_GC	0.619	770	pPM_GC	0.917	2574	pPM_GC	0.958	3783	pPM_GC	0.783	1615	pPM_GC	0.87	2591	pPM_GC	1	5277	pPM_GC	0.714	1692	pPM_GC	0.87	3561	pPM_GC
Bacteria	Proteobacteria	Alphaproteobacteria	Rhodobacterales	Rhodobacteraceae	sf_1	6743	Bacteria;Proteobacteria;Alphaproteobacteria;Rhodobacterales;Rhodobacteraceae;sf_1;6743	5864	AJ227813.1	Hyphomonas polymorpha str. DSM2665 (T)	Hyphomonas polymorpha	'02280108030200.6743	gPM_GC	0	2	gPM_GC	0.154	27	gPM_GC	0	1	gPM_GC	0	3	gPM_GC	0	2	gPM_GC	1	212	gPM_GC	0	5	gPM_GC	0	7	gPM_GC	0	8	gPM_GC	0.083	13	gPM_GC	0	3	gPM_GC	0	6	gPM_GC
Bacteria	Proteobacteria	Alphaproteobacteria	Rhodobacterales	Rhodobacteraceae	sf_1	7084	Bacteria;Proteobacteria;Alphaproteobacteria;Rhodobacterales;Rhodobacteraceae;sf_1;7084	45671	AF359546.1	Scrippsiella trochoidea NEPCC 15	Hyphomonas hirschiana	'02280108030200.7084	pPM_GC	0.842	803	pPM_GC	0.8	2129	pPM_GC	0.632	1505	pPM_GC	0.4	200	pPM_GC	0.65	1121	pPM_GC	1	3572	pPM_GC	0.7	2547	pPM_GC	0.6	2268	pPM_GC	0.65	1321	pPM_GC	0.895	3557	pPM_GC	0.7	2420	pPM_GC	0.65	3056	pPM_GC
Bacteria	Proteobacteria	Alphaproteobacteria	Consistiales	Unclassified	sf_5	6735	Bacteria;Proteobacteria;Alphaproteobacteria;Consistiales;Unclassified;sf_5;6735	61204	AF510192.1	Candidatus Pelagibacter ubique str. HTCC1002	Pelagibacter ubique	'02280108050300.6735	pPM_GC	0.917	1443	pPM_GC	0.8	2639	pPM_GC	0.636	1928	pPM_GC	0.4	153	pPM_GC	0.75	1759	pPM_GC	0.833	3121	pPM_GC	0.917	4379	pPM_GC	0.75	2114	pPM_GC	0.75	1951	pPM_GC	0.833	4180	pPM_GC	0.818	3326	pPM_GC	0.818	4619	pPM_GC
Bacteria	Proteobacteria	Unclassified	Unclassified	Unclassified	sf_20	6911	Bacteria;Proteobacteria;Unclassified;Unclassified;Unclassified;sf_20;6911				Environmental_clone_ply43_subgroup alpha 33-PA124B98	'02280108050300.6911	gPM_dPM_GC	0.5	161	gPM_dPM_GC	0.5	95	gPM_dPM_GC	0.471	206	gPM_dPM_GC	0.294	159	gPM_dPM_GC	0.529	171	gPM_dPM_GC	0.944	1537	gPM_dPM_GC	0.556	557	gPM_dPM_GC	0.529	484	gPM_dPM_GC	0.588	230	gPM_dPM_GC	0.765	534	gPM_dPM_GC	0.588	518	gPM_dPM_GC	0.647	1182	gPM_dPM_GC
Bacteria	Proteobacteria	Alphaproteobacteria	Consistiales	SAR11	sf_2	7043	Bacteria;Proteobacteria;Alphaproteobacteria;Consistiales;SAR11;sf_2;7043	22763	AF353223.1	marine clone Arctic95D-8	Environmental_clone_ply43_subgroup alpha clone Arctic95D-8	'02280108050300.7043	pPM	0.733	1250	pPM	0.643	2035	pPM	0.667	1609	pPM	0.286	111	pPM	0.667	1558	pPM	0.8	3007	pPM	0.867	4255	pPM	0.733	2231	pPM	0.533	1832	pPM	0.733	3620	pPM	0.786	3562	pPM	0.786	4471	pPM
Bacteria	Dictyoglomi	Dictyoglomi	Dictyoglomales	Dictyoglomaceae	sf_9	7579	Bacteria;Dictyoglomi;Dictyoglomi;Dictyoglomales;Dictyoglomaceae;sf_9;7579	31458	AF353224.1	marine clone Arctic96B-6	Environmental_clone_ply43_subgroup alpha clone Arctic96B-6	'02280108050300.7579	pPM_GC	0.65	955	pPM_GC	0.474	1441	pPM_GC	0.619	1119	pPM_GC	0.316	120	pPM_GC	0.682	987	pPM_GC	0.727	2054	pPM_GC	0.773	2449	pPM_GC	0.545	1313	pPM_GC	0.636	1040	pPM_GC	0.773	2285	pPM_GC	0.714	1983	pPM_GC	0.714	2700	pPM_GC
Bacteria	Proteobacteria	Alphaproteobacteria	Consistiales	Caedibacteraceae	sf_3	7010	Bacteria;Proteobacteria;Alphaproteobacteria;Consistiales;Caedibacteraceae;sf_3;7010	74136	AJ428412.1	periodontal pocket clone 10B6	Holospora_subgroup alpha clone 10B6	'02280108050400.7010	gPM_dPM	0.786	408	gPM_dPM	0.154	21	gPM_dPM	0.231	49	gPM_dPM	0.077	3	gPM_dPM	0.25	87	gPM_dPM	0.857	2014	gPM_dPM	0.929	498	gPM_dPM	0.5	288	gPM_dPM	0.357	114	gPM_dPM	0.846	330	gPM_dPM	0.308	203	gPM_dPM	0.615	424	gPM_dPM
Bacteria	Proteobacteria	Alphaproteobacteria	Rickettsiales	Unclassified	sf_2	6639	Bacteria;Proteobacteria;Alphaproteobacteria;Rickettsiales;Unclassified;sf_2;6639				Rickettsia_subgroup clone Hw124	'02280108050500.6639	gPM_dPM_GC	0.619	721	gPM_dPM_GC	0.286	80	gPM_dPM_GC	0.333	335	gPM_dPM_GC	0.143	39	gPM_dPM_GC	0.35	374	gPM_dPM_GC	0.857	2789	gPM_dPM_GC	0.5	1061	gPM_dPM_GC	0.85	352	gPM_dPM_GC	0.476	118	gPM_dPM_GC	1	571	gPM_dPM_GC	0.4	1033	gPM_dPM_GC	0.857	1263	gPM_dPM_GC
Bacteria	Proteobacteria	Alphaproteobacteria	Rickettsiales	Rickettsiaceae	sf_1	6809	Bacteria;Proteobacteria;Alphaproteobacteria;Rickettsiales;Rickettsiaceae;sf_1;6809	5954	U11021.1	Rickettsia rickettsii str. Sawtooth	Rickettsia conorii	'02280108050500.6809	pPM_GC	0.714	1475	pPM_GC	0.762	741	pPM_GC	0.619	608	pPM_GC	0.571	328	pPM_GC	0.667	1484	pPM_GC	0.857	2760	pPM_GC	0.857	3346	pPM_GC	0.714	2171	pPM_GC	0.714	1504	pPM_GC	0.857	3225	pPM_GC	0.762	1918	pPM_GC	0.857	2893	pPM_GC
Bacteria	Proteobacteria	Alphaproteobacteria	Consistiales	Caedibacteraceae	sf_5	6947	Bacteria;Proteobacteria;Alphaproteobacteria;Consistiales;Caedibacteraceae;sf_5;6947	77922	AB089084.2	termite gut homogenate clone Rs-B60 proteobacterium	Rickettsia_subgroup alpha clone:Rs-B60	'02280108050500.6947	gPM_dPM_GC	0.929	2088	gPM_dPM_GC	0.423	649	gPM_dPM_GC	0.464	532	gPM_dPM_GC	0.25	318	gPM_dPM_GC	0.714	506	gPM_dPM_GC	0.679	1500	gPM_dPM_GC	0.786	1802	gPM_dPM_GC	0.571	1437	gPM_dPM_GC	0.75	1807	gPM_dPM_GC	0.821	2199	gPM_dPM_GC	0.643	1579	gPM_dPM_GC	0.786	2186	gPM_dPM_GC
Bacteria	Proteobacteria	Alphaproteobacteria	Rickettsiales	Unclassified	sf_1	7156	Bacteria;Proteobacteria;Alphaproteobacteria;Rickettsiales;Unclassified;sf_1;7156	78393	AB089097.1	termite gut homogenate clone Rs-M62 proteobacterium	Rickettsia_subgroup alpha clone:Rs-M62	'02280108050500.7156	pPM_GC	1	2055	pPM_GC	0.658	211	pPM_GC	0.718	483	pPM_GC	0.35	262	pPM_GC	0.795	743	pPM_GC	0.85	2920	pPM_GC	0.923	2538	pPM_GC	0.769	1002	pPM_GC	0.974	2217	pPM_GC	0.975	3081	pPM_GC	0.795	1682	pPM_GC	0.925	3732	pPM_GC
Bacteria	Proteobacteria	Alphaproteobacteria	Rickettsiales	Rickettsiaceae	sf_1	7556	Bacteria;Proteobacteria;Alphaproteobacteria;Rickettsiales;Rickettsiaceae;sf_1;7556	5950	U11014.1	Rickettsia bellii str. strains 369-C and G2D42	Rickettsia australis	'02280108050500.7556	pPM_GC	0.857	2060	pPM_GC	0.857	899	pPM_GC	0.643	527	pPM_GC	0.643	367	pPM_GC	0.643	1577	pPM_GC	0.786	2375	pPM_GC	0.857	3136	pPM_GC	0.857	3159	pPM_GC	0.786	1855	pPM_GC	0.857	3805	pPM_GC	0.714	1798	pPM_GC	0.786	2190	pPM_GC
Bacteria	Proteobacteria	Alphaproteobacteria	Rickettsiales	Anaplasmataceae	sf_3	6628	Bacteria;Proteobacteria;Alphaproteobacteria;Rickettsiales;Anaplasmataceae;sf_3;6628	6128	U23709.1	Wolbachia pipientis	Wolbachia pipientis	'02280108051000.6628	pPM_GC	0.714	246	pPM_GC	0.35	271	pPM_GC	0.19	151	pPM_GC	0.095	74	pPM_GC	0.857	253	pPM_GC	0.667	448	pPM_GC	0.667	690	pPM_GC	0.667	328	pPM_GC	0.381	233	pPM_GC	0.714	941	pPM_GC	0.579	785	pPM_GC	0.714	1349	pPM_GC
Bacteria	Proteobacteria	Alphaproteobacteria	Rickettsiales	Anaplasmataceae	sf_3	6648	Bacteria;Proteobacteria;Alphaproteobacteria;Rickettsiales;Anaplasmataceae;sf_3;6648	6093	AF035160.1	Wolbachia sp	Wolbachia endosymbiont	'02280108051000.6648	pPM_GC	0.5	192	pPM_GC	0.364	469	pPM_GC	0.25	257	pPM_GC	0.167	117	pPM_GC	0.917	235	pPM_GC	0.583	571	pPM_GC	0.75	677	pPM_GC	0.667	376	pPM_GC	0.583	254	pPM_GC	0.75	1412	pPM_GC	0.636	1069	pPM_GC	0.75	1967	pPM_GC
Bacteria	Proteobacteria	Deltaproteobacteria	AMD clone group	Unclassified	sf_1	6830	Bacteria;Proteobacteria;Deltaproteobacteria;AMD clone group;Unclassified;sf_1;6830	63330	AF523882.1	coal effluent wetland clone RCP124	Wolbachia_subgroup clone RCP1-24	'02280108051000.6830	pPM_GC	0.719	645	pPM_GC	0.375	1002	pPM_GC	0.394	581	pPM_GC	0.303	145	pPM_GC	0.484	468	pPM_GC	0.516	1637	pPM_GC	0.559	1252	pPM_GC	0.438	1497	pPM_GC	0.727	733	pPM_GC	0.941	1953	pPM_GC	0.469	1394	pPM_GC	0.625	1718	pPM_GC
Bacteria	Proteobacteria	Alphaproteobacteria	Rickettsiales	Anaplasmataceae	sf_3	6908	Bacteria;Proteobacteria;Alphaproteobacteria;Rickettsiales;Anaplasmataceae;sf_3;6908	6121	M85267.1	Rhinocyllus conicus endosymbiont	Wolbachia endosymbiont c3	'02280108051000.6908	pPM	0.933	932	pPM	0.167	396	pPM	0.143	179	pPM	0.133	67	pPM	0.462	95	pPM	0.867	2304	pPM	0.933	589	pPM	0.533	309	pPM	0.333	127	pPM	0.929	421	pPM	0.182	621	pPM	0.5	465	pPM
Bacteria	Proteobacteria	Alphaproteobacteria	Sphingomonadales	Sphingomonadaceae	sf_1	7440	Bacteria;Proteobacteria;Alphaproteobacteria;Sphingomonadales;Sphingomonadaceae;sf_1;7440	39728	AF159257.2	Sphingobium chungbukense str. DJ77	Sphingomonas paucimobilis c2	'02280110010000.7440	pPM_GC	0.92	775	pPM_GC	0.76	370	pPM_GC	0.667	508	pPM_GC	0.32	155	pPM_GC	0.88	1265	pPM_GC	1	4303	pPM_GC	0.958	3341	pPM_GC	0.833	1077	pPM_GC	0.833	1653	pPM_GC	1	3420	pPM_GC	0.917	2423	pPM_GC	0.923	4426	pPM_GC
Bacteria	Proteobacteria	Alphaproteobacteria	Sphingomonadales	Sphingomonadaceae	sf_1	7528	Bacteria;Proteobacteria;Alphaproteobacteria;Sphingomonadales;Sphingomonadaceae;sf_1;7528	6171	D16145.1	Sphingobium yanoikuyae str. GIFU9882	Sphingomonas yanoikuyae	'02280110010000.7528	pPM_GC	0.8	642	pPM_GC	0.45	277	pPM_GC	0.45	373	pPM_GC	0.3	171	pPM_GC	0.667	885	pPM_GC	0.95	2194	pPM_GC	0.842	2296	pPM_GC	0.684	618	pPM_GC	0.667	724	pPM_GC	0.947	1233	pPM_GC	0.8	1688	pPM_GC	0.905	2271	pPM_GC
Bacteria	Proteobacteria	Alphaproteobacteria	Sphingomonadales	Sphingomonadaceae	sf_1	7597	Bacteria;Proteobacteria;Alphaproteobacteria;Sphingomonadales;Sphingomonadaceae;sf_1;7597	6193	AF177917.1	Sphingomonas sp. str. DhA-95	Spg.sp_str_un1f1_subgroup Sphingomonas DhA-95 str. DhA-95.	'02280110020000.7597	pPM_GC	0.667	595	pPM_GC	0.442	185	pPM_GC	0.37	260	pPM_GC	0.222	105	pPM_GC	0.556	596	pPM_GC	0.796	2194	pPM_GC	0.776	1769	pPM_GC	0.583	614	pPM_GC	0.558	858	pPM_GC	0.796	1787	pPM_GC	0.596	1254	pPM_GC	0.731	2373	pPM_GC
Bacteria	Proteobacteria	Alphaproteobacteria	Sphingomonadales	Sphingomonadaceae	sf_1	7548	Bacteria;Proteobacteria;Alphaproteobacteria;Sphingomonadales;Sphingomonadaceae;sf_1;7548	6206	U87784.1	Afipia genosp. 13 str. G8991	Sphingomonas wittichii	'02280110040000.7548	pPM_GC	0.936	927	pPM_GC	0.667	710	pPM_GC	0.587	905	pPM_GC	0.354	344	pPM_GC	0.761	1061	pPM_GC	1	4394	pPM_GC	0.913	2801	pPM_GC	0.826	937	pPM_GC	0.809	1549	pPM_GC	1	2608	pPM_GC	0.822	2145	pPM_GC	0.918	3822	pPM_GC
Bacteria	Proteobacteria	Alphaproteobacteria	Sphingomonadales	Sphingomonadaceae	sf_1	6650	Bacteria;Proteobacteria;Alphaproteobacteria;Sphingomonadales;Sphingomonadaceae;sf_1;6650	102265	AY563441.1	Sphingomonas phyllosphaerae str. FA1	Sphingomonas aurantiaca	'02280110050000.6650	pPM_GC	0.815	482	pPM_GC	0.63	195	pPM_GC	0.577	564	pPM_GC	0.259	111	pPM_GC	0.84	1144	pPM_GC	1	4213	pPM_GC	0.96	3089	pPM_GC	0.769	769	pPM_GC	0.808	1717	pPM_GC	1	3143	pPM_GC	0.92	2193	pPM_GC	0.962	4340	pPM_GC
Bacteria	Proteobacteria	Alphaproteobacteria	Sphingomonadales	Sphingomonadaceae	sf_1	7016	Bacteria;Proteobacteria;Alphaproteobacteria;Sphingomonadales;Sphingomonadaceae;sf_1;7016	77307	AY167834.1	Sphingomonas sp. str. SAFR-027	Spg.paucimobilis_subgroup Sphingomonas sp. SAFR-027	'02280110050000.7016	pPM_GC	0.867	750	pPM_GC	0.652	331	pPM_GC	0.467	491	pPM_GC	0.283	133	pPM_GC	0.698	920	pPM_GC	0.957	3506	pPM_GC	0.841	2271	pPM_GC	0.756	774	pPM_GC	0.8	1258	pPM_GC	0.957	2456	pPM_GC	0.705	1678	pPM_GC	0.848	2932	pPM_GC
Bacteria	Proteobacteria	Alphaproteobacteria	Sphingomonadales	Sphingomonadaceae	sf_1	7535	Bacteria;Proteobacteria;Alphaproteobacteria;Sphingomonadales;Sphingomonadaceae;sf_1;7535	6215	D16144.1	Sphingomonas paucimobilis str. GIFU2395	Sphingomonas paucimobilis	'02280110050000.7535	pPM_GC	0.875	731	pPM_GC	0.697	386	pPM_GC	0.406	342	pPM_GC	0.25	281	pPM_GC	0.655	511	pPM_GC	0.939	3739	pPM_GC	0.806	1671	pPM_GC	0.75	613	pPM_GC	0.812	1320	pPM_GC	0.909	2272	pPM_GC	0.667	1145	pPM_GC	0.844	3090	pPM_GC
Bacteria	Proteobacteria	Alphaproteobacteria	Sphingomonadales	Unclassified	sf_1	6653	Bacteria;Proteobacteria;Alphaproteobacteria;Sphingomonadales;Unclassified;sf_1;6653	108385	AY785128.1	Kaistobacter koreensis str. PB229	Spg.pruni_subgroup clone a13104	'02280110060000.6653	pPM_GC	0.929	902	pPM_GC	0.69	292	pPM_GC	0.464	510	pPM_GC	0.31	207	pPM_GC	0.654	818	pPM_GC	1	4409	pPM_GC	0.815	2306	pPM_GC	0.75	670	pPM_GC	0.786	1431	pPM_GC	1	2685	pPM_GC	0.643	1732	pPM_GC	0.862	3512	pPM_GC
Bacteria	Proteobacteria	Alphaproteobacteria	Sphingomonadales	Sphingomonadaceae	sf_15	7035	Bacteria;Proteobacteria;Alphaproteobacteria;Sphingomonadales;Sphingomonadaceae;sf_15;7035	6248	Y09639.1	Sphingomonas asaccharolytica str. IFO 10564-T	Sphingomonas asaccharolytica c2	'02280110060000.7035	pPM_GC	0.897	786	pPM_GC	0.586	489	pPM_GC	0.655	829	pPM_GC	0.207	164	pPM_GC	0.9	1369	pPM_GC	1	4278	pPM_GC	0.966	3456	pPM_GC	0.759	952	pPM_GC	0.724	1837	pPM_GC	1	3099	pPM_GC	0.862	2592	pPM_GC	0.867	4434	pPM_GC
Bacteria	Proteobacteria	Alphaproteobacteria	Sphingomonadales	Sphingomonadaceae	sf_1	7038	Bacteria;Proteobacteria;Alphaproteobacteria;Sphingomonadales;Sphingomonadaceae;sf_1;7038	78108	AB074601.1	pea aphid symbiont clone APe4_19	Spg.pruni_subgroup alpha clone:APe4_19	'02280110060000.7038	pPM_GC	0.737	549	pPM_GC	0.491	249	pPM_GC	0.439	419	pPM_GC	0.273	130	pPM_GC	0.685	923	pPM_GC	0.983	2742	pPM_GC	0.796	2136	pPM_GC	0.589	592	pPM_GC	0.679	1005	pPM_GC	0.807	1916	pPM_GC	0.655	1617	pPM_GC	0.732	2803	pPM_GC
Bacteria	Proteobacteria	Alphaproteobacteria	Sphingomonadales	Sphingomonadaceae	sf_1	7215	Bacteria;Proteobacteria;Alphaproteobacteria;Sphingomonadales;Sphingomonadaceae;sf_1;7215	50190	AF445712.1	travertine hot spring clone SM2B06	Spg.pruni_subgroup alpha clone SM2B06	'02280110060000.7215	gPM_GC	0.273	30	gPM_GC	0	11	gPM_GC	0.091	22	gPM_GC	0	7	gPM_GC	0.6	102	gPM_GC	0.909	273	gPM_GC	0.6	191	gPM_GC	0.182	57	gPM_GC	0.5	149	gPM_GC	0.818	249	gPM_GC	0.3	146	gPM_GC	1	515	gPM_GC
Bacteria	Proteobacteria	Alphaproteobacteria	Sphingomonadales	Sphingomonadaceae	sf_1	7319	Bacteria;Proteobacteria;Alphaproteobacteria;Sphingomonadales;Sphingomonadaceae;sf_1;7319	58867	AF425996.1	Anabaena circinalis AWQC118C isolate str. UNSW1	Spg.pruni_subgroup UNSW1	'02280110060000.7319	gPM_dPM_GC	0.609	727	gPM_dPM_GC	0.565	539	gPM_dPM_GC	0.652	1235	gPM_dPM_GC	0.364	997	gPM_dPM_GC	0.619	1091	gPM_dPM_GC	1	3144	gPM_dPM_GC	0.75	3098	gPM_dPM_GC	0.65	822	gPM_dPM_GC	0.65	2048	gPM_dPM_GC	0.762	2435	gPM_dPM_GC	0.619	2026	gPM_dPM_GC	0.667	3529	gPM_dPM_GC
Bacteria	Proteobacteria	Alphaproteobacteria	Sphingomonadales	Sphingomonadaceae	sf_1	7482	Bacteria;Proteobacteria;Alphaproteobacteria;Sphingomonadales;Sphingomonadaceae;sf_1;7482				Spg.pruni_subgroup alpha clone JG37-AG-18	'02280110060000.7482	pPM_GC	0.788	671	pPM_GC	0.574	475	pPM_GC	0.472	855	pPM_GC	0.259	189	pPM_GC	0.647	1038	pPM_GC	0.925	3834	pPM_GC	0.784	2772	pPM_GC	0.642	744	pPM_GC	0.66	1283	pPM_GC	0.852	2229	pPM_GC	0.635	1921	pPM_GC	0.788	3239	pPM_GC
Bacteria	Proteobacteria	Alphaproteobacteria	Sphingomonadales	Sphingomonadaceae	sf_1	7532	Bacteria;Proteobacteria;Alphaproteobacteria;Sphingomonadales;Sphingomonadaceae;sf_1;7532	6245	AF115500.1	Caulobacter sp. str. WCP2020S	Spg.pruni_subgroup Caulobacter WCP2020S str. WCP2020S.	'02280110060000.7532	gPM_GC	0.75	328	gPM_GC	0.583	336	gPM_GC	0.364	359	gPM_GC	0.417	131	gPM_GC	0.417	186	gPM_GC	0.917	829	gPM_GC	0.75	1154	gPM_GC	0.667	302	gPM_GC	0.75	517	gPM_GC	0.75	897	gPM_GC	0.5	453	gPM_GC	0.667	1120	gPM_GC
Bacteria	Proteobacteria	Deltaproteobacteria	Bdellovibrionales	Unclassified	sf_1	7382	Bacteria;Proteobacteria;Deltaproteobacteria;Bdellovibrionales;Unclassified;sf_1;7382	31338	AF355039.1	marine clone Arctic95C-5	Rhz.suberifaciens_subgroup delta Arctic95C-5	'02280110070000.7382	gPM_dPM_GC	0.5	680	gPM_dPM_GC	0.35	148	gPM_dPM_GC	0.9	408	gPM_dPM_GC	0.35	161	gPM_dPM_GC	0.9	942	gPM_dPM_GC	0.9	1331	gPM_dPM_GC	0.95	2815	gPM_dPM_GC	0.95	2814	gPM_dPM_GC	0.737	2219	gPM_dPM_GC	1	3981	gPM_dPM_GC	0.95	1119	gPM_dPM_GC	0.95	1900	gPM_dPM_GC
Bacteria	Proteobacteria	Alphaproteobacteria	Sphingomonadales	Sphingomonadaceae	sf_1	6663	Bacteria;Proteobacteria;Alphaproteobacteria;Sphingomonadales;Sphingomonadaceae;sf_1;6663	105812	AY554010.1	Sphingopyxis flavimaris str. SW-151	Blastomonas natatoria c2	'02280110090000.6663	pPM_GC	0.909	692	pPM_GC	0.909	248	pPM_GC	0.727	476	pPM_GC	0.182	88	pPM_GC	0.909	1236	pPM_GC	1	5380	pPM_GC	1	3431	pPM_GC	0.909	1043	pPM_GC	1	2169	pPM_GC	0.909	4258	pPM_GC	0.909	2166	pPM_GC	1	5483	pPM_GC
Bacteria	Proteobacteria	Alphaproteobacteria	Sphingomonadales	Sphingomonadaceae	sf_1	7090	Bacteria;Proteobacteria;Alphaproteobacteria;Sphingomonadales;Sphingomonadaceae;sf_1;7090	6264	AB024288.1	Blastomonas natatoria str. DSM 3183T	Blastomonas natatoria	'02280110090000.7090	pPM_GC	0.622	366	pPM_GC	0.392	245	pPM_GC	0.347	572	pPM_GC	0.192	128	pPM_GC	0.479	712	pPM_GC	0.72	2287	pPM_GC	0.592	1867	pPM_GC	0.414	499	pPM_GC	0.507	929	pPM_GC	0.625	1513	pPM_GC	0.479	1391	pPM_GC	0.589	2354	pPM_GC
Bacteria	Proteobacteria	Alphaproteobacteria	Sphingomonadales	Sphingomonadaceae	sf_1	7537	Bacteria;Proteobacteria;Alphaproteobacteria;Sphingomonadales;Sphingomonadaceae;sf_1;7537	84022	AY250869.1	lichen-dominated Antarctic cryptoendolithic community clone FBP255 proteobacterium	Bla.natatoria_subgroup alpha clone FBP255	'02280110090000.7537	pPM_GC	0.732	696	pPM_GC	0.564	530	pPM_GC	0.473	1015	pPM_GC	0.327	270	pPM_GC	0.722	1306	pPM_GC	0.93	3273	pPM_GC	0.745	2924	pPM_GC	0.589	825	pPM_GC	0.648	1462	pPM_GC	0.836	2304	pPM_GC	0.648	2097	pPM_GC	0.714	3361	pPM_GC
Bacteria	Proteobacteria	Alphaproteobacteria	Unclassified	Unclassified	sf_6	6987	Bacteria;Proteobacteria;Alphaproteobacteria;Unclassified;Unclassified;sf_6;6987				Spg.subarctica_subgroup alpha pT-436	'02280110110000.6987	gPM_dPM_GC	0.8	2206	gPM_dPM_GC	0.688	1064	gPM_dPM_GC	0.688	1296	gPM_dPM_GC	0.375	855	gPM_dPM_GC	0.875	1622	gPM_dPM_GC	0.875	2670	gPM_dPM_GC	0.933	5186	gPM_dPM_GC	0.933	3336	gPM_dPM_GC	0.933	2972	gPM_dPM_GC	0.933	4972	gPM_dPM_GC	0.933	2594	gPM_dPM_GC	0.875	4067	gPM_dPM_GC
Bacteria	Proteobacteria	Alphaproteobacteria	Sphingomonadales	Sphingomonadaceae	sf_1	7075	Bacteria;Proteobacteria;Alphaproteobacteria;Sphingomonadales;Sphingomonadaceae;sf_1;7075	37092	AJ000920.2	Novosphingobium sp. str. K16	Spg.subarctica_subgroup clone T28.	'02280110110000.7075	pPM_GC	0.8	648	pPM_GC	0.543	260	pPM_GC	0.529	419	pPM_GC	0.343	182	pPM_GC	0.743	1058	pPM_GC	0.914	3341	pPM_GC	0.818	2651	pPM_GC	0.706	861	pPM_GC	0.676	1181	pPM_GC	0.941	2499	pPM_GC	0.765	2011	pPM_GC	0.806	3489	pPM_GC
Bacteria	Proteobacteria	Alphaproteobacteria	Sphingomonadales	Sphingomonadaceae	sf_1	7100	Bacteria;Proteobacteria;Alphaproteobacteria;Sphingomonadales;Sphingomonadaceae;sf_1;7100	6278	D16147.1	Novosphingobium capsulatum str. GIFU11526	Sphingomonas capsulata	'02280110110000.7100	pPM_GC	0.886	788	pPM_GC	0.686	304	pPM_GC	0.559	436	pPM_GC	0.371	195	pPM_GC	0.829	1121	pPM_GC	1	3391	pPM_GC	0.939	2773	pPM_GC	0.758	920	pPM_GC	0.812	1278	pPM_GC	0.943	2479	pPM_GC	0.882	2087	pPM_GC	0.944	3637	pPM_GC
Bacteria	Proteobacteria	Alphaproteobacteria	Sphingomonadales	Sphingomonadaceae	sf_1	7110	Bacteria;Proteobacteria;Alphaproteobacteria;Sphingomonadales;Sphingomonadaceae;sf_1;7110	57342	AY151394.1	Novosphingobium subarcticum LH128	Novosphingobium subarcticum	'02280110110000.7110	pPM_GC	0.675	585	pPM_GC	0.405	215	pPM_GC	0.357	421	pPM_GC	0.268	139	pPM_GC	0.581	826	pPM_GC	0.833	1774	pPM_GC	0.7	1709	pPM_GC	0.463	554	pPM_GC	0.5	504	pPM_GC	0.725	927	pPM_GC	0.585	1234	pPM_GC	0.69	1805	pPM_GC
Bacteria	Proteobacteria	Alphaproteobacteria	Sphingomonadales	Sphingomonadaceae	sf_1	7165	Bacteria;Proteobacteria;Alphaproteobacteria;Sphingomonadales;Sphingomonadaceae;sf_1;7165	77937	AB076396.1	Sphingomonas sp. str. IW3	Spg.subarctica_subgroup Sphingomonas sp. IW3	'02280110110000.7165	pPM_GC	0.875	544	pPM_GC	0.455	233	pPM_GC	0.444	546	pPM_GC	0.255	130	pPM_GC	0.6	957	pPM_GC	0.855	2741	pPM_GC	0.679	2168	pPM_GC	0.547	747	pPM_GC	0.537	1015	pPM_GC	0.704	1926	pPM_GC	0.611	1573	pPM_GC	0.655	2793	pPM_GC
Bacteria	Proteobacteria	Alphaproteobacteria	Sphingomonadales	Sphingomonadaceae	sf_1	7394	Bacteria;Proteobacteria;Alphaproteobacteria;Sphingomonadales;Sphingomonadaceae;sf_1;7394	6286	AB025014.1	Novosphingobium subterraneum str. IFO 16086	Sphingomonas aromaticivorans	'02280110110000.7394	pPM_GC	0.74	447	pPM_GC	0.28	327	pPM_GC	0.24	460	pPM_GC	0.143	156	pPM_GC	0.431	559	pPM_GC	0.7	1552	pPM_GC	0.49	1354	pPM_GC	0.271	473	pPM_GC	0.271	472	pPM_GC	0.511	843	pPM_GC	0.408	869	pPM_GC	0.469	1656	pPM_GC
Bacteria	Proteobacteria	Alphaproteobacteria	Sphingomonadales	Sphingomonadaceae	sf_1	7470	Bacteria;Proteobacteria;Alphaproteobacteria;Sphingomonadales;Sphingomonadaceae;sf_1;7470	78821	AB088760.1	Novosphingobium sp. str. J30	Spg.subarctica_subgroup Novosphingobium sp. J30	'02280110110000.7470	pPM_GC	0.552	606	pPM_GC	0.375	300	pPM_GC	0.375	546	pPM_GC	0.375	194	pPM_GC	0.382	877	pPM_GC	0.727	1662	pPM_GC	0.581	1714	pPM_GC	0.5	644	pPM_GC	0.485	560	pPM_GC	0.548	928	pPM_GC	0.484	1345	pPM_GC	0.562	1800	pPM_GC
Bacteria	Proteobacteria	Alphaproteobacteria	Sphingomonadales	Sphingomonadaceae	sf_1	7576	Bacteria;Proteobacteria;Alphaproteobacteria;Sphingomonadales;Sphingomonadaceae;sf_1;7576	6296	AB025013.1	Novosphingobium stygium str. IFO 16085	Sphingomonas stygia	'02280110110000.7576	pPM_GC	0.7	640	pPM_GC	0.462	588	pPM_GC	0.51	911	pPM_GC	0.275	202	pPM_GC	0.623	1144	pPM_GC	0.827	3270	pPM_GC	0.735	2883	pPM_GC	0.608	884	pPM_GC	0.588	1256	pPM_GC	0.796	2333	pPM_GC	0.66	2118	pPM_GC	0.712	3433	pPM_GC
Bacteria	Proteobacteria	Alphaproteobacteria	Sphingomonadales	Sphingomonadaceae	sf_1	7285	Bacteria;Proteobacteria;Alphaproteobacteria;Sphingomonadales;Sphingomonadaceae;sf_1;7285	66835	AF367204.1	Sphingopyxis chilensis str. S37	Sphingomonas alaska	'02280110120000.7285	pPM_GC	0.721	663	pPM_GC	0.465	334	pPM_GC	0.488	573	pPM_GC	0.279	151	pPM_GC	0.698	1006	pPM_GC	0.977	3034	pPM_GC	0.762	2682	pPM_GC	0.628	903	pPM_GC	0.651	1387	pPM_GC	0.818	2532	pPM_GC	0.674	1869	pPM_GC	0.756	3215	pPM_GC
Bacteria	Proteobacteria	Alphaproteobacteria	Sphingomonadales	Sphingomonadaceae	sf_1	7445	Bacteria;Proteobacteria;Alphaproteobacteria;Sphingomonadales;Sphingomonadaceae;sf_1;7445	45857	AJ416410.1	Sphingopyxis witflariensis str. W-50	Sphingopyxis witflariensis	'02280110120000.7445	pPM_GC	0.68	583	pPM_GC	0.333	293	pPM_GC	0.333	211	pPM_GC	0.32	133	pPM_GC	0.64	507	pPM_GC	0.962	2217	pPM_GC	0.696	1465	pPM_GC	0.48	616	pPM_GC	0.48	480	pPM_GC	0.84	1814	pPM_GC	0.56	1021	pPM_GC	0.692	2033	pPM_GC
Bacteria	Proteobacteria	Alphaproteobacteria	Sphingomonadales	Sphingomonadaceae	sf_1	6690	Bacteria;Proteobacteria;Alphaproteobacteria;Sphingomonadales;Sphingomonadaceae;sf_1;6690	37650	AY048657.1	Porphyrobacter tepidarius str. OK5APO	Porphyrobacter tepidarius	'02280110130000.6690	pPM_GC	0.849	1235	pPM_GC	0.596	726	pPM_GC	0.66	869	pPM_GC	0.346	465	pPM_GC	0.745	936	pPM_GC	0.925	4143	pPM_GC	0.843	3075	pPM_GC	0.745	1129	pPM_GC	0.78	2330	pPM_GC	0.902	3157	pPM_GC	0.792	2089	pPM_GC	0.83	4285	pPM_GC
Bacteria	Proteobacteria	Alphaproteobacteria	Sphingomonadales	Sphingomonadaceae	sf_15	6700	Bacteria;Proteobacteria;Alphaproteobacteria;Sphingomonadales;Sphingomonadaceae;sf_15;6700	6344	AB033328.1	Porphyrobacter tepidarius str. DSM 10594	Porphyrobacter neustonensis	'02280110130000.6700	pPM_GC	0.762	540	pPM_GC	0.4	177	pPM_GC	0.3	290	pPM_GC	0.105	39	pPM_GC	0.6	597	pPM_GC	0.857	1639	pPM_GC	0.7	1570	pPM_GC	0.35	195	pPM_GC	0.389	357	pPM_GC	0.6	656	pPM_GC	0.619	1044	pPM_GC	0.75	1817	pPM_GC
Bacteria	Proteobacteria	Alphaproteobacteria	Sphingomonadales	Sphingomonadaceae	sf_1	6749	Bacteria;Proteobacteria;Alphaproteobacteria;Sphingomonadales;Sphingomonadaceae;sf_1;6749	79915	AF468357.1	Arctic sea ice ARK10031	Erb.longus_subgroup Arctic sea ice ARK10031	'02280110130000.6749	pPM_GC	0.855	750	pPM_GC	0.593	485	pPM_GC	0.509	672	pPM_GC	0.302	291	pPM_GC	0.667	999	pPM_GC	0.945	2994	pPM_GC	0.755	2459	pPM_GC	0.608	842	pPM_GC	0.653	1461	pPM_GC	0.685	2061	pPM_GC	0.712	1805	pPM_GC	0.759	3376	pPM_GC
Bacteria	Proteobacteria	Alphaproteobacteria	Sphingomonadales	Sphingomonadaceae	sf_1	7036	Bacteria;Proteobacteria;Alphaproteobacteria;Sphingomonadales;Sphingomonadaceae;sf_1;7036	53381	AY026916.1	Lutibacterium anuloederans str. LC8	Erythrobacter flavus	'02280110130000.7036	pPM_GC	0.826	602	pPM_GC	0.609	233	pPM_GC	0.636	326	pPM_GC	0.304	147	pPM_GC	0.826	900	pPM_GC	1	3930	pPM_GC	0.955	2596	pPM_GC	0.773	741	pPM_GC	0.818	1019	pPM_GC	0.957	2859	pPM_GC	0.909	1960	pPM_GC	0.917	4009	pPM_GC
Bacteria	Proteobacteria	Alphaproteobacteria	Unclassified	Unclassified	sf_6	7572	Bacteria;Proteobacteria;Alphaproteobacteria;Unclassified;Unclassified;sf_6;7572				Erb.longus_subgroup alpha clone GuBH2-AG-57	'02280110130000.7572	gPM_dPM_GC	0.848	1352	gPM_dPM_GC	0.576	1024	gPM_dPM_GC	0.735	1404	gPM_dPM_GC	0.324	277	gPM_dPM_GC	0.727	1886	gPM_dPM_GC	0.943	4110	gPM_dPM_GC	0.882	4809	gPM_dPM_GC	0.853	1715	gPM_dPM_GC	0.824	2484	gPM_dPM_GC	0.97	4134	gPM_dPM_GC	0.706	3311	gPM_dPM_GC	0.912	5002	gPM_dPM_GC
Bacteria	Proteobacteria	Betaproteobacteria	Burkholderiales	Unclassified	sf_1	8035	Bacteria;Proteobacteria;Betaproteobacteria;Burkholderiales;Unclassified;sf_1;8035				Mvr.aerodenitrificans_subgroup clone HC-39	'02280201020000.8035	gPM_dPM_GC	0.929	1755	gPM_dPM_GC	0.292	867	gPM_dPM_GC	0.24	517	gPM_dPM_GC	0.28	1191	gPM_dPM_GC	0.583	159	gPM_dPM_GC	0.731	751	gPM_dPM_GC	0.63	431	gPM_dPM_GC	0.5	660	gPM_dPM_GC	0.654	871	gPM_dPM_GC	0.926	585	gPM_dPM_GC	0.545	391	gPM_dPM_GC	0.5	524	gPM_dPM_GC
Bacteria	Proteobacteria	Betaproteobacteria	Nitrosomonadales	Nitrosomonadaceae	sf_1	7682	Bacteria;Proteobacteria;Betaproteobacteria;Nitrosomonadales;Nitrosomonadaceae;sf_1;7682	40900	AF363291.1	Nitrosovibrio sp. str. RY6A	Nss.multiformis_subgroup Nitrosovibrio sp. RY6A	'02280204030000.7682	pPM_GC	0.771	2340	pPM_GC	0.581	2377	pPM_GC	0.562	1344	pPM_GC	0.486	2331	pPM_GC	0.4	263	pPM_GC	0.625	1889	pPM_GC	0.636	1293	pPM_GC	0.576	1144	pPM_GC	0.629	1895	pPM_GC	0.889	996	pPM_GC	0.406	682	pPM_GC	0.625	1273	pPM_GC
Bacteria	Proteobacteria	Betaproteobacteria	Unclassified	Unclassified	sf_3	7765	Bacteria;Proteobacteria;Betaproteobacteria;Unclassified;Unclassified;sf_3;7765				Nss.multiformis_subgroup clone D135	'02280204030000.7765	pPM_GC	0.643	2540	pPM_GC	0.481	2116	pPM_GC	0.407	1430	pPM_GC	0.464	2872	pPM_GC	0.4	230	pPM_GC	0.593	1879	pPM_GC	0.5	1706	pPM_GC	0.519	1507	pPM_GC	0.552	2341	pPM_GC	0.862	1463	pPM_GC	0.346	851	pPM_GC	0.444	1728	pPM_GC
Bacteria	Proteobacteria	Betaproteobacteria	Nitrosomonadales	Nitrosomonadaceae	sf_1	7789	Bacteria;Proteobacteria;Betaproteobacteria;Nitrosomonadales;Nitrosomonadaceae;sf_1;7789				Nss.multiformis_subgroup ammonia-oxidizing clone LD1-B6	'02280204030000.7789	pPM_GC	1	3158	pPM_GC	0.826	951	pPM_GC	0.913	812	pPM_GC	0.826	1267	pPM_GC	0.905	982	pPM_GC	0.955	4087	pPM_GC	0.955	4187	pPM_GC	0.909	1904	pPM_GC	0.87	2587	pPM_GC	0.913	3942	pPM_GC	0.81	2573	pPM_GC	0.955	4950	pPM_GC
Bacteria	Proteobacteria	Betaproteobacteria	Nitrosomonadales	Nitrosomonadaceae	sf_1	7796	Bacteria;Proteobacteria;Betaproteobacteria;Nitrosomonadales;Nitrosomonadaceae;sf_1;7796	6535	AF080256.1	Nitrosospira sp. str. TYM9	Nss.multiformis_subgroup Nitrosovibrio TYM9 str. TYM9.	'02280204030000.7796	pPM_GC	0.778	2737	pPM_GC	0.515	2188	pPM_GC	0.5	1267	pPM_GC	0.417	2207	pPM_GC	0.419	324	pPM_GC	0.618	1769	pPM_GC	0.657	1634	pPM_GC	0.571	1153	pPM_GC	0.649	1830	pPM_GC	0.892	1155	pPM_GC	0.545	1189	pPM_GC	0.647	1617	pPM_GC
Bacteria	Proteobacteria	Betaproteobacteria	Rhodocyclales	Rhodocyclaceae	sf_1	7800	Bacteria;Proteobacteria;Betaproteobacteria;Rhodocyclales;Rhodocyclaceae;sf_1;7800	36578	AY013692.1	sample taken upstream landfill clone BVC77 landfill	Nss.multiformis_subgroup Banisveld landfill BVC77	'02280204030000.7800	pPM_GC	0.938	1627	pPM_GC	0.643	183	pPM_GC	0.25	112	pPM_GC	0.071	7	pPM_GC	0.562	263	pPM_GC	0.625	321	pPM_GC	0.75	580	pPM_GC	0.571	289	pPM_GC	0.786	182	pPM_GC	1	597	pPM_GC	0.188	229	pPM_GC	0.812	299	pPM_GC
Bacteria	Proteobacteria	Betaproteobacteria	Nitrosomonadales	Nitrosomonadaceae	sf_1	7805	Bacteria;Proteobacteria;Betaproteobacteria;Nitrosomonadales;Nitrosomonadaceae;sf_1;7805	70700	AY123800.1	Nitrosospira briensis str. Nsp10	Nitrosospira tenuis	'02280204030000.7805	pPM_GC	0.938	2562	pPM_GC	0.571	707	pPM_GC	0.6	316	pPM_GC	0.562	287	pPM_GC	0.467	318	pPM_GC	0.6	687	pPM_GC	0.857	1712	pPM_GC	0.8	861	pPM_GC	0.8	1795	pPM_GC	0.812	1536	pPM_GC	0.357	288	pPM_GC	0.933	1101	pPM_GC
Bacteria	Proteobacteria	Betaproteobacteria	MND1 clone group	Unclassified	sf_1	7808	Bacteria;Proteobacteria;Betaproteobacteria;MND1 clone group;Unclassified;sf_1;7808	85647	AY221081.1	Mammoth cave clone CCU25	Nss.multiformis_subgroup clone CCU25	'02280204030000.7808	pPM_GC	0.872	2391	pPM_GC	0.722	1417	pPM_GC	0.641	1405	pPM_GC	0.564	1459	pPM_GC	0.763	1181	pPM_GC	0.842	2926	pPM_GC	0.838	4331	pPM_GC	0.771	1622	pPM_GC	0.806	3169	pPM_GC	0.921	3204	pPM_GC	0.73	2168	pPM_GC	0.737	4084	pPM_GC
Bacteria	Proteobacteria	Betaproteobacteria	Nitrosomonadales	Nitrosomonadaceae	sf_1	7858	Bacteria;Proteobacteria;Betaproteobacteria;Nitrosomonadales;Nitrosomonadaceae;sf_1;7858				Nss.multiformis_subgroup Nitrosospira sp. str. Np22-21.	'02280204030000.7858	pPM_GC	0.889	2250	pPM_GC	0.533	654	pPM_GC	0.529	275	pPM_GC	0.5	252	pPM_GC	0.471	293	pPM_GC	0.588	615	pPM_GC	0.812	1499	pPM_GC	0.812	810	pPM_GC	0.812	1676	pPM_GC	0.833	1397	pPM_GC	0.312	253	pPM_GC	0.882	969	pPM_GC
Bacteria	Proteobacteria	Betaproteobacteria	Nitrosomonadales	Nitrosomonadaceae	sf_1	7865	Bacteria;Proteobacteria;Betaproteobacteria;Nitrosomonadales;Nitrosomonadaceae;sf_1;7865				Nss.multiformis_subgroup clone DT-2.3.	'02280204030000.7865	gPM_dPM_GC	0.857	3293	gPM_dPM_GC	0.385	128	gPM_dPM_GC	0.467	410	gPM_dPM_GC	0.133	41	gPM_dPM_GC	0.5	901	gPM_dPM_GC	0.5	870	gPM_dPM_GC	0.733	2410	gPM_dPM_GC	0.733	492	gPM_dPM_GC	0.667	847	gPM_dPM_GC	0.8	1012	gPM_dPM_GC	0.429	1543	gPM_dPM_GC	0.8	2366	gPM_dPM_GC
Bacteria	Proteobacteria	Betaproteobacteria	Nitrosomonadales	Nitrosomonadaceae	sf_1	7931	Bacteria;Proteobacteria;Betaproteobacteria;Nitrosomonadales;Nitrosomonadaceae;sf_1;7931	6596	L35509.1	Nitrosospira multiformis	Nitrosospira multiformis	'02280204030000.7931	pPM_GC	0.758	2291	pPM_GC	0.533	2317	pPM_GC	0.516	1288	pPM_GC	0.545	2486	pPM_GC	0.345	161	pPM_GC	0.613	1655	pPM_GC	0.613	1230	pPM_GC	0.581	1175	pPM_GC	0.636	1914	pPM_GC	0.882	893	pPM_GC	0.333	521	pPM_GC	0.581	1109	pPM_GC
Bacteria	Proteobacteria	Betaproteobacteria	Methylophilales	Methylophilaceae	sf_1	8137	Bacteria;Proteobacteria;Betaproteobacteria;Methylophilales;Methylophilaceae;sf_1;8137	47151	AF289159.1	freshwater clone PRD01a011B	Nss.multiformis_subgroup str. LD28.	'02280204030000.8137	pPM_GC	1	2211	pPM_GC	0.385	78	pPM_GC	0.2	53	pPM_GC	0.154	35	pPM_GC	0.533	95	pPM_GC	0.467	161	pPM_GC	0.867	400	pPM_GC	0.692	204	pPM_GC	0.923	496	pPM_GC	1	865	pPM_GC	0.071	51	pPM_GC	0.933	356	pPM_GC
Bacteria	Proteobacteria	Betaproteobacteria	Rhodocyclales	Rhodocyclaceae	sf_1	7817	Bacteria;Proteobacteria;Betaproteobacteria;Rhodocyclales;Rhodocyclaceae;sf_1;7817	59932	AY133064.1	TCE-contaminated site clone ccs265	Dcl.agitatus_subgroup beta clone ccs265	'02280205030000.7817	gPM_dPM_GC	0.774	1273	gPM_dPM_GC	0.69	357	gPM_dPM_GC	0.645	873	gPM_dPM_GC	0.172	66	gPM_dPM_GC	0.5	1614	gPM_dPM_GC	0.742	2193	gPM_dPM_GC	0.8	3517	gPM_dPM_GC	0.833	1020	gPM_dPM_GC	0.581	2141	gPM_dPM_GC	0.903	2158	gPM_dPM_GC	0.548	1672	gPM_dPM_GC	0.767	2695	gPM_dPM_GC
Bacteria	Proteobacteria	Betaproteobacteria	Rhodocyclales	Rhodocyclaceae	sf_1	8052	Bacteria;Proteobacteria;Betaproteobacteria;Rhodocyclales;Rhodocyclaceae;sf_1;8052	29770	AY032610.1	Dechloromonas aromatica str. RCB	Dechlorimonas agitatus	'02280205030000.8052	pPM_GC	0.944	3678	pPM_GC	0.576	1952	pPM_GC	0.529	1634	pPM_GC	0.371	1961	pPM_GC	0.6	884	pPM_GC	0.667	2558	pPM_GC	0.806	3140	pPM_GC	0.758	1371	pPM_GC	0.676	2132	pPM_GC	0.886	2069	pPM_GC	0.606	2167	pPM_GC	0.647	3318	pPM_GC
Bacteria	Proteobacteria	Gammaproteobacteria	Legionellales	Coxiellaceae	sf_3	7893	Bacteria;Proteobacteria;Gammaproteobacteria;Legionellales;Coxiellaceae;sf_3;7893	36918	AJ252651.1	agricultural soil clone SC-I-71	Rcy.tenuis_subgroup Agricultural soil clone SC-I-71	'02280205050000.7893	pPM_GC	0.765	2157	pPM_GC	0.75	1860	pPM_GC	0.882	2644	pPM_GC	0.706	1628	pPM_GC	0.882	1698	pPM_GC	0.941	3508	pPM_GC	0.882	6575	pPM_GC	0.882	3964	pPM_GC	0.875	4956	pPM_GC	0.882	6381	pPM_GC	0.824	3490	pPM_GC	0.824	5358	pPM_GC
Bacteria	Proteobacteria	Betaproteobacteria	Unclassified	Unclassified	sf_3	8036	Bacteria;Proteobacteria;Betaproteobacteria;Unclassified;Unclassified;sf_3;8036	74988	AJ519624.1	Uranium mill tailings soil sample clone Sh765B-TzT-132 proteobacterium	Rcy.tenuis_subgroup beta clone Sh765B-TzT-132	'02280205050000.8036	gPM_dPM_GC	0.723	1255	gPM_dPM_GC	0.622	292	gPM_dPM_GC	0.729	504	gPM_dPM_GC	0.383	511	gPM_dPM_GC	0.812	821	gPM_dPM_GC	0.783	1996	gPM_dPM_GC	0.771	2567	gPM_dPM_GC	0.638	1055	gPM_dPM_GC	0.822	1663	gPM_dPM_GC	0.826	2460	gPM_dPM_GC	0.766	1248	gPM_dPM_GC	0.771	2934	gPM_dPM_GC
Bacteria	Proteobacteria	Betaproteobacteria	Rhodocyclales	Rhodocyclaceae	sf_1	7951	Bacteria;Proteobacteria;Betaproteobacteria;Rhodocyclales;Rhodocyclaceae;sf_1;7951	59335	AF502233.1	EBPR sludge lab scale clone HP1A03	Dg.zoogloeoides_subgroup_ii clone LPB19	'02280205060000.7951	gPM_dPM_GC	0.4	290	gPM_dPM_GC	0.143	45	gPM_dPM_GC	0.5	213	gPM_dPM_GC	0.136	173	gPM_dPM_GC	0.696	481	gPM_dPM_GC	0.52	823	gPM_dPM_GC	0.692	1751	gPM_dPM_GC	0.478	373	gPM_dPM_GC	0.667	756	gPM_dPM_GC	0.8	897	gPM_dPM_GC	0.56	1000	gPM_dPM_GC	0.667	2681	gPM_dPM_GC
Bacteria	Proteobacteria	Betaproteobacteria	Rhodocyclales	Rhodocyclaceae	sf_1	7956	Bacteria;Proteobacteria;Betaproteobacteria;Rhodocyclales;Rhodocyclaceae;sf_1;7956				Dg.zoogloeoides_subgroup_ii Zoogloea sp. str. DhA-35.	'02280205060000.7956	gPM_GC	0.923	1880	gPM_GC	0.692	1095	gPM_GC	0.5	2331	gPM_GC	0.5	987	gPM_GC	0.583	1270	gPM_GC	0.917	3578	gPM_GC	0.583	4423	gPM_GC	0.667	3534	gPM_GC	0.833	2790	gPM_GC	0.75	5472	gPM_GC	0.583	2740	gPM_GC	0.727	4650	gPM_GC
Bacteria	Proteobacteria	Betaproteobacteria	Unclassified	Unclassified	sf_3	7974	Bacteria;Proteobacteria;Betaproteobacteria;Unclassified;Unclassified;sf_3;7974				Dg.zoogloeoides_subgroup_ii soil clone C1235	'02280205060000.7974	gPM_dPM_GC	0.933	1227	gPM_dPM_GC	1	478	gPM_dPM_GC	0.667	229	gPM_dPM_GC	0.733	271	gPM_dPM_GC	0.267	70	gPM_dPM_GC	0.933	517	gPM_dPM_GC	0.357	174	gPM_dPM_GC	0.714	793	gPM_dPM_GC	0.867	1070	gPM_dPM_GC	0.8	493	gPM_dPM_GC	0.167	91	gPM_dPM_GC	0.308	93	gPM_dPM_GC
Bacteria	Proteobacteria	Betaproteobacteria	Rhodocyclales	Rhodocyclaceae	sf_1	8127	Bacteria;Proteobacteria;Betaproteobacteria;Rhodocyclales;Rhodocyclaceae;sf_1;8127	73489	AJ505852.1	Zoogloea resiniphila str. PIV-3A2y	Zoogloea resiniphila	'02280205060000.8127	pPM_GC	0.816	2775	pPM_GC	0.565	1460	pPM_GC	0.646	1220	pPM_GC	0.562	2062	pPM_GC	0.531	569	pPM_GC	0.729	2527	pPM_GC	0.72	2879	pPM_GC	0.796	1789	pPM_GC	0.745	2547	pPM_GC	0.86	2681	pPM_GC	0.578	1546	pPM_GC	0.787	3155	pPM_GC
Bacteria	Proteobacteria	Betaproteobacteria	Rhodocyclales	Rhodocyclaceae	sf_1	8131	Bacteria;Proteobacteria;Betaproteobacteria;Rhodocyclales;Rhodocyclaceae;sf_1;8131				Dg.zoogloeoides_subgroup_ii beta clone:KU34	'02280205060000.8131	gPM_dPM_GC	0.692	1653	gPM_dPM_GC	0.167	27	gPM_dPM_GC	0.167	30	gPM_dPM_GC	0.273	39	gPM_dPM_GC	0.154	61	gPM_dPM_GC	0.417	264	gPM_dPM_GC	0.333	107	gPM_dPM_GC	0.538	240	gPM_dPM_GC	0.462	121	gPM_dPM_GC	0.692	287	gPM_dPM_GC	0.167	43	gPM_dPM_GC	0.417	118	gPM_dPM_GC
Bacteria	Proteobacteria	Betaproteobacteria	Rhodocyclales	Rhodocyclaceae	sf_1	7907	Bacteria;Proteobacteria;Betaproteobacteria;Rhodocyclales;Rhodocyclaceae;sf_1;7907	22130	AJ315680.1	Thauera aromatica str. LG356	Thauera aromatica c2	'02280205070000.7907	pPM_GC	1	3254	pPM_GC	0.5	193	pPM_GC	0.467	251	pPM_GC	0.4	251	pPM_GC	0.571	526	pPM_GC	0.714	950	pPM_GC	0.733	1013	pPM_GC	0.733	785	pPM_GC	0.75	936	pPM_GC	1	1645	pPM_GC	0.538	1093	pPM_GC	0.714	1358	pPM_GC
Bacteria	Proteobacteria	Betaproteobacteria	Rhodocyclales	Rhodocyclaceae	sf_1	7925	Bacteria;Proteobacteria;Betaproteobacteria;Rhodocyclales;Rhodocyclaceae;sf_1;7925	6762	Y17591.1	Thauera selenatis str. ATCC 55363T	Thauera selenatis	'02280205070000.7925	pPM_GC	0.956	3630	pPM_GC	0.651	1050	pPM_GC	0.659	817	pPM_GC	0.581	1046	pPM_GC	0.5	484	pPM_GC	0.744	2206	pPM_GC	0.773	1987	pPM_GC	0.795	1397	pPM_GC	0.844	1589	pPM_GC	1	1856	pPM_GC	0.5	1049	pPM_GC	0.721	2053	pPM_GC
Bacteria	Proteobacteria	Betaproteobacteria	Unclassified	Unclassified	sf_3	8114	Bacteria;Proteobacteria;Betaproteobacteria;Unclassified;Unclassified;sf_3;8114				Tha.aromatica_subgroup beta clone 44a-U1-9	'02280205070000.8114	pPM_GC	0.929	4085	pPM_GC	0.923	2030	pPM_GC	0.857	1139	pPM_GC	0.857	1521	pPM_GC	0.786	1822	pPM_GC	1	4249	pPM_GC	0.857	3685	pPM_GC	0.929	3244	pPM_GC	1	1974	pPM_GC	1	4111	pPM_GC	0.786	3323	pPM_GC	0.929	4351	pPM_GC
Bacteria	Proteobacteria	Betaproteobacteria	Rhodocyclales	Rhodocyclaceae	sf_1	8156	Bacteria;Proteobacteria;Betaproteobacteria;Rhodocyclales;Rhodocyclaceae;sf_1;8156	71611	AY098637.2	industrial-phenol-degrading community clone MM1 sp.	Tha.aromatica_subgroup Azoarcus sp.	'02280205070000.8156	pPM_GC	0.973	3800	pPM_GC	0.706	1368	pPM_GC	0.676	1242	pPM_GC	0.543	952	pPM_GC	0.441	782	pPM_GC	0.818	2565	pPM_GC	0.771	1859	pPM_GC	0.829	1331	pPM_GC	0.833	1499	pPM_GC	1	1471	pPM_GC	0.5	1257	pPM_GC	0.697	1763	pPM_GC
Bacteria	Proteobacteria	Betaproteobacteria	MND1 clone group	Unclassified	sf_1	7750	Bacteria;Proteobacteria;Betaproteobacteria;MND1 clone group;Unclassified;sf_1;7750	75583	AJ518782.1	uranium mining waste pile near Johanngeorgenstadt soil clone JG37-AG-35	Azc.indigens_subgroup beta clone JG37-AG-35	'02280205080000.7750	gPM_dPM_GC	0.962	1922	gPM_dPM_GC	0.565	136	gPM_dPM_GC	0.125	48	gPM_dPM_GC	0.08	12	gPM_dPM_GC	0.36	61	gPM_dPM_GC	0.385	140	gPM_dPM_GC	0.423	118	gPM_dPM_GC	0.476	256	gPM_dPM_GC	0.478	173	gPM_dPM_GC	0.808	419	gPM_dPM_GC	0.2	71	gPM_dPM_GC	0.52	123	gPM_dPM_GC
Bacteria	Proteobacteria	Betaproteobacteria	Rhodocyclales	Rhodocyclaceae	sf_1	7824	Bacteria;Proteobacteria;Betaproteobacteria;Rhodocyclales;Rhodocyclaceae;sf_1;7824	77638	AB089101.1	termite gut homogenate clone Rs-B77 proteobacterium	Azc.indigens_subgroup beta clone:Rs-B77	'02280205080000.7824	pPM_GC	1	2835	pPM_GC	0.65	486	pPM_GC	0.579	829	pPM_GC	0.5	819	pPM_GC	0.684	803	pPM_GC	0.722	3229	pPM_GC	0.85	3491	pPM_GC	0.85	1233	pPM_GC	0.857	2048	pPM_GC	1	2963	pPM_GC	0.722	1868	pPM_GC	0.833	3878	pPM_GC
Bacteria	Proteobacteria	Betaproteobacteria	Burkholderiales	Burkholderiaceae	sf_1	7720	Bacteria;Proteobacteria;Betaproteobacteria;Burkholderiales;Burkholderiaceae;sf_1;7720	81664	AY218566.1	penguin droppings sediments clone KD1-79	Lau.mirabilis_subgroup clone KD1-79	'02280208010000.7720	gPM_dPM_GC	0.986	1695	gPM_dPM_GC	0.583	435	gPM_dPM_GC	0.589	646	gPM_dPM_GC	0.351	235	gPM_dPM_GC	0.74	1024	gPM_dPM_GC	0.74	1440	gPM_dPM_GC	0.849	2383	gPM_dPM_GC	0.653	1010	gPM_dPM_GC	0.764	1304	gPM_dPM_GC	0.919	1912	gPM_dPM_GC	0.739	1218	gPM_dPM_GC	0.831	2234	gPM_dPM_GC
Bacteria	Proteobacteria	Betaproteobacteria	Burkholderiales	Alcaligenaceae	sf_1	7737	Bacteria;Proteobacteria;Betaproteobacteria;Burkholderiales;Alcaligenaceae;sf_1;7737	68624	AY081977.1	atrazine-catabolizing microbial presence methanol clone KRA30+06A	Brd.bronchiseptica_subgroup clone KRA30+06A	'02280208040000.7737	pPM_GC	0.933	4000	pPM_GC	0.567	2372	pPM_GC	0.567	1454	pPM_GC	0.367	1520	pPM_GC	0.759	873	pPM_GC	0.767	2507	pPM_GC	0.833	2442	pPM_GC	0.567	1045	pPM_GC	0.533	1390	pPM_GC	0.933	1413	pPM_GC	0.733	2350	pPM_GC	0.767	3482	pPM_GC
Bacteria	Proteobacteria	Betaproteobacteria	Burkholderiales	Alcaligenaceae	sf_1	7768	Bacteria;Proteobacteria;Betaproteobacteria;Burkholderiales;Alcaligenaceae;sf_1;7768	38105	AF371864.1	swine intestine clone p-861-a5	Brd.bronchiseptica_subgroup clone p-861-a5	'02280208040000.7768	pPM_GC	0.837	1312	pPM_GC	0.592	252	pPM_GC	0.653	395	pPM_GC	0.327	254	pPM_GC	0.776	906	pPM_GC	0.673	1113	pPM_GC	0.78	1478	pPM_GC	0.714	751	pPM_GC	0.771	708	pPM_GC	0.8	1531	pPM_GC	0.583	763	pPM_GC	0.74	1332	pPM_GC
Bacteria	Proteobacteria	Betaproteobacteria	Burkholderiales	Alcaligenaceae	sf_1	7788	Bacteria;Proteobacteria;Betaproteobacteria;Burkholderiales;Alcaligenaceae;sf_1;7788	73994	AY081994.1	atrazine-catabolizing microbial absence methanol clone KRA30-58	Brd.bronchiseptica_subgroup clone KRA30-58	'02280208040000.7788	gPM_dPM_GC	1	3749	gPM_dPM_GC	0.364	415	gPM_dPM_GC	0.304	313	gPM_dPM_GC	0.273	284	gPM_dPM_GC	0.682	792	gPM_dPM_GC	0.652	582	gPM_dPM_GC	0.652	1491	gPM_dPM_GC	0.391	1144	gPM_dPM_GC	0.286	640	gPM_dPM_GC	0.682	1187	gPM_dPM_GC	0.682	1093	gPM_dPM_GC	0.652	997	gPM_dPM_GC
Bacteria	Proteobacteria	Betaproteobacteria	Burkholderiales	Alcaligenaceae	sf_1	7838	Bacteria;Proteobacteria;Betaproteobacteria;Burkholderiales;Alcaligenaceae;sf_1;7838	108774	AB195161.1	Alcaligenes defragrans str. PD-19	Alcaligenes defragrans	'02280208040000.7838	pPM_GC	0.941	3045	pPM_GC	0.515	305	pPM_GC	0.375	469	pPM_GC	0.094	292	pPM_GC	0.125	251	pPM_GC	0.5	951	pPM_GC	0.806	2315	pPM_GC	0.667	1017	pPM_GC	0.75	2464	pPM_GC	0.938	3093	pPM_GC	0.29	572	pPM_GC	0.758	1530	pPM_GC
Bacteria	Proteobacteria	Betaproteobacteria	Burkholderiales	Alcaligenaceae	sf_1	7902	Bacteria;Proteobacteria;Betaproteobacteria;Burkholderiales;Alcaligenaceae;sf_1;7902	6864	AF155147.1	Alcaligenes faecalis str. M3A	Alcaligenes faecalis	'02280208040000.7902	pPM_GC	0.922	2407	pPM_GC	0.458	138	pPM_GC	0.48	330	pPM_GC	0.06	24	pPM_GC	0.49	550	pPM_GC	0.8	1067	pPM_GC	0.878	2314	pPM_GC	0.64	939	pPM_GC	0.76	2240	pPM_GC	0.941	2661	pPM_GC	0.646	633	pPM_GC	0.857	2182	pPM_GC
Bacteria	Proteobacteria	Betaproteobacteria	Burkholderiales	Alcaligenaceae	sf_1	7932	Bacteria;Proteobacteria;Betaproteobacteria;Burkholderiales;Alcaligenaceae;sf_1;7932	64740	AJ278451.1	Achromobacter subsp. denitrificans str. DSM 30026 (T)	Achromobacter xylosoxidans	'02280208040000.7932	pPM_GC	1	2431	pPM_GC	0.433	2427	pPM_GC	0.406	1349	pPM_GC	0.375	1934	pPM_GC	0.719	290	pPM_GC	0.656	2014	pPM_GC	0.781	1728	pPM_GC	0.613	1086	pPM_GC	0.742	1685	pPM_GC	1	1459	pPM_GC	0.613	1784	pPM_GC	0.812	2687	pPM_GC
Bacteria	Proteobacteria	Betaproteobacteria	Burkholderiales	Alcaligenaceae	sf_1	7984	Bacteria;Proteobacteria;Betaproteobacteria;Burkholderiales;Alcaligenaceae;sf_1;7984	26755	AJ318125.1	Waste-gas biofilter clone BIfciii38	Brd.bronchiseptica_subgroup beta clone BIfciii38	'02280208040000.7984	pPM_GC	0.857	2454	pPM_GC	0.441	292	pPM_GC	0.333	401	pPM_GC	0.061	291	pPM_GC	0.062	10	pPM_GC	0.485	368	pPM_GC	0.75	1818	pPM_GC	0.618	862	pPM_GC	0.727	1994	pPM_GC	0.939	2343	pPM_GC	0.281	252	pPM_GC	0.676	950	pPM_GC
Bacteria	Proteobacteria	Betaproteobacteria	Burkholderiales	Alcaligenaceae	sf_1	7992	Bacteria;Proteobacteria;Betaproteobacteria;Burkholderiales;Alcaligenaceae;sf_1;7992	84201	AJ509012.1	Alcaligenes faecalis 5659-H	Achromobacter xylosoxidans c2	'02280208040000.7992	pPM_GC	1	3796	pPM_GC	0.576	2148	pPM_GC	0.531	1360	pPM_GC	0.333	1372	pPM_GC	0.75	798	pPM_GC	0.719	2347	pPM_GC	0.812	2290	pPM_GC	0.576	966	pPM_GC	0.606	1276	pPM_GC	1	1339	pPM_GC	0.742	2280	pPM_GC	0.812	3275	pPM_GC
Bacteria	Proteobacteria	Betaproteobacteria	MND1 clone group	Unclassified	sf_1	8023	Bacteria;Proteobacteria;Betaproteobacteria;MND1 clone group;Unclassified;sf_1;8023	49039	AF293006.1	ferromanganous micronodule clone MND1	Brd.bronchiseptica_subgroup Green Bay ferromanganous micronodule MND1	'02280208040000.8023	gPM_dPM_GC	1	2314	gPM_dPM_GC	0.583	564	gPM_dPM_GC	0.667	579	gPM_dPM_GC	0.75	801	gPM_dPM_GC	0.636	369	gPM_dPM_GC	0.75	1537	gPM_dPM_GC	0.727	1299	gPM_dPM_GC	0.7	1121	gPM_dPM_GC	0.727	812	gPM_dPM_GC	0.818	984	gPM_dPM_GC	0.545	1389	gPM_dPM_GC	0.636	2191	gPM_dPM_GC
Bacteria	Proteobacteria	Betaproteobacteria	Burkholderiales	Alcaligenaceae	sf_1	8062	Bacteria;Proteobacteria;Betaproteobacteria;Burkholderiales;Alcaligenaceae;sf_1;8062	22985	AJ277742.1	Brackiella oedipodis str. LMG 1945 R8846	Brackiella oedipodis	'02280208040000.8062	gPM_dPM_GC	1	2525	gPM_dPM_GC	0.571	329	gPM_dPM_GC	0.571	303	gPM_dPM_GC	0.538	879	gPM_dPM_GC	0.429	448	gPM_dPM_GC	0.923	1237	gPM_dPM_GC	0.714	723	gPM_dPM_GC	0.538	509	gPM_dPM_GC	0.615	814	gPM_dPM_GC	0.846	639	gPM_dPM_GC	0.538	543	gPM_dPM_GC	0.714	1002	gPM_dPM_GC
Bacteria	Proteobacteria	Betaproteobacteria	Burkholderiales	Alcaligenaceae	sf_1	8094	Bacteria;Proteobacteria;Betaproteobacteria;Burkholderiales;Alcaligenaceae;sf_1;8094	56470	AF430122.1	Alcaligenes sp. str. VKM B-2263 dcm6	Brd.bronchiseptica_subgroup Alcaligenes sp. VKM B-2263	'02280208040000.8094	pPM_GC	0.912	2751	pPM_GC	0.576	2506	pPM_GC	0.853	3509	pPM_GC	0.688	2043	pPM_GC	0.824	2822	pPM_GC	0.882	5205	pPM_GC	0.912	5801	pPM_GC	0.853	2660	pPM_GC	0.735	2467	pPM_GC	0.971	3601	pPM_GC	0.882	4261	pPM_GC	0.912	5851	pPM_GC
Bacteria	Proteobacteria	Betaproteobacteria	Burkholderiales	Comamonadaceae	sf_1	7718	Bacteria;Proteobacteria;Betaproteobacteria;Burkholderiales;Comamonadaceae;sf_1;7718	105081	AY291119.1	Lampropedia hyalina str. DSM 15336	Lampropedia hyalina	'02280209040100.7718	gPM_dPM_GC	0.727	547	gPM_dPM_GC	0.182	116	gPM_dPM_GC	0.5	273	gPM_dPM_GC	0	4	gPM_dPM_GC	0.556	250	gPM_dPM_GC	0.667	1250	gPM_dPM_GC	0.7	2468	gPM_dPM_GC	0.1	54	gPM_dPM_GC	0.2	62	gPM_dPM_GC	1	193	gPM_dPM_GC	0.6	1821	gPM_dPM_GC	0.6	4136	gPM_dPM_GC
Bacteria	Proteobacteria	Betaproteobacteria	Burkholderiales	Comamonadaceae	sf_1	8033	Bacteria;Proteobacteria;Betaproteobacteria;Burkholderiales;Comamonadaceae;sf_1;8033	6912	M11224.1	Comamonas testosteroni	Comamonas testosteroni	'02280209040100.8033	pPM_GC	0.582	952	pPM_GC	0.16	157	pPM_GC	0.218	177	pPM_GC	0.177	102	pPM_GC	0.355	214	pPM_GC	0.301	396	pPM_GC	0.531	765	pPM_GC	0.42	283	pPM_GC	0.487	619	pPM_GC	0.744	633	pPM_GC	0.267	434	pPM_GC	0.449	902	pPM_GC
Bacteria	Proteobacteria	Betaproteobacteria	Burkholderiales	Comamonadaceae	sf_1	8112	Bacteria;Proteobacteria;Betaproteobacteria;Burkholderiales;Comamonadaceae;sf_1;8112	32915	AF336312.1	Comamonas testosteroni str. SMCC B329	Comamonas testosteroni c2	'02280209040100.8112	pPM_GC	0.88	1560	pPM_GC	0.25	119	pPM_GC	0.417	355	pPM_GC	0.32	119	pPM_GC	0.52	503	pPM_GC	0.52	731	pPM_GC	0.8	1278	pPM_GC	0.68	462	pPM_GC	0.72	1016	pPM_GC	0.96	1113	pPM_GC	0.48	827	pPM_GC	0.68	1511	pPM_GC
Bacteria	WS5	Unclassified	Unclassified	Unclassified	sf_2	8119	Bacteria;WS5;Unclassified;Unclassified;Unclassified;sf_2;8119	33606	AF419661.1	hydrothermal vent sediment clone a2b013	Com.terrigena_subgroup a2b013	'02280209040100.8119	gPM_dPM_GC	0.875	1733	gPM_dPM_GC	0.588	702	gPM_dPM_GC	0.765	1080	gPM_dPM_GC	0.25	370	gPM_dPM_GC	0.765	1314	gPM_dPM_GC	0.875	3674	gPM_dPM_GC	0.882	3415	gPM_dPM_GC	0.824	1565	gPM_dPM_GC	0.75	1993	gPM_dPM_GC	0.882	3376	gPM_dPM_GC	0.824	2520	gPM_dPM_GC	0.882	3469	gPM_dPM_GC
Bacteria	TM7	TM7-3	Unclassified	Unclassified	sf_1	8155	Bacteria;TM7;TM7-3;Unclassified;Unclassified;sf_1;8155	59570	AY134895.1	oral periodontitis clone EW086	Com.terrigena_subgroup TM7 phylum sp. oral clone EW086	'02280209040100.8155	pPM_GC	0.75	2142	pPM_GC	0.789	1550	pPM_GC	0.9	2417	pPM_GC	0.474	1386	pPM_GC	0.9	2025	pPM_GC	1	5148	pPM_GC	0.9	4148	pPM_GC	0.95	2437	pPM_GC	0.9	2565	pPM_GC	1	3703	pPM_GC	0.947	3055	pPM_GC	0.9	4678	pPM_GC
Bacteria	Proteobacteria	Betaproteobacteria	Burkholderiales	Comamonadaceae	sf_1	7749	Bacteria;Proteobacteria;Betaproteobacteria;Burkholderiales;Comamonadaceae;sf_1;7749	76529	AY168753.1	Hydrogenophaga sp. str. ATCC BAA-306 YED1-18 ATCC	Hgp.flava_subgroup Hydrogenophaga sp. ATCC BAA-306	'02280209040200.7749	pPM_GC	0.703	1282	pPM_GC	0.302	305	pPM_GC	0.304	333	pPM_GC	0.304	432	pPM_GC	0.44	306	pPM_GC	0.382	1251	pPM_GC	0.561	1494	pPM_GC	0.495	634	pPM_GC	0.514	1195	pPM_GC	0.832	1485	pPM_GC	0.348	658	pPM_GC	0.505	1758	pPM_GC
Bacteria	Proteobacteria	Betaproteobacteria	Burkholderiales	Comamonadaceae	sf_1	7942	Bacteria;Proteobacteria;Betaproteobacteria;Burkholderiales;Comamonadaceae;sf_1;7942	41692	AF445679.1	travertine hot spring clone SM1E01	Hgp.palleronii_subgroup beta clone SM1E01	'02280209040300.7942	pPM_GC	0.796	1529	pPM_GC	0.385	293	pPM_GC	0.376	363	pPM_GC	0.34	342	pPM_GC	0.421	323	pPM_GC	0.458	1424	pPM_GC	0.6	1698	pPM_GC	0.545	758	pPM_GC	0.576	1521	pPM_GC	0.847	2064	pPM_GC	0.418	852	pPM_GC	0.542	2389	pPM_GC
Bacteria	Proteobacteria	Betaproteobacteria	Burkholderiales	Comamonadaceae	sf_1	8105	Bacteria;Proteobacteria;Betaproteobacteria;Burkholderiales;Comamonadaceae;sf_1;8105	6946	AF078768.1	Hydrogenophaga taeniospiralis str. ATCC 49743	Hydrogenophaga taeniospiralis	'02280209040300.8105	pPM_GC	0.824	1518	pPM_GC	0.444	367	pPM_GC	0.474	223	pPM_GC	0.436	454	pPM_GC	0.486	215	pPM_GC	0.556	994	pPM_GC	0.579	1245	pPM_GC	0.5	557	pPM_GC	0.487	847	pPM_GC	0.789	1190	pPM_GC	0.486	668	pPM_GC	0.543	1867	pPM_GC
Bacteria	Proteobacteria	Betaproteobacteria	Neisseriales	Neisseriaceae	sf_1	7662	Bacteria;Proteobacteria;Betaproteobacteria;Neisseriales;Neisseriaceae;sf_1;7662	62979	AF526930.2	Mars Odyssey Orbiter and encapsulation facility clone T5-1 sp.	Rhf.fermentans_subgroup Aquaspirillum sp. clone T5-1 rrn	'02280209040800.7662	gPM_dPM_GC	0.909	2617	gPM_dPM_GC	0.5	485	gPM_dPM_GC	0.583	504	gPM_dPM_GC	0.583	706	gPM_dPM_GC	0.727	502	gPM_dPM_GC	0.667	1825	gPM_dPM_GC	0.75	1165	gPM_dPM_GC	0.667	799	gPM_dPM_GC	0.75	726	gPM_dPM_GC	0.833	819	gPM_dPM_GC	0.667	1939	gPM_dPM_GC	0.75	2839	gPM_dPM_GC
Bacteria	Proteobacteria	Betaproteobacteria	Burkholderiales	Comamonadaceae	sf_1	7704	Bacteria;Proteobacteria;Betaproteobacteria;Burkholderiales;Comamonadaceae;sf_1;7704	72635	AF289169.1	freshwater clone PRD01b009B	Rhf.fermentans_subgroup beta clone PRD01b009B	'02280209040800.7704	pPM_GC	0.897	2180	pPM_GC	0.237	387	pPM_GC	0.282	324	pPM_GC	0.231	209	pPM_GC	0.343	188	pPM_GC	0.417	649	pPM_GC	0.59	812	pPM_GC	0.487	297	pPM_GC	0.538	510	pPM_GC	0.897	631	pPM_GC	0.325	436	pPM_GC	0.487	829	pPM_GC
Bacteria	Proteobacteria	Betaproteobacteria	Burkholderiales	Comamonadaceae	sf_1	7705	Bacteria;Proteobacteria;Betaproteobacteria;Burkholderiales;Comamonadaceae;sf_1;7705	81902	AY218644.1	penguin droppings sediments clone KD4-7	Rhf.fermentans_subgroup clone KD4-7	'02280209040800.7705	gPM_dPM_GC	0.76	962	gPM_dPM_GC	0.551	434	gPM_dPM_GC	0.5	406	gPM_dPM_GC	0.333	156	gPM_dPM_GC	0.634	1038	gPM_dPM_GC	0.633	1099	gPM_dPM_GC	0.706	1399	gPM_dPM_GC	0.647	832	gPM_dPM_GC	0.6	1778	gPM_dPM_GC	0.922	1155	gPM_dPM_GC	0.646	1134	gPM_dPM_GC	0.647	1290	gPM_dPM_GC
Bacteria	Proteobacteria	Betaproteobacteria	Burkholderiales	Comamonadaceae	sf_1	7801	Bacteria;Proteobacteria;Betaproteobacteria;Burkholderiales;Comamonadaceae;sf_1;7801	84443	AF534429.1	Toolik Lake main station at 3 m depth clone TLM05/TLMdgge10 proteobacterium	Rhf.fermentans_subgroup beta clone TLM05/TLMdgge10	'02280209040800.7801	pPM_GC	0.782	1552	pPM_GC	0.204	85	pPM_GC	0.218	65	pPM_GC	0.192	97	pPM_GC	0.294	96	pPM_GC	0.365	384	pPM_GC	0.6	465	pPM_GC	0.491	248	pPM_GC	0.527	534	pPM_GC	0.855	669	pPM_GC	0.304	179	pPM_GC	0.455	908	pPM_GC
Bacteria	Proteobacteria	Betaproteobacteria	Burkholderiales	Comamonadaceae	sf_1	7822	Bacteria;Proteobacteria;Betaproteobacteria;Burkholderiales;Comamonadaceae;sf_1;7822	76891	AY166684.1	Polaromonas naphthalenivorans str. CJ2	Coccomonas naphthalovorans	'02280209040800.7822	pPM_GC	1	1346	pPM_GC	0.4	133	pPM_GC	0.471	183	pPM_GC	0.176	45	pPM_GC	0.562	194	pPM_GC	0.533	371	pPM_GC	0.625	659	pPM_GC	0.588	241	pPM_GC	0.588	512	pPM_GC	0.941	652	pPM_GC	0.562	538	pPM_GC	0.471	1076	pPM_GC
Bacteria	Proteobacteria	Betaproteobacteria	Burkholderiales	Comamonadaceae	sf_1	7829	Bacteria;Proteobacteria;Betaproteobacteria;Burkholderiales;Comamonadaceae;sf_1;7829	7033	AF078758.1	Xylophilus ampelinus str. ATCC 33914	Xylophilus ampelinus	'02280209040800.7829	pPM_GC	0.727	931	pPM_GC	0	4	pPM_GC	0.043	9	pPM_GC	0.043	7	pPM_GC	0.227	42	pPM_GC	0.238	57	pPM_GC	0.565	220	pPM_GC	0.435	118	pPM_GC	0.435	163	pPM_GC	0.957	354	pPM_GC	0.174	58	pPM_GC	0.348	124	pPM_GC
Bacteria	Proteobacteria	Betaproteobacteria	Burkholderiales	Comamonadaceae	sf_1	7847	Bacteria;Proteobacteria;Betaproteobacteria;Burkholderiales;Comamonadaceae;sf_1;7847	81130	AY218568.1	penguin droppings sediments clone KD2-104	Rhf.fermentans_subgroup clone KD2-104	'02280209040800.7847	pPM_GC	0.836	2128	pPM_GC	0.463	1422	pPM_GC	0.493	1348	pPM_GC	0.408	1409	pPM_GC	0.538	687	pPM_GC	0.618	1902	pPM_GC	0.644	2284	pPM_GC	0.6	1048	pPM_GC	0.625	2134	pPM_GC	0.903	1715	pPM_GC	0.507	1431	pPM_GC	0.534	2555	pPM_GC
Bacteria	Proteobacteria	Betaproteobacteria	Burkholderiales	Comamonadaceae	sf_1	7928	Bacteria;Proteobacteria;Betaproteobacteria;Burkholderiales;Comamonadaceae;sf_1;7928	82193	AY218738.1	penguin droppings sediments clone KD5-43	Rhf.fermentans_subgroup clone KD5-43	'02280209040800.7928	gPM_dPM_GC	0.7	1250	gPM_dPM_GC	0.464	747	gPM_dPM_GC	0.379	863	gPM_dPM_GC	0.286	626	gPM_dPM_GC	0.552	643	gPM_dPM_GC	0.621	1435	gPM_dPM_GC	0.667	1687	gPM_dPM_GC	0.467	678	gPM_dPM_GC	0.567	1239	gPM_dPM_GC	0.667	1083	gPM_dPM_GC	0.464	1047	gPM_dPM_GC	0.643	1931	gPM_dPM_GC
Bacteria	Proteobacteria	Betaproteobacteria	Burkholderiales	Comamonadaceae	sf_1	7941	Bacteria;Proteobacteria;Betaproteobacteria;Burkholderiales;Comamonadaceae;sf_1;7941	46854	AF407397.1	MCB-contaminated groundwater-treating reactor clone RB9C10	Rhf.fermentans_subgroup clone RB9C10	'02280209040800.7941	pPM_GC	0.886	2368	pPM_GC	0.606	1512	pPM_GC	0.618	1513	pPM_GC	0.533	1467	pPM_GC	0.583	676	pPM_GC	0.717	3370	pPM_GC	0.765	2989	pPM_GC	0.716	1569	pPM_GC	0.733	2490	pPM_GC	0.892	2828	pPM_GC	0.663	1952	pPM_GC	0.696	3709	pPM_GC
Bacteria	Proteobacteria	Betaproteobacteria	Burkholderiales	Comamonadaceae	sf_1	7986	Bacteria;Proteobacteria;Betaproteobacteria;Burkholderiales;Comamonadaceae;sf_1;7986	80799	AF468446.1	Arctic sea ice ARK10281	Rhf.fermentans_subgroup clone ZZ9C20	'02280209040800.7986	pPM_GC	0.939	2483	pPM_GC	0.569	1470	pPM_GC	0.642	1250	pPM_GC	0.582	1844	pPM_GC	0.565	494	pPM_GC	0.734	2935	pPM_GC	0.773	2606	pPM_GC	0.742	1358	pPM_GC	0.738	2354	pPM_GC	0.938	2387	pPM_GC	0.667	1468	pPM_GC	0.712	3240	pPM_GC
Bacteria	Proteobacteria	Betaproteobacteria	Unclassified	Unclassified	sf_3	8045	Bacteria;Proteobacteria;Betaproteobacteria;Unclassified;Unclassified;sf_3;8045				Rhf.fermentans_subgroup clone T67.	'02280209040800.8045	pPM_GC	0.909	2235	pPM_GC	0.595	1485	pPM_GC	0.64	1458	pPM_GC	0.547	1640	pPM_GC	0.614	731	pPM_GC	0.743	2951	pPM_GC	0.787	3093	pPM_GC	0.716	1345	pPM_GC	0.757	2625	pPM_GC	0.907	2557	pPM_GC	0.653	1775	pPM_GC	0.658	3625	pPM_GC
Bacteria	Proteobacteria	Betaproteobacteria	Burkholderiales	Comamonadaceae	sf_1	8067	Bacteria;Proteobacteria;Betaproteobacteria;Burkholderiales;Comamonadaceae;sf_1;8067	82291	AY218607.1	penguin droppings sediments clone KD3-141	Rhf.fermentans_subgroup clone 50	'02280209040800.8067	pPM_GC	0.855	2296	pPM_GC	0.41	1345	pPM_GC	0.46	1202	pPM_GC	0.371	1562	pPM_GC	0.483	498	pPM_GC	0.574	1596	pPM_GC	0.667	1950	pPM_GC	0.613	943	pPM_GC	0.635	1942	pPM_GC	0.891	1438	pPM_GC	0.476	1180	pPM_GC	0.516	2163	pPM_GC
Bacteria	Proteobacteria	Betaproteobacteria	Burkholderiales	Comamonadaceae	sf_1	8117	Bacteria;Proteobacteria;Betaproteobacteria;Burkholderiales;Comamonadaceae;sf_1;8117	36075	AF361193.1	mesoeutrophic reservoir clone 08	Rhf.fermentans_subgroup beta clone 08	'02280209040800.8117	gPM_GC	0.5	764	gPM_GC	0.111	9	gPM_GC	0	8	gPM_GC	0	9	gPM_GC	0.222	12	gPM_GC	0.222	19	gPM_GC	0.5	78	gPM_GC	0.222	298	gPM_GC	0.5	105	gPM_GC	0.7	144	gPM_GC	0.222	39	gPM_GC	0.3	58	gPM_GC
Bacteria	Proteobacteria	Betaproteobacteria	Burkholderiales	Comamonadaceae	sf_1	8138	Bacteria;Proteobacteria;Betaproteobacteria;Burkholderiales;Comamonadaceae;sf_1;8138	6997	AB021390.1	Pseudomonas lanceolata str. ATCC 14669T	Aquaspirillum delicatum	'02280209040800.8138	pPM_GC	0.939	2222	pPM_GC	0.312	562	pPM_GC	0.455	371	pPM_GC	0.364	539	pPM_GC	0.276	109	pPM_GC	0.531	799	pPM_GC	0.588	481	pPM_GC	0.5	401	pPM_GC	0.576	614	pPM_GC	0.939	742	pPM_GC	0.485	499	pPM_GC	0.471	825	pPM_GC
Bacteria	Proteobacteria	Betaproteobacteria	Burkholderiales	Comamonadaceae	sf_1	8139	Bacteria;Proteobacteria;Betaproteobacteria;Burkholderiales;Comamonadaceae;sf_1;8139	111999	AY899912.1	Delftia tsuruhatensis str. AD9	Rhf.fermentans_subgroup clone KD1-133	'02280209040800.8139	pPM_GC	0.909	1417	pPM_GC	0.333	65	pPM_GC	0.583	167	pPM_GC	0.5	230	pPM_GC	0.667	281	pPM_GC	0.75	611	pPM_GC	0.75	656	pPM_GC	0.667	467	pPM_GC	0.667	492	pPM_GC	0.75	772	pPM_GC	0.583	617	pPM_GC	0.667	1610	pPM_GC
Bacteria	Proteobacteria	Betaproteobacteria	Burkholderiales	Comamonadaceae	sf_1	7745	Bacteria;Proteobacteria;Betaproteobacteria;Burkholderiales;Comamonadaceae;sf_1;7745	58864	AF426000.1	Anabaena circinalis AWQC118C isolate str. UNSW5	Vrv.paradoxus_subgroup UNSW5	'02280209041000.7745	pPM_GC	0.622	1483	pPM_GC	0.344	960	pPM_GC	0.384	771	pPM_GC	0.329	1062	pPM_GC	0.394	190	pPM_GC	0.521	1218	pPM_GC	0.662	1238	pPM_GC	0.449	692	pPM_GC	0.543	1045	pPM_GC	0.671	1013	pPM_GC	0.521	910	pPM_GC	0.569	1737	pPM_GC
Bacteria	Proteobacteria	Betaproteobacteria	Burkholderiales	Comamonadaceae	sf_1	7856	Bacteria;Proteobacteria;Betaproteobacteria;Burkholderiales;Comamonadaceae;sf_1;7856	82437	AY169431.1	Variovorax paradoxus	Variovorax paradoxus	'02280209041000.7856	pPM_GC	0.762	1411	pPM_GC	0.389	211	pPM_GC	0.524	140	pPM_GC	0.4	132	pPM_GC	0.429	105	pPM_GC	0.714	487	pPM_GC	0.667	336	pPM_GC	0.55	248	pPM_GC	0.55	287	pPM_GC	0.737	616	pPM_GC	0.8	467	pPM_GC	0.667	877	pPM_GC
Bacteria	Proteobacteria	Betaproteobacteria	Burkholderiales	Comamonadaceae	sf_1	7964	Bacteria;Proteobacteria;Betaproteobacteria;Burkholderiales;Comamonadaceae;sf_1;7964	86368	AY250104.1	napthalene-contaminated sediment clone 76	Vrv.paradoxus_subgroup clone 76	'02280209041000.7964	pPM_GC	0.797	1910	pPM_GC	0.373	1064	pPM_GC	0.343	744	pPM_GC	0.358	1240	pPM_GC	0.354	193	pPM_GC	0.53	1270	pPM_GC	0.62	1037	pPM_GC	0.594	638	pPM_GC	0.652	1229	pPM_GC	0.914	965	pPM_GC	0.418	613	pPM_GC	0.515	1511	pPM_GC
Bacteria	Proteobacteria	Betaproteobacteria	Burkholderiales	Comamonadaceae	sf_1	7978	Bacteria;Proteobacteria;Betaproteobacteria;Burkholderiales;Comamonadaceae;sf_1;7978	7022	D30793.1	Variovorax paradoxus str. IAM 12373	Variovorax paradoxus c2	'02280209041000.7978	pPM_GC	0.636	865	pPM_GC	0.179	116	pPM_GC	0.262	84	pPM_GC	0.19	75	pPM_GC	0.29	93	pPM_GC	0.435	288	pPM_GC	0.613	318	pPM_GC	0.393	183	pPM_GC	0.492	296	pPM_GC	0.688	425	pPM_GC	0.424	303	pPM_GC	0.538	606	pPM_GC
Bacteria	Proteobacteria	Betaproteobacteria	Burkholderiales	Comamonadaceae	sf_1	7719	Bacteria;Proteobacteria;Betaproteobacteria;Burkholderiales;Comamonadaceae;sf_1;7719	81611	AY218585.1	penguin droppings sediments clone KD2-46	Xp.ampelinus_subgroup clone KD2-46	'02280209041200.7719	pPM_GC	0.868	1472	pPM_GC	0.317	430	pPM_GC	0.378	347	pPM_GC	0.244	129	pPM_GC	0.494	338	pPM_GC	0.547	626	pPM_GC	0.697	1225	pPM_GC	0.529	397	pPM_GC	0.655	958	pPM_GC	0.944	992	pPM_GC	0.471	834	pPM_GC	0.557	1501	pPM_GC
Bacteria	Proteobacteria	Betaproteobacteria	Burkholderiales	Comamonadaceae	sf_1	7735	Bacteria;Proteobacteria;Betaproteobacteria;Burkholderiales;Comamonadaceae;sf_1;7735	78738	AY177768.1	soil clone	Av.avenae_subgroup Acidovorax sp.	'02280209041300.7735	pPM_GC	0.774	1192	pPM_GC	0.321	468	pPM_GC	0.393	549	pPM_GC	0.218	146	pPM_GC	0.488	707	pPM_GC	0.518	910	pPM_GC	0.663	1831	pPM_GC	0.586	578	pPM_GC	0.636	1216	pPM_GC	0.854	1254	pPM_GC	0.452	1009	pPM_GC	0.5	1684	pPM_GC
Bacteria	Proteobacteria	Betaproteobacteria	Burkholderiales	Comamonadaceae	sf_1	7888	Bacteria;Proteobacteria;Betaproteobacteria;Burkholderiales;Comamonadaceae;sf_1;7888	6942	AB021420.1	Hydrogenophaga flava str. DSM 619T	Hydrogenophaga flava	'02280209041300.7888	pPM_GC	0.958	1511	pPM_GC	0.174	34	pPM_GC	0.292	76	pPM_GC	0.25	110	pPM_GC	0.435	145	pPM_GC	0.455	320	pPM_GC	0.625	424	pPM_GC	0.583	291	pPM_GC	0.542	398	pPM_GC	0.958	647	pPM_GC	0.375	305	pPM_GC	0.542	800	pPM_GC
Bacteria	Proteobacteria	Betaproteobacteria	Burkholderiales	Comamonadaceae	sf_1	7919	Bacteria;Proteobacteria;Betaproteobacteria;Burkholderiales;Comamonadaceae;sf_1;7919	7061	AB021339.1	strain isolate str. rM4	Av.avenae_subgroup str. rM4.	'02280209041300.7919	pPM_GC	0.75	1298	pPM_GC	0.338	604	pPM_GC	0.441	308	pPM_GC	0.288	339	pPM_GC	0.397	184	pPM_GC	0.576	736	pPM_GC	0.691	994	pPM_GC	0.507	309	pPM_GC	0.667	790	pPM_GC	0.925	680	pPM_GC	0.523	917	pPM_GC	0.597	1669	pPM_GC
Bacteria	Proteobacteria	Betaproteobacteria	Burkholderiales	Comamonadaceae	sf_1	7949	Bacteria;Proteobacteria;Betaproteobacteria;Burkholderiales;Comamonadaceae;sf_1;7949	66240	AF508103.1	Variovorax paradoxus TG27	Variovorax paradoxus c3	'02280209041300.7949	pPM_GC	0.794	1318	pPM_GC	0.416	420	pPM_GC	0.421	419	pPM_GC	0.38	405	pPM_GC	0.472	400	pPM_GC	0.544	1512	pPM_GC	0.698	1717	pPM_GC	0.574	639	pPM_GC	0.606	1116	pPM_GC	0.958	1499	pPM_GC	0.489	972	pPM_GC	0.574	2125	pPM_GC
Bacteria	Proteobacteria	Betaproteobacteria	Burkholderiales	Comamonadaceae	sf_1	7987	Bacteria;Proteobacteria;Betaproteobacteria;Burkholderiales;Comamonadaceae;sf_1;7987	28959	AB076844.1	Acidovorax sp. str. OS-6	Av.avenae_subgroup str. rM9.	'02280209041300.7987	pPM_GC	0.925	1586	pPM_GC	0.286	332	pPM_GC	0.463	295	pPM_GC	0.273	174	pPM_GC	0.532	499	pPM_GC	0.609	731	pPM_GC	0.742	1229	pPM_GC	0.677	546	pPM_GC	0.719	923	pPM_GC	0.954	1141	pPM_GC	0.531	750	pPM_GC	0.677	1329	pPM_GC
Bacteria	Proteobacteria	Betaproteobacteria	Burkholderiales	Comamonadaceae	sf_1	7995	Bacteria;Proteobacteria;Betaproteobacteria;Burkholderiales;Comamonadaceae;sf_1;7995	78916	AJ537466.1	Ottowia thiooxydans str. K11	Ottowia thiooxidans	'02280209041300.7995	pPM_GC	0.684	1308	pPM_GC	0.25	326	pPM_GC	0.429	305	pPM_GC	0.25	243	pPM_GC	0.472	519	pPM_GC	0.528	780	pPM_GC	0.649	1336	pPM_GC	0.561	575	pPM_GC	0.614	1051	pPM_GC	0.946	1071	pPM_GC	0.491	709	pPM_GC	0.611	1454	pPM_GC
Bacteria	Proteobacteria	Betaproteobacteria	Burkholderiales	Comamonadaceae	sf_1	8003	Bacteria;Proteobacteria;Betaproteobacteria;Burkholderiales;Comamonadaceae;sf_1;8003	17198	AF143840.1	hydrocarbon-degrading consortium clone AF1-8	Av.avenae_subgroup clone AF1-8	'02280209041300.8003	pPM_GC	0.74	1456	pPM_GC	0.358	403	pPM_GC	0.361	267	pPM_GC	0.324	359	pPM_GC	0.485	350	pPM_GC	0.5	1073	pPM_GC	0.671	1511	pPM_GC	0.528	567	pPM_GC	0.556	896	pPM_GC	0.946	1306	pPM_GC	0.412	719	pPM_GC	0.592	1594	pPM_GC
Bacteria	Proteobacteria	Betaproteobacteria	Burkholderiales	Comamonadaceae	sf_1	8009	Bacteria;Proteobacteria;Betaproteobacteria;Burkholderiales;Comamonadaceae;sf_1;8009	64871	AJ412678.1	denitrifying reactor clone 81	Av.avenae_subgroup clone 81	'02280209041300.8009	pPM_GC	0.756	1289	pPM_GC	0.181	78	pPM_GC	0.321	199	pPM_GC	0.162	85	pPM_GC	0.514	484	pPM_GC	0.458	570	pPM_GC	0.667	1125	pPM_GC	0.494	438	pPM_GC	0.532	744	pPM_GC	0.962	878	pPM_GC	0.38	518	pPM_GC	0.56	1064	pPM_GC
Bacteria	Proteobacteria	Betaproteobacteria	Burkholderiales	Comamonadaceae	sf_1	8012	Bacteria;Proteobacteria;Betaproteobacteria;Burkholderiales;Comamonadaceae;sf_1;8012	52263	AJ420325.1	Acidovorax konjaci str. DSM 7481	Acidovorax konjaci	'02280209041300.8012	pPM_GC	0.927	1728	pPM_GC	0.333	365	pPM_GC	0.585	384	pPM_GC	0.268	147	pPM_GC	0.575	766	pPM_GC	0.707	977	pPM_GC	0.756	1653	pPM_GC	0.683	627	pPM_GC	0.732	1087	pPM_GC	0.975	1207	pPM_GC	0.684	826	pPM_GC	0.65	1502	pPM_GC
Bacteria	Proteobacteria	Betaproteobacteria	Burkholderiales	Comamonadaceae	sf_1	8018	Bacteria;Proteobacteria;Betaproteobacteria;Burkholderiales;Comamonadaceae;sf_1;8018	7074	AF078764.1	Acidovorax delafieldii str. ATCC 17505	Acidovorax delafieldii	'02280209041300.8018	pPM_GC	0.833	1389	pPM_GC	0.171	117	pPM_GC	0.243	124	pPM_GC	0.222	134	pPM_GC	0.4	211	pPM_GC	0.371	415	pPM_GC	0.622	705	pPM_GC	0.486	246	pPM_GC	0.568	394	pPM_GC	0.892	549	pPM_GC	0.333	440	pPM_GC	0.5	992	pPM_GC
Bacteria	Proteobacteria	Betaproteobacteria	Burkholderiales	Comamonadaceae	sf_1	8021	Bacteria;Proteobacteria;Betaproteobacteria;Burkholderiales;Comamonadaceae;sf_1;8021	7038	AF078765.1	Acidovorax facilis str. CCUG 2113	Acidovorax facilis	'02280209041300.8021	pPM_GC	0.886	1237	pPM_GC	0.281	238	pPM_GC	0.353	168	pPM_GC	0.343	206	pPM_GC	0.469	233	pPM_GC	0.515	550	pPM_GC	0.647	830	pPM_GC	0.471	309	pPM_GC	0.588	496	pPM_GC	0.941	529	pPM_GC	0.455	498	pPM_GC	0.515	1228	pPM_GC
Bacteria	Proteobacteria	Betaproteobacteria	Burkholderiales	Comamonadaceae	sf_1	8022	Bacteria;Proteobacteria;Betaproteobacteria;Burkholderiales;Comamonadaceae;sf_1;8022	7047	AF078762.1	Acidovorax avenae subsp. cattleyae str. NCPPB 961 subsp.	Acidovorax avenae	'02280209041300.8022	pPM_GC	0.802	1332	pPM_GC	0.412	581	pPM_GC	0.512	549	pPM_GC	0.326	338	pPM_GC	0.53	653	pPM_GC	0.631	1150	pPM_GC	0.709	1951	pPM_GC	0.635	718	pPM_GC	0.702	1279	pPM_GC	0.884	1534	pPM_GC	0.585	1138	pPM_GC	0.588	1992	pPM_GC
Bacteria	Proteobacteria	Betaproteobacteria	Burkholderiales	Comamonadaceae	sf_1	8031	Bacteria;Proteobacteria;Betaproteobacteria;Burkholderiales;Comamonadaceae;sf_1;8031	7068	AB021328.1	strain isolate str. rJ10	Av.avenae_subgroup str. rJ10.	'02280209041300.8031	pPM_GC	0.815	1789	pPM_GC	0.373	768	pPM_GC	0.463	724	pPM_GC	0.396	956	pPM_GC	0.51	249	pPM_GC	0.66	1581	pPM_GC	0.63	1513	pPM_GC	0.528	796	pPM_GC	0.615	1205	pPM_GC	0.906	1392	pPM_GC	0.549	1103	pPM_GC	0.585	2165	pPM_GC
Bacteria	Proteobacteria	Betaproteobacteria	Burkholderiales	Comamonadaceae	sf_1	8046	Bacteria;Proteobacteria;Betaproteobacteria;Burkholderiales;Comamonadaceae;sf_1;8046	7043	Y18616.1	Acidovorax defluvii str. BSB411	Acidovorax defluvii	'02280209041300.8046	pPM_GC	0.855	1295	pPM_GC	0.29	431	pPM_GC	0.309	211	pPM_GC	0.288	203	pPM_GC	0.431	207	pPM_GC	0.515	511	pPM_GC	0.691	813	pPM_GC	0.537	302	pPM_GC	0.636	533	pPM_GC	0.91	697	pPM_GC	0.47	610	pPM_GC	0.597	1027	pPM_GC
Bacteria	Proteobacteria	Betaproteobacteria	Burkholderiales	Comamonadaceae	sf_1	8152	Bacteria;Proteobacteria;Betaproteobacteria;Burkholderiales;Comamonadaceae;sf_1;8152	83899	AJ543434.1	nephridia Octolasion lacteum clone Ol2-2	Av.avenae_subgroup Acidovorax sp. clone Ol2-2	'02280209041300.8152	pPM_GC	0.937	1583	pPM_GC	0.432	554	pPM_GC	0.532	501	pPM_GC	0.351	322	pPM_GC	0.632	624	pPM_GC	0.693	1188	pPM_GC	0.779	2006	pPM_GC	0.76	808	pPM_GC	0.76	1438	pPM_GC	0.935	1753	pPM_GC	0.605	1113	pPM_GC	0.705	2069	pPM_GC
Bacteria	Proteobacteria	Betaproteobacteria	Burkholderiales	Comamonadaceae	sf_1	7807	Bacteria;Proteobacteria;Betaproteobacteria;Burkholderiales;Comamonadaceae;sf_1;7807	7098	Y18618.1	Aquaspirillum metamorphum str. DSM 1837	Aquaspirillum metamorphum	'02280209041400.7807	pPM_GC	0.824	1351	pPM_GC	0.261	226	pPM_GC	0.34	123	pPM_GC	0.286	139	pPM_GC	0.37	121	pPM_GC	0.468	418	pPM_GC	0.608	478	pPM_GC	0.49	240	pPM_GC	0.54	391	pPM_GC	0.96	564	pPM_GC	0.404	417	pPM_GC	0.469	737	pPM_GC
Bacteria	Proteobacteria	Betaproteobacteria	Burkholderiales	Comamonadaceae	sf_1	7827	Bacteria;Proteobacteria;Betaproteobacteria;Burkholderiales;Comamonadaceae;sf_1;7827				Rub.gelatinosus_subgroup clone HC-23	'02280209050100.7827	pPM_GC	0.769	1332	pPM_GC	0.339	292	pPM_GC	0.239	280	pPM_GC	0.292	414	pPM_GC	0.419	313	pPM_GC	0.435	928	pPM_GC	0.554	1051	pPM_GC	0.446	697	pPM_GC	0.585	782	pPM_GC	0.881	1206	pPM_GC	0.29	531	pPM_GC	0.508	1111	pPM_GC
Bacteria	Proteobacteria	Betaproteobacteria	Burkholderiales	Comamonadaceae	sf_1	7871	Bacteria;Proteobacteria;Betaproteobacteria;Burkholderiales;Comamonadaceae;sf_1;7871				Rub.gelatinosus_subgroup beta clone Elb271	'02280209050100.7871	gPM_dPM_GC	0.75	1564	gPM_dPM_GC	0.412	561	gPM_dPM_GC	0.294	1390	gPM_dPM_GC	0.235	231	gPM_dPM_GC	0.625	1535	gPM_dPM_GC	0.529	2037	gPM_dPM_GC	0.647	2836	gPM_dPM_GC	0.5	1015	gPM_dPM_GC	0.529	1330	gPM_dPM_GC	0.706	1633	gPM_dPM_GC	0.375	1940	gPM_dPM_GC	0.529	2064	gPM_dPM_GC
Bacteria	Proteobacteria	Betaproteobacteria	Burkholderiales	Comamonadaceae	sf_1	8140	Bacteria;Proteobacteria;Betaproteobacteria;Burkholderiales;Comamonadaceae;sf_1;8140	99818	AY538706.1	Schlegelella sp. str. KB1a	Rub.gelatinosus_subgroup Leptothrix sp. oral clone AW043	'02280209050100.8140	gPM_dPM_GC	0.789	1826	gPM_dPM_GC	0.51	896	gPM_dPM_GC	0.596	940	gPM_dPM_GC	0.315	1265	gPM_dPM_GC	0.704	923	gPM_dPM_GC	0.704	1688	gPM_dPM_GC	0.727	2094	gPM_dPM_GC	0.698	1147	gPM_dPM_GC	0.769	1742	gPM_dPM_GC	0.836	1821	gPM_dPM_GC	0.642	1178	gPM_dPM_GC	0.764	2289	gPM_dPM_GC
Bacteria	Proteobacteria	Betaproteobacteria	Burkholderiales	Comamonadaceae	sf_1	7884	Bacteria;Proteobacteria;Betaproteobacteria;Burkholderiales;Comamonadaceae;sf_1;7884	40205	AJ421915.2	Germany:Elbe River clone Elb37	Lptx.mobilis_subgroup beta clone Elb37	'02280209050200.7884	gPM_GC	0.625	293	gPM_GC	0.438	140	gPM_GC	0.5	495	gPM_GC	0.5	284	gPM_GC	0.75	1006	gPM_GC	0.688	1758	gPM_GC	0.8	2381	gPM_GC	0.5	881	gPM_GC	0.688	1762	gPM_GC	0.688	1624	gPM_GC	0.688	1986	gPM_GC	0.875	3507	gPM_GC
Bacteria	Proteobacteria	Betaproteobacteria	Burkholderiales	Unclassified	sf_1	7944	Bacteria;Proteobacteria;Betaproteobacteria;Burkholderiales;Unclassified;sf_1;7944	26793	AJ289885.1	Limnobacter thiooxidans str. CS-K2	Lptx.mobilis_subgroup rape rhizosphere wr0017	'02280209050200.7944	gPM_GC	0	11	gPM_GC	0	2	gPM_GC	0	1	gPM_GC	0	4	gPM_GC	0.083	2	gPM_GC	0.077	7	gPM_GC	0.071	8	gPM_GC	0.077	15	gPM_GC	0	13	gPM_GC	0.071	19	gPM_GC	0	2	gPM_GC	0.083	8	gPM_GC
Bacteria	Proteobacteria	Betaproteobacteria	Burkholderiales	Comamonadaceae	sf_1	7929	Bacteria;Proteobacteria;Betaproteobacteria;Burkholderiales;Comamonadaceae;sf_1;7929	7147	AF068803.1	hydrothermal vent clone VC2.1 Bac29	Lptx.discophora_subgroup clone VC2.1 Bac29.	'02280209050400.7929	pPM_GC	0.667	1417	pPM_GC	0.357	287	pPM_GC	0.271	274	pPM_GC	0.238	346	pPM_GC	0.494	390	pPM_GC	0.481	873	pPM_GC	0.588	1150	pPM_GC	0.398	588	pPM_GC	0.452	721	pPM_GC	0.686	1044	pPM_GC	0.424	566	pPM_GC	0.573	1300	pPM_GC
Bacteria	Proteobacteria	Betaproteobacteria	Burkholderiales	Comamonadaceae	sf_1	7943	Bacteria;Proteobacteria;Betaproteobacteria;Burkholderiales;Comamonadaceae;sf_1;7943	7151	AF035052.1	Aquabacterium parvum str. B6	Aquabacterium parvum	'02280209050400.7943	pPM_GC	0.851	1322	pPM_GC	0.554	451	pPM_GC	0.418	675	pPM_GC	0.439	599	pPM_GC	0.5	701	pPM_GC	0.606	2232	pPM_GC	0.657	2360	pPM_GC	0.537	1082	pPM_GC	0.627	1463	pPM_GC	0.87	2154	pPM_GC	0.448	1207	pPM_GC	0.632	2609	pPM_GC
Bacteria	Proteobacteria	Betaproteobacteria	Burkholderiales	Comamonadaceae	sf_1	7965	Bacteria;Proteobacteria;Betaproteobacteria;Burkholderiales;Comamonadaceae;sf_1;7965	7109	X72724.1	Anoxobacterium dechloraticum	Roseateles depolymerans	'02280209050400.7965	pPM	1	3373	pPM	0.833	1487	pPM	0.636	1393	pPM	0.455	937	pPM	0.727	1069	pPM	0.909	1920	pPM	0.833	3286	pPM	0.75	3578	pPM	0.833	3085	pPM	1	4327	pPM	0.667	1292	pPM	0.833	1924	pPM
Bacteria	Proteobacteria	Betaproteobacteria	Burkholderiales	Burkholderiaceae	sf_1	7957	Bacteria;Proteobacteria;Betaproteobacteria;Burkholderiales;Burkholderiaceae;sf_1;7957	63955	AF476089.1	Maconellicoccus hirsutus symbiont	Mealybug_symbionts Candidatus Tremblaya princeps from Maconellicoccus hirsutus and 23S genes	'02280210020000.7957	pPM_GC	0.8	974	pPM_GC	0.765	773	pPM_GC	0.684	1867	pPM_GC	0.632	1177	pPM_GC	0.737	1201	pPM_GC	0.778	4987	pPM_GC	0.833	5403	pPM_GC	0.889	1924	pPM_GC	0.789	3491	pPM_GC	0.947	4252	pPM_GC	0.765	2970	pPM_GC	0.737	5738	pPM_GC
Bacteria	Proteobacteria	Betaproteobacteria	Burkholderiales	Burkholderiaceae	sf_1	7959	Bacteria;Proteobacteria;Betaproteobacteria;Burkholderiales;Burkholderiaceae;sf_1;7959	63957	AF476088.1	Maconellicoccus australiensis symbiont	Mealybug_symbionts Candidatus Tremblaya princeps from Maconellicoccus australiensis and 23S genes	'02280210020000.7959	pPM_GC	0.652	655	pPM_GC	0.65	648	pPM_GC	0.591	1589	pPM_GC	0.524	605	pPM_GC	0.636	1200	pPM_GC	0.65	4408	pPM_GC	0.619	4667	pPM_GC	0.667	1471	pPM_GC	0.636	2553	pPM_GC	0.909	3281	pPM_GC	0.619	2700	pPM_GC	0.545	5175	pPM_GC
Bacteria	Proteobacteria	Betaproteobacteria	Burkholderiales	Burkholderiaceae	sf_1	7963	Bacteria;Proteobacteria;Betaproteobacteria;Burkholderiales;Burkholderiaceae;sf_1;7963	63959	AF476084.1	Erium globosum symbiont	Mealybug_symbionts Candidatus Tremblaya princeps from Erium globosum and 23S genes	'02280210020000.7963	pPM_GC	0.722	702	pPM_GC	0.6	472	pPM_GC	0.444	358	pPM_GC	0.375	482	pPM_GC	0.588	405	pPM_GC	0.706	1815	pPM_GC	0.667	2208	pPM_GC	0.611	908	pPM_GC	0.556	1487	pPM_GC	0.789	2224	pPM_GC	0.412	617	pPM_GC	0.647	2553	pPM_GC
Bacteria	Proteobacteria	Betaproteobacteria	Ellin6095/SC-I-39	Unclassified	sf_1	7766	Bacteria;Proteobacteria;Betaproteobacteria;Ellin6095/SC-I-39;Unclassified;sf_1;7766				Bur.andropogonis_subgroup clone:F31	'02280210030000.7766	gPM_dPM_GC	0.357	744	gPM_dPM_GC	0.455	441	gPM_dPM_GC	0.143	55	gPM_dPM_GC	0.143	70	gPM_dPM_GC	0.5	238	gPM_dPM_GC	0.462	274	gPM_dPM_GC	0.5	465	gPM_dPM_GC	0.385	623	gPM_dPM_GC	0.462	487	gPM_dPM_GC	0.857	665	gPM_dPM_GC	0.429	287	gPM_dPM_GC	0.643	305	gPM_dPM_GC
Bacteria	Proteobacteria	Betaproteobacteria	Burkholderiales	Burkholderiaceae	sf_1	7914	Bacteria;Proteobacteria;Betaproteobacteria;Burkholderiales;Burkholderiaceae;sf_1;7914	7190	AB021422.1	Burkholderia andropogonis str. ATCC 19311T	Pseudomonas woodsii	'02280210030000.7914	gPM_GC	0.875	436	gPM_GC	0.571	115	gPM_GC	0.333	151	gPM_GC	0.125	37	gPM_GC	0.643	594	gPM_GC	0.6	602	gPM_GC	0.6	901	gPM_GC	0.533	412	gPM_GC	0.467	414	gPM_GC	0.667	705	gPM_GC	0.6	403	gPM_GC	0.6	809	gPM_GC
Bacteria	Proteobacteria	Betaproteobacteria	Burkholderiales	Burkholderiaceae	sf_1	7771	Bacteria;Proteobacteria;Betaproteobacteria;Burkholderiales;Burkholderiaceae;sf_1;7771	7229	AB021374.1	Burkholderia glathei str. ATCC 29195T	Burkholderia glathei	'02280210040000.7771	pPM_GC	0.859	2142	pPM_GC	0.422	162	pPM_GC	0.355	213	pPM_GC	0.133	91	pPM_GC	0.45	195	pPM_GC	0.548	550	pPM_GC	0.787	1534	pPM_GC	0.635	680	pPM_GC	0.694	1487	pPM_GC	0.903	1825	pPM_GC	0.393	411	pPM_GC	0.754	1208	pPM_GC
Bacteria	Proteobacteria	Betaproteobacteria	Burkholderiales	Burkholderiaceae	sf_1	7782	Bacteria;Proteobacteria;Betaproteobacteria;Burkholderiales;Burkholderiaceae;sf_1;7782	71936	AY040365.1	Burkholderia hospita str. LMG 20598T	Bur.glathei_subgroup Burkholderia EN-B3.	'02280210040000.7782	pPM_GC	0.481	1362	pPM_GC	0.214	275	pPM_GC	0.214	274	pPM_GC	0.037	21	pPM_GC	0.308	500	pPM_GC	0.31	743	pPM_GC	0.828	1146	pPM_GC	0.633	530	pPM_GC	0.633	348	pPM_GC	0.967	859	pPM_GC	0.308	714	pPM_GC	0.793	1014	pPM_GC
Bacteria	Proteobacteria	Betaproteobacteria	MND1 clone group	Unclassified	sf_1	7818	Bacteria;Proteobacteria;Betaproteobacteria;MND1 clone group;Unclassified;sf_1;7818	76574	AJ534623.1	soil sample uranium mining waste pile near town Johanngeorgenstadt clone JG36-TzT-215 proteobacterium	Bur.glathei_subgroup beta clone JG36-TzT-215	'02280210040000.7818	gPM_dPM_GC	0.727	1467	gPM_dPM_GC	0.5	327	gPM_dPM_GC	0.75	336	gPM_dPM_GC	0.455	740	gPM_dPM_GC	0.4	337	gPM_dPM_GC	0.81	733	gPM_dPM_GC	0.667	1122	gPM_dPM_GC	0.5	511	gPM_dPM_GC	0.773	1165	gPM_dPM_GC	0.955	720	gPM_dPM_GC	0.4	764	gPM_dPM_GC	0.714	1952	gPM_dPM_GC
Bacteria	Proteobacteria	Betaproteobacteria	Burkholderiales	Burkholderiaceae	sf_1	7969	Bacteria;Proteobacteria;Betaproteobacteria;Burkholderiales;Burkholderiaceae;sf_1;7969	7202	U37342.1	Burkholderia sp.	Symbiont cf c3	'02280210040000.7969	pPM_GC	0.847	1789	pPM_GC	0.316	572	pPM_GC	0.279	478	pPM_GC	0.169	713	pPM_GC	0.41	167	pPM_GC	0.514	732	pPM_GC	0.637	1044	pPM_GC	0.474	618	pPM_GC	0.533	1150	pPM_GC	0.87	1109	pPM_GC	0.346	433	pPM_GC	0.657	945	pPM_GC
Bacteria	Proteobacteria	Betaproteobacteria	Burkholderiales	Burkholderiaceae	sf_1	8011	Bacteria;Proteobacteria;Betaproteobacteria;Burkholderiales;Burkholderiaceae;sf_1;8011	7209	U96941.1	Burkholderia graminis str. AUS35	Burkholderia phenazinium	'02280210040000.8011	pPM_GC	0.774	1651	pPM_GC	0.287	105	pPM_GC	0.262	140	pPM_GC	0.09	58	pPM_GC	0.347	138	pPM_GC	0.44	359	pPM_GC	0.588	962	pPM_GC	0.441	413	pPM_GC	0.455	865	pPM_GC	0.851	1102	pPM_GC	0.293	280	pPM_GC	0.596	768	pPM_GC
Bacteria	Proteobacteria	Betaproteobacteria	Burkholderiales	Burkholderiaceae	sf_1	8068	Bacteria;Proteobacteria;Betaproteobacteria;Burkholderiales;Burkholderiaceae;sf_1;8068	7224	X67039.1	Burkholderia caryophylli str. ATCC 25418	Burkholderia caryophylli	'02280210040000.8068	pPM_GC	0.845	2002	pPM_GC	0.353	646	pPM_GC	0.314	573	pPM_GC	0.17	812	pPM_GC	0.492	411	pPM_GC	0.565	1061	pPM_GC	0.668	1383	pPM_GC	0.475	632	pPM_GC	0.53	1188	pPM_GC	0.84	1091	pPM_GC	0.423	760	pPM_GC	0.67	1321	pPM_GC
Bacteria	Proteobacteria	Betaproteobacteria	Burkholderiales	Burkholderiaceae	sf_1	7747	Bacteria;Proteobacteria;Betaproteobacteria;Burkholderiales;Burkholderiaceae;sf_1;7747				Burkholderia mallei	'02280210050000.7747	gPM_GC	0.909	1173	gPM_GC	0	6	gPM_GC	0.2	90	gPM_GC	0	13	gPM_GC	0	4	gPM_GC	1	447	gPM_GC	1	2517	gPM_GC	0.909	717	gPM_GC	1	4173	gPM_GC	1	4392	gPM_GC	0	24	gPM_GC	1	2219	gPM_GC
Bacteria	Proteobacteria	Betaproteobacteria	Rhodocyclales	Rhodocyclaceae	sf_1	7762	Bacteria;Proteobacteria;Betaproteobacteria;Rhodocyclales;Rhodocyclaceae;sf_1;7762	50273	AF150698.1	Elbe River snow isolate Iso18 Iso18_1411	Bur.cepacia_subgroup Elbe River snow isolate Iso18	'02280210060000.7762	pPM_GC	1	2744	pPM_GC	0.696	1062	pPM_GC	0.522	1151	pPM_GC	0.522	726	pPM_GC	0.76	1670	pPM_GC	0.917	3239	pPM_GC	0.792	3593	pPM_GC	0.826	1699	pPM_GC	0.875	1596	pPM_GC	0.92	2093	pPM_GC	0.7	2567	pPM_GC	0.696	2701	pPM_GC
Bacteria	Proteobacteria	Betaproteobacteria	Neisseriales	Unclassified	sf_1	8037	Bacteria;Proteobacteria;Betaproteobacteria;Neisseriales;Unclassified;sf_1;8037	107650	AY323827.1	Chitinimonas taiwanensis str. cf	Bur.cepacia_subgroup Enrichment culture clone 0.1LB-F	'02280210060000.8037	pPM_GC	0.976	2280	pPM_GC	0.486	459	pPM_GC	0.553	475	pPM_GC	0.395	293	pPM_GC	0.625	920	pPM_GC	0.821	1721	pPM_GC	0.795	2985	pPM_GC	0.769	1067	pPM_GC	0.8	1893	pPM_GC	0.878	2332	pPM_GC	0.6	1605	pPM_GC	0.711	2822	pPM_GC
Bacteria	Proteobacteria	Betaproteobacteria	Burkholderiales	Burkholderiaceae	sf_1	8097	Bacteria;Proteobacteria;Betaproteobacteria;Burkholderiales;Burkholderiaceae;sf_1;8097	59707	AB091761.1	Burkholderia cepacia	Burkholderia cepacia c3	'02280210060000.8097	pPM_GC	0.774	1870	pPM_GC	0.283	88	pPM_GC	0.25	148	pPM_GC	0.052	30	pPM_GC	0.281	132	pPM_GC	0.431	364	pPM_GC	0.632	1157	pPM_GC	0.541	526	pPM_GC	0.533	1110	pPM_GC	0.902	1427	pPM_GC	0.316	316	pPM_GC	0.655	854	pPM_GC
Bacteria	Proteobacteria	Betaproteobacteria	Burkholderiales	Oxalobacteraceae	sf_1	7743	Bacteria;Proteobacteria;Betaproteobacteria;Burkholderiales;Oxalobacteraceae;sf_1;7743	74451	AF361023.1	Herbaspirillum sp. str. NAH4	Oxalobacter_group Herbaspirillum sp. NAH4	'02280211000000.7743	gPM_dPM_GC	0.81	2187	gPM_dPM_GC	0.571	349	gPM_dPM_GC	0.381	369	gPM_dPM_GC	0.381	360	gPM_dPM_GC	0.526	866	gPM_dPM_GC	0.762	879	gPM_dPM_GC	0.667	1549	gPM_dPM_GC	0.474	1077	gPM_dPM_GC	0.524	1194	gPM_dPM_GC	0.762	1442	gPM_dPM_GC	0.579	911	gPM_dPM_GC	0.684	1177	gPM_dPM_GC
Bacteria	Proteobacteria	Betaproteobacteria	Burkholderiales	Oxalobacteraceae	sf_1	7843	Bacteria;Proteobacteria;Betaproteobacteria;Burkholderiales;Oxalobacteraceae;sf_1;7843	7352	U54470.1	Massilia timonae timone	Massilia timonae	'02280211000000.7843	pPM_GC	0.885	2392	pPM_GC	0.78	1029	pPM_GC	0.706	1098	pPM_GC	0.62	913	pPM_GC	0.72	1183	pPM_GC	0.865	3813	pPM_GC	0.902	4425	pPM_GC	0.78	1566	pPM_GC	0.86	2920	pPM_GC	0.98	3603	pPM_GC	0.714	2418	pPM_GC	0.902	4502	pPM_GC
Bacteria	Proteobacteria	Betaproteobacteria	Burkholderiales	Oxalobacteraceae	sf_1	7845	Bacteria;Proteobacteria;Betaproteobacteria;Burkholderiales;Oxalobacteraceae;sf_1;7845	19906	AB038368.1	Diaphorina citri symbiont	Syncytium endosymbiont	'02280211000000.7845	pPM_GC	1	2288	pPM_GC	0.824	1114	pPM_GC	0.824	1202	pPM_GC	0.389	362	pPM_GC	0.647	1622	pPM_GC	0.824	3502	pPM_GC	1	5933	pPM_GC	0.889	2132	pPM_GC	0.889	4918	pPM_GC	1	5552	pPM_GC	0.647	3114	pPM_GC	1	5279	pPM_GC
Bacteria	Proteobacteria	Betaproteobacteria	Burkholderiales	Oxalobacteraceae	sf_1	7866	Bacteria;Proteobacteria;Betaproteobacteria;Burkholderiales;Oxalobacteraceae;sf_1;7866	7344	AB021375.1	Paucimonas lemoignei str. ATCC 17989T	Pseudomonas lemoignei	'02280211000000.7866	gPM_dPM_GC	1	1929	gPM_dPM_GC	0.684	294	gPM_dPM_GC	0.632	728	gPM_dPM_GC	0.474	498	gPM_dPM_GC	0.474	422	gPM_dPM_GC	0.842	2980	gPM_dPM_GC	0.842	3196	gPM_dPM_GC	0.842	1438	gPM_dPM_GC	0.842	2987	gPM_dPM_GC	1	4940	gPM_dPM_GC	0.737	1441	gPM_dPM_GC	0.842	3006	gPM_dPM_GC
Bacteria	Proteobacteria	Betaproteobacteria	Burkholderiales	Oxalobacteraceae	sf_1	7878	Bacteria;Proteobacteria;Betaproteobacteria;Burkholderiales;Oxalobacteraceae;sf_1;7878	83836	AY250094.1	napthalene-contaminated sediment clone 29	Oxalobacter_group clone 29	'02280211000000.7878	pPM_GC	0.919	2929	pPM_GC	0.741	1608	pPM_GC	0.633	1622	pPM_GC	0.593	1605	pPM_GC	0.69	938	pPM_GC	0.831	3237	pPM_GC	0.86	4131	pPM_GC	0.754	1746	pPM_GC	0.825	3345	pPM_GC	0.932	3432	pPM_GC	0.661	2208	pPM_GC	0.81	4353	pPM_GC
Bacteria	Proteobacteria	Betaproteobacteria	Burkholderiales	Oxalobacteraceae	sf_1	7921	Bacteria;Proteobacteria;Betaproteobacteria;Burkholderiales;Oxalobacteraceae;sf_1;7921	102316	AY593479.1	Collimonas fungivorans str. Ter331	Oxalobacter formigenes	'02280211000000.7921	pPM_GC	0.812	1607	pPM_GC	0.667	142	pPM_GC	0.438	333	pPM_GC	0.2	115	pPM_GC	0.562	686	pPM_GC	0.875	1586	pPM_GC	0.812	2035	pPM_GC	0.467	663	pPM_GC	0.667	1584	pPM_GC	1	1733	pPM_GC	0.5	1056	pPM_GC	0.812	1963	pPM_GC
Bacteria	Proteobacteria	Betaproteobacteria	Burkholderiales	Oxalobacteraceae	sf_1	7968	Bacteria;Proteobacteria;Betaproteobacteria;Burkholderiales;Oxalobacteraceae;sf_1;7968	7364	U49757.2	Oxalobacter formigenes str. OXB ovinen rumen	Oxalobacter formigenes c2	'02280211000000.7968	pPM_GC	0.9	2415	pPM_GC	0.531	239	pPM_GC	0.562	344	pPM_GC	0.184	150	pPM_GC	0.447	357	pPM_GC	0.667	1230	pPM_GC	0.796	2362	pPM_GC	0.58	970	pPM_GC	0.76	2383	pPM_GC	0.9	2563	pPM_GC	0.51	826	pPM_GC	0.771	2243	pPM_GC
Bacteria	Proteobacteria	Betaproteobacteria	Unclassified	Unclassified	sf_3	7997	Bacteria;Proteobacteria;Betaproteobacteria;Unclassified;Unclassified;sf_3;7997				Oxalobacter_group soil clone S0173	'02280211000000.7997	gPM_dPM_GC	0.792	684	gPM_dPM_GC	0.35	70	gPM_dPM_GC	0.333	163	gPM_dPM_GC	0.048	24	gPM_dPM_GC	0.696	491	gPM_dPM_GC	0.5	512	gPM_dPM_GC	0.609	438	gPM_dPM_GC	0.65	377	gPM_dPM_GC	0.65	156	gPM_dPM_GC	0.909	733	gPM_dPM_GC	0.391	368	gPM_dPM_GC	0.652	625	gPM_dPM_GC
Bacteria	Proteobacteria	Betaproteobacteria	Burkholderiales	Oxalobacteraceae	sf_1	8013	Bacteria;Proteobacteria;Betaproteobacteria;Burkholderiales;Oxalobacteraceae;sf_1;8013	23044	AF236013.1	isolate str. A1020	Oxalobacter_group Beta A1020	'02280211000000.8013	pPM_GC	0.968	2873	pPM_GC	0.864	1512	pPM_GC	0.678	1659	pPM_GC	0.475	1595	pPM_GC	0.569	1072	pPM_GC	0.776	3948	pPM_GC	0.828	4573	pPM_GC	0.772	1895	pPM_GC	0.81	3563	pPM_GC	0.9	3932	pPM_GC	0.655	2361	pPM_GC	0.797	4463	pPM_GC
Bacteria	Proteobacteria	Betaproteobacteria	Burkholderiales	Oxalobacteraceae	sf_1	8032	Bacteria;Proteobacteria;Betaproteobacteria;Burkholderiales;Oxalobacteraceae;sf_1;8032	66301	AB074523.1	Aquaspirillum arcticum str. IAM 14963	Aquaspirillum arcticum	'02280211000000.8032	pPM_GC	0.941	2726	pPM_GC	0.882	799	pPM_GC	0.875	651	pPM_GC	0.625	504	pPM_GC	0.8	1204	pPM_GC	0.882	2713	pPM_GC	0.875	4103	pPM_GC	0.875	1570	pPM_GC	0.875	3346	pPM_GC	0.938	3821	pPM_GC	0.667	2540	pPM_GC	0.875	3795	pPM_GC
Bacteria	Proteobacteria	Betaproteobacteria	Burkholderiales	Oxalobacteraceae	sf_1	8034	Bacteria;Proteobacteria;Betaproteobacteria;Burkholderiales;Oxalobacteraceae;sf_1;8034	22305	Y08845.1	Janthinobacterium agaricidamnosum str. W1r3T	Janthinobacterium lividum	'02280211000000.8034	pPM_GC	0.958	2115	pPM_GC	0.667	214	pPM_GC	0.565	263	pPM_GC	0.318	153	pPM_GC	0.455	427	pPM_GC	0.75	1247	pPM_GC	0.783	1630	pPM_GC	0.652	621	pPM_GC	0.826	1253	pPM_GC	1	1656	pPM_GC	0.364	638	pPM_GC	0.783	1336	pPM_GC
Bacteria	Proteobacteria	Betaproteobacteria	Burkholderiales	Oxalobacteraceae	sf_1	8058	Bacteria;Proteobacteria;Betaproteobacteria;Burkholderiales;Oxalobacteraceae;sf_1;8058	7283	Y10146.1	Herbaspirillum seropedicae str. DSM 6445 ATCC 35892	Herbaspirillum seropedicae	'02280211000000.8058	pPM_GC	0.878	2633	pPM_GC	0.692	923	pPM_GC	0.537	628	pPM_GC	0.275	630	pPM_GC	0.447	595	pPM_GC	0.756	1677	pPM_GC	0.805	2957	pPM_GC	0.6	1213	pPM_GC	0.725	2666	pPM_GC	0.951	2916	pPM_GC	0.5	1404	pPM_GC	0.805	2492	pPM_GC
Bacteria	Proteobacteria	Betaproteobacteria	Burkholderiales	Oxalobacteraceae	sf_1	8158	Bacteria;Proteobacteria;Betaproteobacteria;Burkholderiales;Oxalobacteraceae;sf_1;8158	32294	AB006750.1	2-HNA producing isolate MC13289	Oxalobacter_group str. Mena 23/3-3c DSM 6920.	'02280211000000.8158	pPM_GC	0.892	2498	pPM_GC	0.681	1356	pPM_GC	0.553	1130	pPM_GC	0.459	1403	pPM_GC	0.338	304	pPM_GC	0.697	1627	pPM_GC	0.76	2482	pPM_GC	0.726	1437	pPM_GC	0.822	3203	pPM_GC	0.853	2783	pPM_GC	0.411	933	pPM_GC	0.645	2120	pPM_GC
Bacteria	Unclassified	Unclassified	Unclassified	Unclassified	sf_160	7767	Bacteria;Unclassified;Unclassified;Unclassified;Unclassified;sf_160;7767				Ral.eutropha_group clone SB1	'02280213000000.7767	gPM_dPM_GC	0.538	295	gPM_dPM_GC	0.545	146	gPM_dPM_GC	0.462	248	gPM_dPM_GC	0.091	63	gPM_dPM_GC	0.923	686	gPM_dPM_GC	0.769	664	gPM_dPM_GC	0.923	660	gPM_dPM_GC	0.5	542	gPM_dPM_GC	0.5	263	gPM_dPM_GC	0.692	695	gPM_dPM_GC	0.769	467	gPM_dPM_GC	1	771	gPM_dPM_GC
Bacteria	Proteobacteria	Betaproteobacteria	Burkholderiales	Ralstoniaceae	sf_1	7823	Bacteria;Proteobacteria;Betaproteobacteria;Burkholderiales;Ralstoniaceae;sf_1;7823	73500	AF312022.1	Wautersia basilensis str. DSM 11853	Ralstonia basilensis	'02280213000000.7823	pPM_GC	0.969	2520	pPM_GC	0.462	524	pPM_GC	0.446	522	pPM_GC	0.29	599	pPM_GC	0.271	281	pPM_GC	0.629	1284	pPM_GC	0.855	2093	pPM_GC	0.73	1011	pPM_GC	0.841	2187	pPM_GC	0.921	2379	pPM_GC	0.393	622	pPM_GC	0.787	1727	pPM_GC
Bacteria	Proteobacteria	Betaproteobacteria	MND1 clone group	Unclassified	sf_1	7993	Bacteria;Proteobacteria;Betaproteobacteria;MND1 clone group;Unclassified;sf_1;7993	27267	AF423222.1	soil clone 1326-2	Ral.eutropha_group soil clone Tc119-F01	'02280213000000.7993	pPM_GC	1	4630	pPM_GC	0.778	2502	pPM_GC	0.8	2605	pPM_GC	0.6	4203	pPM_GC	0.7	1768	pPM_GC	0.7	5040	pPM_GC	0.9	5838	pPM_GC	0.818	1750	pPM_GC	0.909	4021	pPM_GC	0.818	2533	pPM_GC	0.778	3157	pPM_GC	0.8	5459	pPM_GC
Bacteria	Proteobacteria	Betaproteobacteria	Burkholderiales	Ralstoniaceae	sf_1	8110	Bacteria;Proteobacteria;Betaproteobacteria;Burkholderiales;Ralstoniaceae;sf_1;8110	7392	AF085226.1	Wautersia paucula str. LMG 3413	Ralstonia paucula	'02280213000000.8110	pPM_GC	0.971	2540	pPM_GC	0.486	262	pPM_GC	0.514	423	pPM_GC	0.412	516	pPM_GC	0.441	415	pPM_GC	0.686	1460	pPM_GC	0.8	1830	pPM_GC	0.657	650	pPM_GC	0.743	1541	pPM_GC	0.914	1778	pPM_GC	0.424	989	pPM_GC	0.714	2152	pPM_GC
Bacteria	Proteobacteria	Betaproteobacteria	Burkholderiales	Ralstoniaceae	sf_1	8128	Bacteria;Proteobacteria;Betaproteobacteria;Burkholderiales;Ralstoniaceae;sf_1;8128	7380	M32021.1	Cupriavidus necator	Ralstonia eutropha	'02280213000000.8128	pPM_GC	0.955	2204	pPM_GC	0.432	269	pPM_GC	0.523	377	pPM_GC	0.286	176	pPM_GC	0.381	411	pPM_GC	0.705	1185	pPM_GC	0.886	2066	pPM_GC	0.75	900	pPM_GC	0.841	1634	pPM_GC	0.955	2079	pPM_GC	0.405	797	pPM_GC	0.841	2029	pPM_GC
Bacteria	Proteobacteria	Betaproteobacteria	Burkholderiales	Ralstoniaceae	sf_1	7761	Bacteria;Proteobacteria;Betaproteobacteria;Burkholderiales;Ralstoniaceae;sf_1;7761	24261	AF280433.1	Ralstonia detusculanense str. APF11	Ralstonia solanacearum c2	'02280214010000.7761	pPM_GC	0.893	1435	pPM_GC	0.346	157	pPM_GC	0.571	487	pPM_GC	0.192	149	pPM_GC	0.417	1328	pPM_GC	0.593	1831	pPM_GC	0.963	3175	pPM_GC	0.815	860	pPM_GC	0.857	1643	pPM_GC	0.929	2365	pPM_GC	0.4	1395	pPM_GC	0.885	2710	pPM_GC
Bacteria	Proteobacteria	Betaproteobacteria	Burkholderiales	Ralstoniaceae	sf_1	7778	Bacteria;Proteobacteria;Betaproteobacteria;Burkholderiales;Ralstoniaceae;sf_1;7778	79758	AJ539233.1	Ralstonia insidiosa str. CCUG 46388	Ralstonia insidiosa	'02280214030000.7778	gPM_dPM_GC	0.938	4785	gPM_dPM_GC	0.875	1068	gPM_dPM_GC	1	760	gPM_dPM_GC	0.75	520	gPM_dPM_GC	1	2074	gPM_dPM_GC	0.938	1531	gPM_dPM_GC	0.938	3480	gPM_dPM_GC	0.938	3393	gPM_dPM_GC	0.812	1832	gPM_dPM_GC	1	5193	gPM_dPM_GC	0.933	2003	gPM_dPM_GC	1	3469	gPM_dPM_GC
Bacteria	Proteobacteria	Gammaproteobacteria	Chromatiales	Ectothiorhodospiraceae	sf_1	9450	Bacteria;Proteobacteria;Gammaproteobacteria;Chromatiales;Ectothiorhodospiraceae;sf_1;9450	62638	AJ318526.1	Halorhodospira neutrophila str. SG 3304	Halorhodospira neutrophila	'02280301000000.9450	gPM_dPM_GC	0.741	1519	gPM_dPM_GC	0.68	1204	gPM_dPM_GC	0.769	2304	gPM_dPM_GC	0.6	1183	gPM_dPM_GC	0.593	1337	gPM_dPM_GC	0.889	3013	gPM_dPM_GC	0.769	3833	gPM_dPM_GC	0.962	2079	gPM_dPM_GC	0.808	2874	gPM_dPM_GC	0.846	4270	gPM_dPM_GC	0.538	2047	gPM_dPM_GC	0.852	3406	gPM_dPM_GC
Bacteria	Proteobacteria	Gammaproteobacteria	Oceanospirillales	Saccharospirillaceae	sf_1	8889	Bacteria;Proteobacteria;Gammaproteobacteria;Oceanospirillales;Saccharospirillaceae;sf_1;8889	63855	AF452603.1	hypersaline Mono Lake clone ML110J-5	Arhodomonas_and_nitrococcus_group gamma clone ML110J-5	'02280302000000.8889	pPM_GC	0.5	457	pPM_GC	0.923	1009	pPM_GC	0.692	1042	pPM_GC	0.154	25	pPM_GC	0.769	759	pPM_GC	0.833	1593	pPM_GC	0.846	2447	pPM_GC	0.75	499	pPM_GC	0.615	833	pPM_GC	0.846	1270	pPM_GC	0.846	1091	pPM_GC	0.846	2362	pPM_GC
Bacteria	Proteobacteria	Gammaproteobacteria	Chromatiales	Ectothiorhodospiraceae	sf_1	9598	Bacteria;Proteobacteria;Gammaproteobacteria;Chromatiales;Ectothiorhodospiraceae;sf_1;9598	62740	AF507818.1	Mono Lake at depth 2 m station 6 July 2000 clone ML602J-47 proteobacterium	Arhodomonas_and_nitrococcus_group gamma clone ML602J-47	'02280302000000.9598	pPM_GC	0.895	2079	pPM_GC	0.784	1939	pPM_GC	0.816	2486	pPM_GC	0.605	1132	pPM_GC	0.842	2189	pPM_GC	0.868	4306	pPM_GC	0.868	5207	pPM_GC	0.842	2447	pPM_GC	0.838	2534	pPM_GC	0.868	4611	pPM_GC	0.842	3015	pPM_GC	0.842	4402	pPM_GC
Bacteria	Proteobacteria	Gammaproteobacteria	uranium waste clones	Unclassified	sf_1	8747	Bacteria;Proteobacteria;Gammaproteobacteria;uranium waste clones;Unclassified;sf_1;8747	78921	AJ536882.1	uranium waste soil clone JG30-KF-CM35	Ectothiorhodospira_group clone JG30-KF-CM35	'02280303000000.8747	gPM_dPM_GC	0.81	2548	gPM_dPM_GC	0.607	1250	gPM_dPM_GC	0.721	1641	gPM_dPM_GC	0.425	1314	gPM_dPM_GC	0.928	1583	gPM_dPM_GC	0.814	3245	gPM_dPM_GC	0.929	5259	gPM_dPM_GC	0.779	2130	gPM_dPM_GC	0.86	3810	gPM_dPM_GC	0.908	4311	gPM_dPM_GC	0.878	2964	gPM_dPM_GC	0.929	4967	gPM_dPM_GC
Bacteria	Proteobacteria	Gammaproteobacteria	GAO cluster	Unclassified	sf_1	9059	Bacteria;Proteobacteria;Gammaproteobacteria;GAO cluster;Unclassified;sf_1;9059	58382	AF361096.1	activated sludge clone SBRH10	Ectothiorhodospira_group clone SBRH10	'02280303000000.9059	pPM_GC	0.8	1529	pPM_GC	0.391	904	pPM_GC	0.636	909	pPM_GC	0.478	681	pPM_GC	0.727	1047	pPM_GC	0.955	1945	pPM_GC	0.909	2632	pPM_GC	0.818	2025	pPM_GC	0.818	2302	pPM_GC	0.864	2278	pPM_GC	0.773	1448	pPM_GC	0.818	2019	pPM_GC
Bacteria	Proteobacteria	Gammaproteobacteria	aquatic clone group	Unclassified	sf_1	9246	Bacteria;Proteobacteria;Gammaproteobacteria;aquatic clone group;Unclassified;sf_1;9246	83068	AY221036.1	Mammoth Cave sediment clone CCD24	Ectothiorhodospira_group clone CCD24	'02280303000000.9246	gPM_dPM_GC	0.891	1958	gPM_dPM_GC	0.705	1545	gPM_dPM_GC	0.574	1622	gPM_dPM_GC	0.587	1261	gPM_dPM_GC	0.745	1289	gPM_dPM_GC	0.787	3045	gPM_dPM_GC	0.8	4166	gPM_dPM_GC	0.907	2316	gPM_dPM_GC	0.93	3608	gPM_dPM_GC	0.886	3925	gPM_dPM_GC	0.636	2533	gPM_dPM_GC	0.844	3788	gPM_dPM_GC
Bacteria	Proteobacteria	Gammaproteobacteria	Acidithiobacillales	Acidithiobacillaceae	sf_1	8320	Bacteria;Proteobacteria;Gammaproteobacteria;Acidithiobacillales;Acidithiobacillaceae;sf_1;8320	58315	AF543507.1	acid mine drainage clone BA11	Thb.ferrooxidans_subgroup clone BA11	'02280304010000.8320	pPM_GC	0.776	1577	pPM_GC	0.74	1506	pPM_GC	0.705	1118	pPM_GC	0.387	714	pPM_GC	0.808	1262	pPM_GC	0.823	2231	pPM_GC	0.91	3335	pPM_GC	0.805	1628	pPM_GC	0.844	1803	pPM_GC	0.897	2941	pPM_GC	0.787	2358	pPM_GC	0.872	3512	pPM_GC
Bacteria	Proteobacteria	Gammaproteobacteria	Acidithiobacillales	Acidithiobacillaceae	sf_1	8552	Bacteria;Proteobacteria;Gammaproteobacteria;Acidithiobacillales;Acidithiobacillaceae;sf_1;8552	53334	AJ278723.1	Acidithiobacillus ferrooxidans str. D2	Acidithiobacillus ferrooxidans	'02280304010000.8552	pPM_GC	0.797	1648	pPM_GC	0.742	1547	pPM_GC	0.742	1324	pPM_GC	0.375	729	pPM_GC	0.866	1384	pPM_GC	0.868	2466	pPM_GC	0.894	3680	pPM_GC	0.785	1808	pPM_GC	0.815	1813	pPM_GC	0.879	3077	pPM_GC	0.815	2582	pPM_GC	0.866	3808	pPM_GC
Bacteria	Proteobacteria	Gammaproteobacteria	Acidithiobacillales	Acidithiobacillaceae	sf_1	9224	Bacteria;Proteobacteria;Gammaproteobacteria;Acidithiobacillales;Acidithiobacillaceae;sf_1;9224	56606	AJ459804.1	Acidithiobacillus albertensis str. DSM 14366	Thiobacillus thiooxidans c2	'02280304010000.9224	pPM_GC	0.8	1198	pPM_GC	0.705	1153	pPM_GC	0.734	727	pPM_GC	0.3	272	pPM_GC	0.797	1029	pPM_GC	0.785	1775	pPM_GC	0.969	2772	pPM_GC	0.831	1257	pPM_GC	0.906	1390	pPM_GC	0.938	2513	pPM_GC	0.781	1864	pPM_GC	0.924	3241	pPM_GC
Bacteria	Proteobacteria	Gammaproteobacteria	Unclassified	Unclassified	sf_3	9498	Bacteria;Proteobacteria;Gammaproteobacteria;Unclassified;Unclassified;sf_3;9498				Thb.ferrooxidans_subgroup clone csbio160382	'02280304010000.9498	pPM_GC	0.558	750	pPM_GC	0.333	213	pPM_GC	0.488	517	pPM_GC	0.163	140	pPM_GC	0.814	959	pPM_GC	0.721	1759	pPM_GC	0.791	2106	pPM_GC	0.558	491	pPM_GC	0.442	326	pPM_GC	0.762	1547	pPM_GC	0.69	1638	pPM_GC	0.814	2530	pPM_GC
Bacteria	Proteobacteria	Gammaproteobacteria	Unclassified	Unclassified	sf_3	9568	Bacteria;Proteobacteria;Gammaproteobacteria;Unclassified;Unclassified;sf_3;9568	63326	AF523888.1	forested wetland clone RCP2-96	Nsc.oceani_subgroup clone RCP2-96	'02280304020000.9568	gPM_dPM_GC	0.775	1027	gPM_dPM_GC	0.472	1103	gPM_dPM_GC	0.538	719	gPM_dPM_GC	0.231	147	gPM_dPM_GC	0.875	825	gPM_dPM_GC	0.775	1369	gPM_dPM_GC	0.897	2667	gPM_dPM_GC	0.763	1065	gPM_dPM_GC	0.811	2196	gPM_dPM_GC	0.95	2703	gPM_dPM_GC	0.744	1512	gPM_dPM_GC	0.9	2808	gPM_dPM_GC
Bacteria	Proteobacteria	Gammaproteobacteria	Thiotrichales	Thiotrichaceae	sf_3	8559	Bacteria;Proteobacteria;Gammaproteobacteria;Thiotrichales;Thiotrichaceae;sf_3;8559	7509	L40998.1	Thioploca ingrica	Beg.alba_subgroup Thioploca sp. 'Lake Biwa'	'02280304030000.8559	gPM_dPM_GC	0.679	2128	gPM_dPM_GC	0.654	1815	gPM_dPM_GC	0.75	1992	gPM_dPM_GC	0.464	763	gPM_dPM_GC	0.786	1820	gPM_dPM_GC	0.862	4263	gPM_dPM_GC	0.926	5456	gPM_dPM_GC	0.714	1818	gPM_dPM_GC	0.714	2865	gPM_dPM_GC	0.852	4462	gPM_dPM_GC	0.92	3565	gPM_dPM_GC	0.926	5042	gPM_dPM_GC
Bacteria	Proteobacteria	Gammaproteobacteria	Thiotrichales	Thiotrichaceae	sf_3	8741	Bacteria;Proteobacteria;Gammaproteobacteria;Thiotrichales;Thiotrichaceae;sf_3;8741	60455	AF532771.1	marine sediment clone Limfjorden L10	Beg.alba_subgroup Beggiatoa sp. clone Limfjorden L10	'02280304030000.8741	pPM_GC	0.738	1128	pPM_GC	0.415	859	pPM_GC	0.619	981	pPM_GC	0.195	146	pPM_GC	0.69	1433	pPM_GC	0.857	3188	pPM_GC	0.81	3063	pPM_GC	0.762	1260	pPM_GC	0.714	1444	pPM_GC	0.929	3047	pPM_GC	0.829	2120	pPM_GC	0.833	3243	pPM_GC
Bacteria	Proteobacteria	Gammaproteobacteria	Thiotrichales	Thiotrichaceae	sf_3	8752	Bacteria;Proteobacteria;Gammaproteobacteria;Thiotrichales;Thiotrichaceae;sf_3;8752	81307	AF110276.1	Beggiatoa sp. str. MS-81-1c	Beg.alba_subgroup Beggiatoa sp. MS-81-1c	'02280304030000.8752	gPM_dPM_GC	0.739	1607	gPM_dPM_GC	0.458	724	gPM_dPM_GC	0.875	1863	gPM_dPM_GC	0.348	598	gPM_dPM_GC	0.917	2283	gPM_dPM_GC	1	4201	gPM_dPM_GC	0.958	6541	gPM_dPM_GC	0.875	2203	gPM_dPM_GC	0.875	3151	gPM_dPM_GC	1	6109	gPM_dPM_GC	0.875	3954	gPM_dPM_GC	0.958	6049	gPM_dPM_GC
Bacteria	Proteobacteria	Gammaproteobacteria	Thiotrichales	Thiotrichaceae	sf_3	9015	Bacteria;Proteobacteria;Gammaproteobacteria;Thiotrichales;Thiotrichaceae;sf_3;9015	81779	AF110274.1	Beggiatoa alba str. B18LD; ATCC 33555	Beggiatoa alba	'02280304030000.9015	gPM_dPM_GC	0.805	1720	gPM_dPM_GC	0.61	906	gPM_dPM_GC	0.707	1289	gPM_dPM_GC	0.537	643	gPM_dPM_GC	0.829	1377	gPM_dPM_GC	0.927	2541	gPM_dPM_GC	0.951	4230	gPM_dPM_GC	0.854	2827	gPM_dPM_GC	0.875	3458	gPM_dPM_GC	0.878	4279	gPM_dPM_GC	0.9	2211	gPM_dPM_GC	0.951	3406	gPM_dPM_GC
Bacteria	Proteobacteria	Gammaproteobacteria	Chromatiales	Chromatiaceae	sf_1	9048	Bacteria;Proteobacteria;Gammaproteobacteria;Chromatiales;Chromatiaceae;sf_1;9048	78198	AJ401209.1	Allochromatium sp. AT2202	Thc.gelatinosa_assemblage Allochromatium sp. AT2202	'02280304040000.9048	gPM_dPM_GC	0.846	1711	gPM_dPM_GC	0.447	605	gPM_dPM_GC	0.65	862	gPM_dPM_GC	0.385	508	gPM_dPM_GC	0.692	730	gPM_dPM_GC	0.744	1876	gPM_dPM_GC	0.842	2480	gPM_dPM_GC	0.641	1089	gPM_dPM_GC	0.868	2129	gPM_dPM_GC	0.921	2126	gPM_dPM_GC	0.649	1496	gPM_dPM_GC	0.757	2800	gPM_dPM_GC
Bacteria	Proteobacteria	Gammaproteobacteria	Chromatiales	Unclassified	sf_1	9282	Bacteria;Proteobacteria;Gammaproteobacteria;Chromatiales;Unclassified;sf_1;9282				Thc.gelatinosa_assemblage clone SBRC_30	'02280304040000.9282	gPM_dPM_GC	0.684	711	gPM_dPM_GC	0.65	517	gPM_dPM_GC	0.45	436	gPM_dPM_GC	0.4	694	gPM_dPM_GC	0.842	461	gPM_dPM_GC	0.737	1076	gPM_dPM_GC	0.737	1398	gPM_dPM_GC	0.579	823	gPM_dPM_GC	0.579	1077	gPM_dPM_GC	0.55	973	gPM_dPM_GC	0.579	960	gPM_dPM_GC	0.632	1398	gPM_dPM_GC
Bacteria	Proteobacteria	Gammaproteobacteria	Chromatiales	Chromatiaceae	sf_1	8527	Bacteria;Proteobacteria;Gammaproteobacteria;Chromatiales;Chromatiaceae;sf_1;8527				Mch.purpuratum_subgroup gamma MERTZ_21CM_129	'02280304060000.8527	gPM_GC	0.4	58	gPM_GC	0.545	108	gPM_GC	0.273	58	gPM_GC	0.182	60	gPM_GC	0.6	209	gPM_GC	0.545	85	gPM_GC	0.545	209	gPM_GC	0.545	165	gPM_GC	0.545	222	gPM_GC	0.7	260	gPM_GC	0.6	275	gPM_GC	0.667	287	gPM_GC
Bacteria	Proteobacteria	Gammaproteobacteria	Chromatiales	Chromatiaceae	sf_1	8697	Bacteria;Proteobacteria;Gammaproteobacteria;Chromatiales;Chromatiaceae;sf_1;8697	77961	AJ401211.1	Thiococcus sp. AT2204	Mch.purpuratum_subgroup Thiococcus sp. AT2204	'02280304060000.8697	pPM_GC	0.788	850	pPM_GC	0.692	596	pPM_GC	0.714	1064	pPM_GC	0.349	247	pPM_GC	0.741	1261	pPM_GC	0.783	2521	pPM_GC	0.817	3503	pPM_GC	0.762	1492	pPM_GC	0.75	2022	pPM_GC	0.89	3167	pPM_GC	0.7	1704	pPM_GC	0.85	3665	pPM_GC
Bacteria	Proteobacteria	Gammaproteobacteria	Chromatiales	Chromatiaceae	sf_1	9054	Bacteria;Proteobacteria;Gammaproteobacteria;Chromatiales;Chromatiaceae;sf_1;9054				Mch.purpuratum_subgroup Thiococcus sp. AT2205	'02280304060000.9054	gPM_dPM_GC	0.688	1680	gPM_dPM_GC	0.562	1523	gPM_dPM_GC	0.688	1635	gPM_dPM_GC	0.5	436	gPM_dPM_GC	0.625	1219	gPM_dPM_GC	0.812	2554	gPM_dPM_GC	0.875	5662	gPM_dPM_GC	0.75	2818	gPM_dPM_GC	0.875	4358	gPM_dPM_GC	0.938	5594	gPM_dPM_GC	0.667	2176	gPM_dPM_GC	0.812	4735	gPM_dPM_GC
Bacteria	Proteobacteria	Gammaproteobacteria	Legionellales	Unclassified	sf_1	9418	Bacteria;Proteobacteria;Gammaproteobacteria;Legionellales;Unclassified;sf_1;9418	75050	AJ518784.1	uranium mining waste pile clone JG37-AG-14 proteobacterium	Mch.purpuratum_subgroup gamma clone JG37-AG-14	'02280304060000.9418	pPM_GC	0.941	2765	pPM_GC	0.647	1736	pPM_GC	0.824	1578	pPM_GC	0.588	454	pPM_GC	0.765	2042	pPM_GC	1	3577	pPM_GC	1	6847	pPM_GC	1	2596	pPM_GC	1	3420	pPM_GC	1	5679	pPM_GC	0.882	3613	pPM_GC	1	6291	pPM_GC
Bacteria	Proteobacteria	Deltaproteobacteria	EB1021 group	Unclassified	sf_4	8169	Bacteria;Proteobacteria;Deltaproteobacteria;EB1021 group;Unclassified;sf_4;8169	55388	AF523886.1	forested wetland clone RCP2-54	Achromatium_assemblage clone RCP2-54	'02280305000000.8169	pPM_GC	0.538	389	pPM_GC	0.333	287	pPM_GC	0.308	216	pPM_GC	0.167	98	pPM_GC	0.615	667	pPM_GC	0.538	1113	pPM_GC	0.769	1805	pPM_GC	0.846	1017	pPM_GC	0.692	913	pPM_GC	0.923	2131	pPM_GC	0.615	1209	pPM_GC	0.615	1380	pPM_GC
Bacteria	Proteobacteria	Gammaproteobacteria	Methylococcales	Methylococcaceae	sf_1	8243	Bacteria;Proteobacteria;Gammaproteobacteria;Methylococcales;Methylococcaceae;sf_1;8243	63759	AF521582.1	isolate str. IR	Achromatium_assemblage Gamma IR	'02280305000000.8243	pPM_GC	0.887	1676	pPM_GC	0.604	1212	pPM_GC	0.759	1555	pPM_GC	0.596	1471	pPM_GC	0.778	1295	pPM_GC	0.907	4110	pPM_GC	0.83	4504	pPM_GC	0.852	1625	pPM_GC	0.944	2819	pPM_GC	0.83	4046	pPM_GC	0.846	2876	pPM_GC	0.827	5148	pPM_GC
Bacteria	Proteobacteria	Gammaproteobacteria	Acidithiobacillales	Acidithiobacillaceae	sf_1	8261	Bacteria;Proteobacteria;Gammaproteobacteria;Acidithiobacillales;Acidithiobacillaceae;sf_1;8261	7628	L25709.1	Solemya reidi symbiont 2	Achromatium_assemblage symbiont of Solemya reidi gill.	'02280305000000.8261	gPM_dPM_GC	0.692	789	gPM_dPM_GC	0.48	392	gPM_dPM_GC	0.481	747	gPM_dPM_GC	0.269	266	gPM_dPM_GC	0.679	873	gPM_dPM_GC	0.769	1783	gPM_dPM_GC	0.821	2912	gPM_dPM_GC	0.667	1346	gPM_dPM_GC	0.643	1779	gPM_dPM_GC	0.815	2627	gPM_dPM_GC	0.778	1331	gPM_dPM_GC	0.786	2216	gPM_dPM_GC
Bacteria	Proteobacteria	Gammaproteobacteria	Unclassified	Unclassified	sf_3	8349	Bacteria;Proteobacteria;Gammaproteobacteria;Unclassified;Unclassified;sf_3;8349	7636	AJ240988.1	Norway:(Svalbard)Hornsund clone Sva0864	Achromatium_assemblage clone Sva0864.	'02280305000000.8349	gPM_dPM_GC	0.805	867	gPM_dPM_GC	0.55	705	gPM_dPM_GC	0.61	1377	gPM_dPM_GC	0.405	417	gPM_dPM_GC	0.61	1508	gPM_dPM_GC	0.875	3137	gPM_dPM_GC	0.756	3774	gPM_dPM_GC	0.718	1652	gPM_dPM_GC	0.78	2009	gPM_dPM_GC	0.85	3331	gPM_dPM_GC	0.615	2374	gPM_dPM_GC	0.769	3719	gPM_dPM_GC
Bacteria	Proteobacteria	Gammaproteobacteria	Symbionts	Unclassified	sf_1	8403	Bacteria;Proteobacteria;Gammaproteobacteria;Symbionts;Unclassified;sf_1;8403	65374	AF432146.1	Selenate-reducing isolate str. KE4OH1	Achromatium_assemblage Selenate-reducing KE4OH1	'02280305000000.8403	pPM_GC	0.84	1356	pPM_GC	0.54	589	pPM_GC	0.745	1237	pPM_GC	0.531	657	pPM_GC	0.765	1375	pPM_GC	0.902	3696	pPM_GC	0.82	4579	pPM_GC	0.824	1263	pPM_GC	0.922	2282	pPM_GC	0.8	3810	pPM_GC	0.837	2913	pPM_GC	0.816	4945	pPM_GC
Bacteria	Proteobacteria	Gammaproteobacteria	Unclassified	Unclassified	sf_3	8488	Bacteria;Proteobacteria;Gammaproteobacteria;Unclassified;Unclassified;sf_3;8488				Achromatium_assemblage clone D145	'02280305000000.8488	gPM_dPM_GC	0.97	1900	gPM_dPM_GC	0.688	540	gPM_dPM_GC	0.613	956	gPM_dPM_GC	0.515	385	gPM_dPM_GC	0.613	1244	gPM_dPM_GC	0.781	2657	gPM_dPM_GC	0.839	4155	gPM_dPM_GC	0.833	1300	gPM_dPM_GC	0.806	2195	gPM_dPM_GC	0.844	2865	gPM_dPM_GC	0.71	2300	gPM_dPM_GC	0.839	4105	gPM_dPM_GC
Bacteria	Proteobacteria	Gammaproteobacteria	Unclassified	Unclassified	sf_3	8646	Bacteria;Proteobacteria;Gammaproteobacteria;Unclassified;Unclassified;sf_3;8646				Achromatium_assemblage clone s30	'02280305000000.8646	gPM_dPM_GC	0.848	2173	gPM_dPM_GC	0.788	1609	gPM_dPM_GC	0.818	2985	gPM_dPM_GC	0.625	900	gPM_dPM_GC	0.875	2676	gPM_dPM_GC	0.879	5102	gPM_dPM_GC	0.844	5775	gPM_dPM_GC	0.875	3091	gPM_dPM_GC	0.848	2894	gPM_dPM_GC	0.844	4072	gPM_dPM_GC	0.875	3751	gPM_dPM_GC	0.875	5121	gPM_dPM_GC
Bacteria	Proteobacteria	Gammaproteobacteria	Unclassified	Unclassified	sf_3	8676	Bacteria;Proteobacteria;Gammaproteobacteria;Unclassified;Unclassified;sf_3;8676				Achromatium_assemblage gamma DSS65	'02280305000000.8676	gPM_dPM_GC	0.8	639	gPM_dPM_GC	0.417	274	gPM_dPM_GC	0.308	270	gPM_dPM_GC	0.417	115	gPM_dPM_GC	0.538	581	gPM_dPM_GC	0.84	1082	gPM_dPM_GC	0.76	1232	gPM_dPM_GC	0.76	522	gPM_dPM_GC	1	846	gPM_dPM_GC	0.833	1129	gPM_dPM_GC	0.417	682	gPM_dPM_GC	0.76	1274	gPM_dPM_GC
Bacteria	Proteobacteria	Gammaproteobacteria	aquatic clone group	Unclassified	sf_1	8839	Bacteria;Proteobacteria;Gammaproteobacteria;aquatic clone group;Unclassified;sf_1;8839	32189	AJ400349.1	f cytometric sorted marine sample subpopulation 3 clone ZD0408 bacterium	Achromatium_assemblage marine ZD0408	'02280305000000.8839	pPM_GC	0.854	2241	pPM_GC	0.653	1348	pPM_GC	0.776	1435	pPM_GC	0.5	1559	pPM_GC	0.776	1637	pPM_GC	0.837	3842	pPM_GC	0.816	4640	pPM_GC	0.776	1672	pPM_GC	0.792	2617	pPM_GC	0.837	3532	pPM_GC	0.792	2793	pPM_GC	0.796	4694	pPM_GC
Bacteria	Proteobacteria	Gammaproteobacteria	Unclassified	Unclassified	sf_3	8874	Bacteria;Proteobacteria;Gammaproteobacteria;Unclassified;Unclassified;sf_3;8874	67774	AF420367.1	hydrothermal sediment clone AF420367	Achromatium_assemblage isolate CS_B021	'02280305000000.8874	gPM_dPM_GC	0.772	1399	gPM_dPM_GC	0.509	605	gPM_dPM_GC	0.519	1072	gPM_dPM_GC	0.296	252	gPM_dPM_GC	0.627	1670	gPM_dPM_GC	0.63	2649	gPM_dPM_GC	0.667	3731	gPM_dPM_GC	0.569	1213	gPM_dPM_GC	0.547	1464	gPM_dPM_GC	0.731	2325	gPM_dPM_GC	0.6	2300	gPM_dPM_GC	0.64	3632	gPM_dPM_GC
Bacteria	Proteobacteria	Gammaproteobacteria	Unclassified	Unclassified	sf_3	8926	Bacteria;Proteobacteria;Gammaproteobacteria;Unclassified;Unclassified;sf_3;8926	79212	AB099937.1	inactive deep-sea hydrothermal vent chimneys clone IheB2-13	Achromatium_assemblage sequences clone: IheB2-13	'02280305000000.8926	gPM_dPM_GC	0.889	1303	gPM_dPM_GC	0.632	569	gPM_dPM_GC	0.632	860	gPM_dPM_GC	0.405	165	gPM_dPM_GC	0.684	1159	gPM_dPM_GC	0.895	2786	gPM_dPM_GC	0.868	3828	gPM_dPM_GC	0.865	1688	gPM_dPM_GC	0.917	2967	gPM_dPM_GC	0.921	3653	gPM_dPM_GC	0.763	1432	gPM_dPM_GC	0.868	3267	gPM_dPM_GC
Bacteria	Proteobacteria	Gammaproteobacteria	Chromatiales	Chromatiaceae	sf_1	9052	Bacteria;Proteobacteria;Gammaproteobacteria;Chromatiales;Chromatiaceae;sf_1;9052				Achromatium_assemblage clone s18	'02280305000000.9052	gPM_dPM_GC	0.667	371	gPM_dPM_GC	0.441	802	gPM_dPM_GC	0.515	924	gPM_dPM_GC	0.182	83	gPM_dPM_GC	0.719	1008	gPM_dPM_GC	0.727	2316	gPM_dPM_GC	0.719	2374	gPM_dPM_GC	0.636	877	gPM_dPM_GC	0.647	1096	gPM_dPM_GC	0.75	2111	gPM_dPM_GC	0.667	1614	gPM_dPM_GC	0.719	2284	gPM_dPM_GC
Bacteria	Proteobacteria	Gammaproteobacteria	Unclassified	Unclassified	sf_3	9105	Bacteria;Proteobacteria;Gammaproteobacteria;Unclassified;Unclassified;sf_3;9105				Achromatium_assemblage sponge symbiont JAWS6	'02280305000000.9105	gPM_dPM_GC	0.538	740	gPM_dPM_GC	0.846	2185	gPM_dPM_GC	0.846	1924	gPM_dPM_GC	0.308	220	gPM_dPM_GC	0.769	851	gPM_dPM_GC	0.846	1933	gPM_dPM_GC	0.846	2921	gPM_dPM_GC	0.667	676	gPM_dPM_GC	0.75	1507	gPM_dPM_GC	0.923	2134	gPM_dPM_GC	0.769	1996	gPM_dPM_GC	0.833	3345	gPM_dPM_GC
Bacteria	Proteobacteria	Gammaproteobacteria	Unclassified	Unclassified	sf_3	9124	Bacteria;Proteobacteria;Gammaproteobacteria;Unclassified;Unclassified;sf_3;9124	69316	AY145601.1	10e-6 dilution marine samples Weser estuary clone DC8-80-1 proteobacterium	Achromatium_assemblage gamma clone DC8-80-1	'02280305000000.9124	gPM_dPM_GC	0.746	1395	gPM_dPM_GC	0.833	1703	gPM_dPM_GC	0.955	2260	gPM_dPM_GC	0.569	605	gPM_dPM_GC	0.776	2011	gPM_dPM_GC	0.97	4395	gPM_dPM_GC	0.851	4481	gPM_dPM_GC	0.791	2377	gPM_dPM_GC	0.712	2076	gPM_dPM_GC	0.955	4142	gPM_dPM_GC	0.836	2884	gPM_dPM_GC	0.831	3897	gPM_dPM_GC
Bacteria	Proteobacteria	Gammaproteobacteria	Symbionts	Unclassified	sf_1	9128	Bacteria;Proteobacteria;Gammaproteobacteria;Symbionts;Unclassified;sf_1;9128	7617	X95229.1	Lucina nassula gill symbiont	Achromatium_assemblage symbiont of Lucina nassula.	'02280305000000.9128	gPM_dPM_GC	0.819	1284	gPM_dPM_GC	0.744	781	gPM_dPM_GC	0.762	961	gPM_dPM_GC	0.458	455	gPM_dPM_GC	0.771	1266	gPM_dPM_GC	0.887	2673	gPM_dPM_GC	0.914	3094	gPM_dPM_GC	0.911	1603	gPM_dPM_GC	0.897	1998	gPM_dPM_GC	0.912	3369	gPM_dPM_GC	0.797	1942	gPM_dPM_GC	0.902	3466	gPM_dPM_GC
Bacteria	Proteobacteria	Gammaproteobacteria	Symbionts	Unclassified	sf_1	9220	Bacteria;Proteobacteria;Gammaproteobacteria;Symbionts;Unclassified;sf_1;9220	81211	AY129112.1	unclassified Lamellibrachia sp. 1 symbiont Lamellibrachia	Achromatium_assemblage Endosymbiont of Lamellibrachia sp. 1	'02280305000000.9220	pPM_GC	0.804	1963	pPM_GC	0.614	1170	pPM_GC	0.651	1517	pPM_GC	0.622	1655	pPM_GC	0.659	1403	pPM_GC	0.818	3561	pPM_GC	0.75	4069	pPM_GC	0.786	1349	pPM_GC	0.8	2597	pPM_GC	0.75	2272	pPM_GC	0.636	2056	pPM_GC	0.75	4378	pPM_GC
Bacteria	Proteobacteria	Gammaproteobacteria	Symbionts	Unclassified	sf_1	9556	Bacteria;Proteobacteria;Gammaproteobacteria;Symbionts;Unclassified;sf_1;9556	81896	AY129087.1	Seepiophila jonesi symbiont	Achromatium_assemblage Endosymbiont of Seepiophila jonesi	'02280305000000.9556	pPM_GC	0.78	1409	pPM_GC	0.625	814	pPM_GC	0.7	1203	pPM_GC	0.525	1017	pPM_GC	0.725	1400	pPM_GC	0.9	3364	pPM_GC	0.775	3528	pPM_GC	0.795	994	pPM_GC	0.821	1644	pPM_GC	0.775	1920	pPM_GC	0.675	2185	pPM_GC	0.775	4608	pPM_GC
Bacteria	Proteobacteria	Gammaproteobacteria	Thiotrichales	Thiotrichaceae	sf_3	8804	Bacteria;Proteobacteria;Gammaproteobacteria;Thiotrichales;Thiotrichaceae;sf_3;8804	110033	AY510231.1	microbial mat cave sulfidic spring clone LKC3_19.29	Thtx.nivea_subgroup gamma clone LKC2.127-27	'02280306010000.8804	gPM_GC	0	3	gPM_GC	0.071	1	gPM_GC	0.077	7	gPM_GC	0.077	1	gPM_GC	0.071	9	gPM_GC	0.077	27	gPM_GC	0.786	1339	gPM_GC	0.846	378	gPM_GC	0.867	2952	gPM_GC	0.929	2227	gPM_GC	0.077	28	gPM_GC	0.857	1021	gPM_GC
Bacteria	Proteobacteria	Gammaproteobacteria	SUP05	Unclassified	sf_1	8605	Bacteria;Proteobacteria;Gammaproteobacteria;SUP05;Unclassified;sf_1;8605	79242	AF382104.1	bacterioplankton clone ZA2525c	Calyptogena_symbionts_subgroup unnamed organism.	'02280306020000.8605	pPM_GC	0.95	988	pPM_GC	0.85	667	pPM_GC	0.9	909	pPM_GC	0.8	781	pPM_GC	0.9	920	pPM_GC	1	1505	pPM_GC	0.9	3633	pPM_GC	0.9	3200	pPM_GC	0.9	6102	pPM_GC	0.95	4397	pPM_GC	0.9	1706	pPM_GC	0.9	2183	pPM_GC
Bacteria	Proteobacteria	Gammaproteobacteria	SUP05	Unclassified	sf_1	8654	Bacteria;Proteobacteria;Gammaproteobacteria;SUP05;Unclassified;sf_1;8654	79550	AB099939.1	inactive deep-sea hydrothermal vent chimneys clone IheB2-31	Calyptogena_symbionts_subgroup sequences clone: IheB2-31	'02280306020000.8654	pPM_GC	0.887	1366	pPM_GC	0.792	982	pPM_GC	0.846	1053	pPM_GC	0.679	616	pPM_GC	0.784	1052	pPM_GC	0.961	2394	pPM_GC	0.904	3319	pPM_GC	0.865	2753	pPM_GC	0.882	4104	pPM_GC	0.922	3882	pPM_GC	0.796	1942	pPM_GC	0.94	3133	pPM_GC
Bacteria	Proteobacteria	Gammaproteobacteria	SUP05	Unclassified	sf_1	8965	Bacteria;Proteobacteria;Gammaproteobacteria;SUP05;Unclassified;sf_1;8965	7677	M99445.1	Bathymodiolus thermophilus gill symbiont	Calyptogena_symbionts_subgroup symbiont of Bathymodiolus thermophilus gill.	'02280306020000.8965	gPM_dPM_GC	0.861	1493	gPM_dPM_GC	0.722	950	gPM_dPM_GC	0.794	1195	gPM_dPM_GC	0.75	446	gPM_dPM_GC	0.794	1036	gPM_dPM_GC	0.943	2596	gPM_dPM_GC	0.8	3904	gPM_dPM_GC	0.857	3342	gPM_dPM_GC	0.857	3586	gPM_dPM_GC	0.8	4321	gPM_dPM_GC	0.735	2580	gPM_dPM_GC	0.853	3856	gPM_dPM_GC
Bacteria	Proteobacteria	Gammaproteobacteria	Thiotrichales	Piscirickettsiaceae	sf_3	8664	Bacteria;Proteobacteria;Gammaproteobacteria;Thiotrichales;Piscirickettsiaceae;sf_3;8664	7698	AJ237758.1	Thiomicrospira sp. str. Milos-T2	Tms.frisia_subgroup Thiomicrospira sp. str. Milos T-2.	'02280306030000.8664	gPM_dPM_GC	0.87	1252	gPM_dPM_GC	0.72	649	gPM_dPM_GC	0.88	627	gPM_dPM_GC	0.583	569	gPM_dPM_GC	0.5	832	gPM_dPM_GC	0.92	1684	gPM_dPM_GC	0.667	1957	gPM_dPM_GC	0.957	1536	gPM_dPM_GC	0.792	1497	gPM_dPM_GC	0.875	2125	gPM_dPM_GC	0.625	979	gPM_dPM_GC	0.609	2065	gPM_dPM_GC
Bacteria	Proteobacteria	Gammaproteobacteria	Thiotrichales	Piscirickettsiaceae	sf_3	9557	Bacteria;Proteobacteria;Gammaproteobacteria;Thiotrichales;Piscirickettsiaceae;sf_3;9557	61883	AF449225.1	Riftia pachyptila's tube clone R76-B23	Tms.frisia_subgroup gamma clone R76-B23	'02280306030000.9557	pPM_GC	0.893	2170	pPM_GC	0.724	2074	pPM_GC	0.966	1904	pPM_GC	0.552	1152	pPM_GC	0.607	1083	pPM_GC	0.966	4678	pPM_GC	0.821	2960	pPM_GC	0.964	1775	pPM_GC	0.857	2196	pPM_GC	0.897	2679	pPM_GC	0.714	1612	pPM_GC	0.741	3258	pPM_GC
Bacteria	Proteobacteria	Gammaproteobacteria	Thiotrichales	Piscirickettsiaceae	sf_3	9291	Bacteria;Proteobacteria;Gammaproteobacteria;Thiotrichales;Piscirickettsiaceae;sf_3;9291	66020	AF384373.1	Methylophaga alcalica str. M39	Methylophaga buryatica	'02280306050000.9291	pPM_GC	0.792	1191	pPM_GC	0.833	605	pPM_GC	0.792	1264	pPM_GC	0.667	593	pPM_GC	0.958	1320	pPM_GC	0.958	4492	pPM_GC	0.958	5504	pPM_GC	0.958	2438	pPM_GC	0.958	3955	pPM_GC	1	5792	pPM_GC	0.917	2049	pPM_GC	0.958	5591	pPM_GC
Bacteria	Proteobacteria	Gammaproteobacteria	Thiotrichales	Piscirickettsiaceae	sf_3	9392	Bacteria;Proteobacteria;Gammaproteobacteria;Thiotrichales;Piscirickettsiaceae;sf_3;9392	71369	AJ244761.1	Methylophaga sp. str. V4.ME.29 = MM_2343	Mp.marina_subgroup Methylophaga sp. V4.ME.29	'02280306050000.9392	gPM_dPM_GC	0.667	421	gPM_dPM_GC	0.333	49	gPM_dPM_GC	0.692	324	gPM_dPM_GC	0.167	53	gPM_dPM_GC	0.333	606	gPM_dPM_GC	0.667	404	gPM_dPM_GC	0.769	2221	gPM_dPM_GC	0.818	1115	gPM_dPM_GC	0.75	2066	gPM_dPM_GC	0.818	2850	gPM_dPM_GC	0.231	247	gPM_dPM_GC	0.923	1928	gPM_dPM_GC
Bacteria	Proteobacteria	Gammaproteobacteria	Thiotrichales	Francisellaceae	sf_1	9554	Bacteria;Proteobacteria;Gammaproteobacteria;Thiotrichales;Francisellaceae;sf_1;9554	26984	AF206675.1	Tilapia parasite TPT-541	Tilapia parasite	'02280306060000.9554	gPM_dPM_GC	0.818	2844	gPM_dPM_GC	0.333	597	gPM_dPM_GC	0.458	559	gPM_dPM_GC	0.167	271	gPM_dPM_GC	0.625	627	gPM_dPM_GC	0.5	1168	gPM_dPM_GC	0.826	1590	gPM_dPM_GC	0.478	759	gPM_dPM_GC	0.826	1287	gPM_dPM_GC	0.909	1351	gPM_dPM_GC	0.609	1383	gPM_dPM_GC	0.905	2150	gPM_dPM_GC
Bacteria	Proteobacteria	Gammaproteobacteria	uranium waste clones	Unclassified	sf_1	8231	Bacteria;Proteobacteria;Gammaproteobacteria;uranium waste clones;Unclassified;sf_1;8231	78828	AJ536870.1	uranium waste soil clone JG30a-KF-21	Dichelobacter_group gamma clone JG30a-KF-21	'02280307000000.8231	gPM_dPM_GC	0.833	1052	gPM_dPM_GC	0.529	707	gPM_dPM_GC	0.667	559	gPM_dPM_GC	0.368	180	gPM_dPM_GC	0.706	430	gPM_dPM_GC	0.833	1411	gPM_dPM_GC	1	2233	gPM_dPM_GC	0.579	976	gPM_dPM_GC	0.882	2144	gPM_dPM_GC	0.889	1694	gPM_dPM_GC	0.647	1321	gPM_dPM_GC	0.722	2129	gPM_dPM_GC
Bacteria	Proteobacteria	Betaproteobacteria	Hydrogenophilales	Hydrogenophilaceae	sf_2	8756	Bacteria;Proteobacteria;Betaproteobacteria;Hydrogenophilales;Hydrogenophilaceae;sf_2;8756	7759	X97534.1	Halothiobacillus sp.	Dichelobacter_group Thiobacillus sp. str. W5.	'02280307000000.8756	gPM_dPM_GC	0.636	363	gPM_dPM_GC	0.727	886	gPM_dPM_GC	0.4	730	gPM_dPM_GC	0.182	53	gPM_dPM_GC	0.636	326	gPM_dPM_GC	0.727	289	gPM_dPM_GC	0.727	1163	gPM_dPM_GC	0.727	527	gPM_dPM_GC	0.455	665	gPM_dPM_GC	0.818	854	gPM_dPM_GC	0.727	336	gPM_dPM_GC	0.636	989	gPM_dPM_GC
Bacteria	Proteobacteria	Gammaproteobacteria	Unclassified	Unclassified	sf_3	8339	Bacteria;Proteobacteria;Gammaproteobacteria;Unclassified;Unclassified;sf_3;8339	104155	AY212729.1	water 5 m downstream manure clone 35ds5	Nv.ramosa_subgroup WD284 clone WD284	'02280308010000.8339	pPM_GC	0.944	3463	pPM_GC	0.889	1258	pPM_GC	0.889	2059	pPM_GC	0.889	1915	pPM_GC	1	1961	pPM_GC	1	4445	pPM_GC	1	4063	pPM_GC	0.944	2210	pPM_GC	0.889	1828	pPM_GC	1	2612	pPM_GC	0.889	4346	pPM_GC	1	5061	pPM_GC
Bacteria	Proteobacteria	Gammaproteobacteria	Ellin307/WD2124	Unclassified	sf_1	8532	Bacteria;Proteobacteria;Gammaproteobacteria;Ellin307/WD2124;Unclassified;sf_1;8532				Nv.ramosa_subgroup gamma clone JG36-TzT-191	'02280308010000.8532	gPM_dPM	0.833	748	gPM_dPM	0.727	356	gPM_dPM	0.75	414	gPM_dPM	0.25	212	gPM_dPM	0.6	1084	gPM_dPM	0.917	1535	gPM_dPM	0.727	2861	gPM_dPM	0.75	1811	gPM_dPM	0.917	1417	gPM_dPM	1	2386	gPM_dPM	0.7	1312	gPM_dPM	0.7	2189	gPM_dPM
Bacteria	Proteobacteria	Gammaproteobacteria	Xanthomonadales	Xanthomonadaceae	sf_3	9167	Bacteria;Proteobacteria;Gammaproteobacteria;Xanthomonadales;Xanthomonadaceae;sf_3;9167	78320	AB074619.1	pea aphid symbiont clone APe4_38	Nv.ramosa_subgroup gamma clone:APe4_38	'02280308010000.9167	gPM_dPM_GC	0.8	1922	gPM_dPM_GC	0.6	964	gPM_dPM_GC	0.81	566	gPM_dPM_GC	0.524	471	gPM_dPM_GC	0.667	486	gPM_dPM_GC	0.85	1501	gPM_dPM_GC	0.8	3369	gPM_dPM_GC	0.667	1747	gPM_dPM_GC	0.762	2360	gPM_dPM_GC	0.905	3759	gPM_dPM_GC	0.75	1489	gPM_dPM_GC	0.85	3236	gPM_dPM_GC
Bacteria	Proteobacteria	Gammaproteobacteria	Ellin307/WD2124	Unclassified	sf_1	9458	Bacteria;Proteobacteria;Gammaproteobacteria;Ellin307/WD2124;Unclassified;sf_1;9458	75633	AJ518786.1	uranium mining waste pile clone JG37-AG-94 proteobacterium	Nv.ramosa_subgroup gamma clone JG37-AG-94	'02280308010000.9458	gPM_dPM_GC	0.816	1840	gPM_dPM_GC	0.812	1052	gPM_dPM_GC	0.766	1317	gPM_dPM_GC	0.5	304	gPM_dPM_GC	0.766	1440	gPM_dPM_GC	0.771	2402	gPM_dPM_GC	0.792	3922	gPM_dPM_GC	0.795	2697	gPM_dPM_GC	0.826	2645	gPM_dPM_GC	0.851	4244	gPM_dPM_GC	0.773	2004	gPM_dPM_GC	0.809	3494	gPM_dPM_GC
Bacteria	Proteobacteria	Gammaproteobacteria	Xanthomonadales	Xanthomonadaceae	sf_3	8689	Bacteria;Proteobacteria;Gammaproteobacteria;Xanthomonadales;Xanthomonadaceae;sf_3;8689	102417	AB110496.1	Dyemonas todaii str. XD10	Fulvimonas soli	'02280308020000.8689	pPM_GC	0.833	805	pPM_GC	1	931	pPM_GC	1	2275	pPM_GC	1	1077	pPM_GC	1	1829	pPM_GC	1	7847	pPM_GC	1	7197	pPM_GC	1	2819	pPM_GC	1	5462	pPM_GC	1	7051	pPM_GC	0.917	3212	pPM_GC	1	7715	pPM_GC
Bacteria	Proteobacteria	Gammaproteobacteria	Xanthomonadales	Xanthomonadaceae	sf_3	9211	Bacteria;Proteobacteria;Gammaproteobacteria;Xanthomonadales;Xanthomonadaceae;sf_3;9211	81089	AY218694.1	penguin droppings sediments clone KD8-80	Rhn.lindaniclasticus_subgroup clone KD8-80	'02280308020000.9211	gPM_dPM_GC	0.625	1494	gPM_dPM_GC	0.25	726	gPM_dPM_GC	0.375	1010	gPM_dPM_GC	0.375	484	gPM_dPM_GC	0.533	185	gPM_dPM_GC	0.812	2261	gPM_dPM_GC	0.812	1729	gPM_dPM_GC	0.812	1245	gPM_dPM_GC	0.75	2097	gPM_dPM_GC	0.938	1580	gPM_dPM_GC	0.467	435	gPM_dPM_GC	0.812	1771	gPM_dPM_GC
Bacteria	Proteobacteria	Gammaproteobacteria	Xanthomonadales	Xanthomonadaceae	sf_3	9277	Bacteria;Proteobacteria;Gammaproteobacteria;Xanthomonadales;Xanthomonadaceae;sf_3;9277	79105	AY188327.1	penguin droppings sediment clone KD8-68	Rhn.lindaniclasticus_subgroup clone KD8-68	'02280308020000.9277	pPM_GC	0.667	1148	pPM_GC	0.66	974	pPM_GC	0.667	1580	pPM_GC	0.519	841	pPM_GC	0.714	1431	pPM_GC	0.804	4300	pPM_GC	0.8	4068	pPM_GC	0.75	1863	pPM_GC	0.596	2677	pPM_GC	0.769	3907	pPM_GC	0.7	2575	pPM_GC	0.804	4225	pPM_GC
Bacteria	Proteobacteria	Gammaproteobacteria	Xanthomonadales	Xanthomonadaceae	sf_3	9332	Bacteria;Proteobacteria;Gammaproteobacteria;Xanthomonadales;Xanthomonadaceae;sf_3;9332	66606	AY096032.1	wetland ecosystem constructed to remediate mine drainage isolate str. WJ2 WJ2	Rhn.lindaniclasticus_subgroup Gamma WJ2	'02280308020000.9332	gPM_dPM_GC	0.85	1772	gPM_dPM_GC	0.571	779	gPM_dPM_GC	0.667	717	gPM_dPM_GC	0.45	759	gPM_dPM_GC	0.81	1257	gPM_dPM_GC	0.857	1975	gPM_dPM_GC	1	2274	gPM_dPM_GC	0.9	1277	gPM_dPM_GC	0.667	1555	gPM_dPM_GC	0.857	1529	gPM_dPM_GC	0.762	988	gPM_dPM_GC	0.857	2170	gPM_dPM_GC
Bacteria	Proteobacteria	Gammaproteobacteria	Xanthomonadales	Xanthomonadaceae	sf_3	8392	Bacteria;Proteobacteria;Gammaproteobacteria;Xanthomonadales;Xanthomonadaceae;sf_3;8392	81039	AY218573.1	penguin droppings sediments clone KD2-14	Lyb.antibioticus_subgroup clone KD2-14	'02280308040000.8392	gPM_dPM_GC	0.538	1534	gPM_dPM_GC	0.538	1056	gPM_dPM_GC	0.462	704	gPM_dPM_GC	0.571	2147	gPM_dPM_GC	0.231	72	gPM_dPM_GC	0.538	1490	gPM_dPM_GC	0.385	590	gPM_dPM_GC	0.538	1792	gPM_dPM_GC	0.615	1454	gPM_dPM_GC	0.583	1129	gPM_dPM_GC	0.154	65	gPM_dPM_GC	0.385	521	gPM_dPM_GC
Bacteria	Proteobacteria	Gammaproteobacteria	Xanthomonadales	Xanthomonadaceae	sf_3	8983	Bacteria;Proteobacteria;Gammaproteobacteria;Xanthomonadales;Xanthomonadaceae;sf_3;8983	7786	AF012541.1	Iron oxidising strain ES-1	Lysobacter antibioticus	'02280308040000.8983	gPM_dPM	1	1924	gPM_dPM	0.471	909	gPM_dPM	0.588	897	gPM_dPM	0.533	2293	gPM_dPM	0.562	471	gPM_dPM	0.706	1959	gPM_dPM	0.75	757	gPM_dPM	0.733	804	gPM_dPM	0.706	1450	gPM_dPM	0.824	679	gPM_dPM	0.529	710	gPM_dPM	0.75	1833	gPM_dPM
Bacteria	Proteobacteria	Gammaproteobacteria	Xanthomonadales	Xanthomonadaceae	sf_3	9031	Bacteria;Proteobacteria;Gammaproteobacteria;Xanthomonadales;Xanthomonadaceae;sf_3;9031	59535	AF538773.1	municipal wastewater treatment bioreactor clone LB-P bacterium	Lyb.antibioticus_subgroup Enrichment culture LB-P clone LB-P	'02280308040000.9031	pPM_GC	0.821	2099	pPM_GC	0.759	1321	pPM_GC	0.782	1180	pPM_GC	0.679	1890	pPM_GC	0.774	939	pPM_GC	0.782	2405	pPM_GC	0.849	3113	pPM_GC	0.8	2592	pPM_GC	0.818	3873	pPM_GC	0.821	3036	pPM_GC	0.722	1458	pPM_GC	0.796	2662	pPM_GC
Bacteria	Proteobacteria	Gammaproteobacteria	Xanthomonadales	Xanthomonadaceae	sf_3	9320	Bacteria;Proteobacteria;Gammaproteobacteria;Xanthomonadales;Xanthomonadaceae;sf_3;9320	74443	AJ318204.1	Waste-gas biofilter clone BIyi3	Lyb.antibioticus_subgroup clone a13161	'02280308040000.9320	pPM_GC	1	2531	pPM_GC	0.727	1041	pPM_GC	0.909	1313	pPM_GC	0.727	2418	pPM_GC	0.909	625	pPM_GC	0.909	3079	pPM_GC	0.909	2706	pPM_GC	0.909	1629	pPM_GC	0.909	3044	pPM_GC	0.909	1823	pPM_GC	0.818	1542	pPM_GC	0.909	2796	pPM_GC
Bacteria	Gemmatimonadetes	Unclassified	Unclassified	Unclassified	sf_5	9464	Bacteria;Gemmatimonadetes;Unclassified;Unclassified;Unclassified;sf_5;9464	104785	AF432648.1	lodgepole pine rhizosphere soil British Columbia Ministry Forests Long-Term Soil Productivity	Lyb.antibioticus_subgroup BD clone BDfull1	'02280308040000.9464	pPM_GC	0.636	508	pPM_GC	0.75	867	pPM_GC	0.5	487	pPM_GC	0.25	95	pPM_GC	0.75	622	pPM_GC	0.833	1702	pPM_GC	0.909	3090	pPM_GC	0.75	1036	pPM_GC	0.909	631	pPM_GC	0.833	2284	pPM_GC	0.75	2990	pPM_GC	0.833	3697	pPM_GC
Bacteria	Proteobacteria	Gammaproteobacteria	Xanthomonadales	Xanthomonadaceae	sf_3	8577	Bacteria;Proteobacteria;Gammaproteobacteria;Xanthomonadales;Xanthomonadaceae;sf_3;8577	68800	AF442743.1	Xanthomonas axonopodis pv. citri str. MA	Stenotrophomonas maltophilia c3	'02280308050000.8577	pPM_GC	1	3591	pPM_GC	1	1886	pPM_GC	1	1952	pPM_GC	1	3647	pPM_GC	0.833	1235	pPM_GC	1	4331	pPM_GC	1	2753	pPM_GC	1	2671	pPM_GC	1	3601	pPM_GC	1	2305	pPM_GC	0.75	1662	pPM_GC	0.833	2700	pPM_GC
Bacteria	Proteobacteria	Gammaproteobacteria	Xanthomonadales	Xanthomonadaceae	sf_3	9270	Bacteria;Proteobacteria;Gammaproteobacteria;Xanthomonadales;Xanthomonadaceae;sf_3;9270	34542	AJ293463.1	Stenotrophomonas rhizophila str. e-p10	Stenotrophomonas maltophilia	'02280308070000.9270	pPM_GC	1	4186	pPM_GC	1	2495	pPM_GC	1	2640	pPM_GC	1	4600	pPM_GC	0.905	1972	pPM_GC	1	5465	pPM_GC	1	5171	pPM_GC	1	2890	pPM_GC	1	5124	pPM_GC	1	3747	pPM_GC	0.85	3187	pPM_GC	0.95	4844	pPM_GC
Bacteria	Proteobacteria	Gammaproteobacteria	Xanthomonadales	Xanthomonadaceae	sf_3	9286	Bacteria;Proteobacteria;Gammaproteobacteria;Xanthomonadales;Xanthomonadaceae;sf_3;9286	7859	AJ131912.1	Stenotrophomonas maltophilia str. LMG 11104	Stenotrophomonas maltophilia c2	'02280308070000.9286	pPM_GC	0.981	2500	pPM_GC	1	2015	pPM_GC	1	1968	pPM_GC	0.962	3296	pPM_GC	0.898	1183	pPM_GC	1	3985	pPM_GC	1	4491	pPM_GC	0.981	3391	pPM_GC	0.981	5286	pPM_GC	1	4269	pPM_GC	0.918	2407	pPM_GC	0.941	4072	pPM_GC
Bacteria	Proteobacteria	Gammaproteobacteria	Legionellales	Legionellaceae	sf_1	8865	Bacteria;Proteobacteria;Gammaproteobacteria;Legionellales;Legionellaceae;sf_1;8865	80375	AF468229.1	Arctic pack ice; northern Fram Strait; 80 31.1 N; 01 deg 59.7 min E clone ARKCH2Br2-23	Leg.wadsworthii_subgroup clone ARKCH2Br2-23	'02280309010200.8865	gPM_dPM_GC	0.75	1625	gPM_dPM_GC	0.694	1368	gPM_dPM_GC	0.944	1264	gPM_dPM_GC	0.361	625	gPM_dPM_GC	0.892	1262	gPM_dPM_GC	1	2710	gPM_dPM_GC	0.946	2805	gPM_dPM_GC	0.892	1628	gPM_dPM_GC	0.757	1529	gPM_dPM_GC	0.946	2706	gPM_dPM_GC	0.865	2442	gPM_dPM_GC	0.892	4390	gPM_dPM_GC
Bacteria	Proteobacteria	Gammaproteobacteria	Legionellales	Legionellaceae	sf_1	8193	Bacteria;Proteobacteria;Gammaproteobacteria;Legionellales;Legionellaceae;sf_1;8193	7916	Z49731.1	Legionella parisiensis	Legionella parisiensis	'02280309010300.8193	gPM_GC	0.75	537	gPM_GC	0.529	545	gPM_GC	0.444	491	gPM_GC	0.389	255	gPM_GC	0.444	111	gPM_GC	0.8	748	gPM_GC	0.7	780	gPM_GC	0.684	705	gPM_GC	0.75	873	gPM_GC	0.944	1816	gPM_GC	0.632	964	gPM_GC	0.8	1747	gPM_GC
Bacteria	Proteobacteria	Gammaproteobacteria	SAR86	Unclassified	sf_1	8962	Bacteria;Proteobacteria;Gammaproteobacteria;SAR86;Unclassified;sf_1;8962	60646	AF406526.1	bacterioplankton clone AEGEAN_234	Leg.cincinnatiensis_subgroup gamma clone AEGEAN_234	'02280309010600.8962	gPM_dPM_GC	0.625	1119	gPM_dPM_GC	0.938	824	gPM_dPM_GC	0.471	929	gPM_dPM_GC	0.312	97	gPM_dPM_GC	0.625	664	gPM_dPM_GC	0.882	1792	gPM_dPM_GC	0.8	2773	gPM_dPM_GC	0.625	1345	gPM_dPM_GC	0.562	1430	gPM_dPM_GC	0.75	2395	gPM_dPM_GC	0.769	1540	gPM_dPM_GC	0.667	2183	gPM_dPM_GC
Bacteria	Proteobacteria	Gammaproteobacteria	Legionellales	Legionellaceae	sf_1	8836	Bacteria;Proteobacteria;Gammaproteobacteria;Legionellales;Legionellaceae;sf_1;8836	103234	CR628336.1	Legionella pneumophila str. Paris	Legionella lytica	'02280309010700.8836	pPM_GC	0.448	688	pPM_GC	0.481	852	pPM_GC	0.607	839	pPM_GC	0.25	231	pPM_GC	0.786	756	pPM_GC	0.821	1693	pPM_GC	0.8	2058	pPM_GC	0.767	989	pPM_GC	0.733	1495	pPM_GC	0.862	2365	pPM_GC	0.667	1295	pPM_GC	0.828	2748	pPM_GC
Bacteria	Proteobacteria	Gammaproteobacteria	Legionellales	Coxiellaceae	sf_3	8457	Bacteria;Proteobacteria;Gammaproteobacteria;Legionellales;Coxiellaceae;sf_3;8457	47939	AJ240918.1	5' clone CHAB-XI-27	Tat.micdadei_subgroup gamma CHAB-XI-27 5'	'02280309011300.8457	gPM_dPM_GC	0.883	1897	gPM_dPM_GC	0.783	1425	gPM_dPM_GC	0.767	1395	gPM_dPM_GC	0.717	933	gPM_dPM_GC	0.759	1539	gPM_dPM_GC	0.933	3289	gPM_dPM_GC	0.9	4487	gPM_dPM_GC	0.883	2869	gPM_dPM_GC	0.9	3416	gPM_dPM_GC	0.932	5129	gPM_dPM_GC	0.862	2593	gPM_dPM_GC	0.881	4640	gPM_dPM_GC
Bacteria	Proteobacteria	Gammaproteobacteria	Legionellales	Coxiellaceae	sf_3	9198	Bacteria;Proteobacteria;Gammaproteobacteria;Legionellales;Coxiellaceae;sf_3;9198	71246	AJ295651.1	uranium mining waste pile clone KF-JG30-B15 KF-JG30-B15	Tat.micdadei_subgroup gamma clone JG30a-KF-94	'02280309011300.9198	gPM_dPM_GC	0.75	1432	gPM_dPM_GC	0.742	1791	gPM_dPM_GC	0.844	1636	gPM_dPM_GC	0.656	629	gPM_dPM_GC	0.812	2082	gPM_dPM_GC	0.875	3747	gPM_dPM_GC	0.906	5196	gPM_dPM_GC	0.812	2019	gPM_dPM_GC	0.875	2360	gPM_dPM_GC	0.938	3939	gPM_dPM_GC	0.839	3520	gPM_dPM_GC	0.844	5432	gPM_dPM_GC
Bacteria	Proteobacteria	Gammaproteobacteria	Legionellales	Coxiellaceae	sf_3	8969	Bacteria;Proteobacteria;Gammaproteobacteria;Legionellales;Coxiellaceae;sf_3;8969	79079	AJ536861.1	uranium mining waste pile soil sample clone JG30-KF-C15 proteobacterium	Cox.burnetii_subgroup gamma clone JG30-KF-C15	'02280309020000.8969	pPM_GC	0.529	411	pPM_GC	0.6	842	pPM_GC	0.765	778	pPM_GC	0.471	323	pPM_GC	0.5	509	pPM_GC	0.765	1404	pPM_GC	0.824	2267	pPM_GC	0.765	1741	pPM_GC	0.706	2628	pPM_GC	0.941	2440	pPM_GC	0.625	1279	pPM_GC	0.706	2518	pPM_GC
Bacteria	Proteobacteria	Gammaproteobacteria	Legionellales	Unclassified	sf_3	8587	Bacteria;Proteobacteria;Gammaproteobacteria;Legionellales;Unclassified;sf_3;8587	55626	AF526927.2	Mars Odyssey Orbiter and encapsulation facility clone T5-3	Mlc.capsulatus_subgroup clone T5-3 rrn	'02280310030000.8587	gPM_dPM_GC	0.806	1899	gPM_dPM_GC	0.677	2027	gPM_dPM_GC	0.871	2632	gPM_dPM_GC	0.645	1139	gPM_dPM_GC	0.839	2037	gPM_dPM_GC	1	4719	gPM_dPM_GC	0.935	6755	gPM_dPM_GC	1	4071	gPM_dPM_GC	1	5081	gPM_dPM_GC	1	6149	gPM_dPM_GC	0.871	3763	gPM_dPM_GC	0.968	6757	gPM_dPM_GC
Bacteria	Proteobacteria	Gammaproteobacteria	GAO cluster	Unclassified	sf_1	9468	Bacteria;Proteobacteria;Gammaproteobacteria;GAO cluster;Unclassified;sf_1;9468	57801	AY098900.1	activated sludge clone SBRL2_40	Mlc.capsulatus_subgroup clone SBRL2_40	'02280310030000.9468	gPM_dPM_GC	0.741	1664	gPM_dPM_GC	0.692	1155	gPM_dPM_GC	0.63	985	gPM_dPM_GC	0.462	427	gPM_dPM_GC	0.769	939	gPM_dPM_GC	0.769	2224	gPM_dPM_GC	0.778	2459	gPM_dPM_GC	0.704	1379	gPM_dPM_GC	0.808	1309	gPM_dPM_GC	0.778	2212	gPM_dPM_GC	0.593	1899	gPM_dPM_GC	0.741	2659	gPM_dPM_GC
Bacteria	Proteobacteria	Gammaproteobacteria	Methylococcales	Methylococcaceae	sf_1	8645	Bacteria;Proteobacteria;Gammaproteobacteria;Methylococcales;Methylococcaceae;sf_1;8645	39461	AF307138.1	Methylomicrobium buryatense str. 5B	Methylomonas methanica	'02280310040000.8645	pPM_GC	0.944	2074	pPM_GC	0.556	1617	pPM_GC	0.722	1973	pPM_GC	0.389	652	pPM_GC	0.556	1087	pPM_GC	0.889	3703	pPM_GC	0.611	3530	pPM_GC	0.611	1394	pPM_GC	0.556	2020	pPM_GC	0.833	2515	pPM_GC	0.611	2054	pPM_GC	0.647	3046	pPM_GC
Bacteria	Proteobacteria	Gammaproteobacteria	Methylococcales	Methylococcaceae	sf_1	8821	Bacteria;Proteobacteria;Gammaproteobacteria;Methylococcales;Methylococcaceae;sf_1;8821	8098	AF152597.1	Methylobacter psychrophilus str. Z-0021	Methylobacter psychrophilus	'02280310040000.8821	pPM_GC	0.9	1774	pPM_GC	0.45	859	pPM_GC	0.737	1208	pPM_GC	0.45	256	pPM_GC	0.684	1113	pPM_GC	0.789	2801	pPM_GC	0.737	3893	pPM_GC	0.632	1746	pPM_GC	0.632	2676	pPM_GC	0.833	4030	pPM_GC	0.737	2131	pPM_GC	0.789	3867	pPM_GC
Bacteria	Proteobacteria	Gammaproteobacteria	Methylococcales	Methylococcaceae	sf_1	9065	Bacteria;Proteobacteria;Gammaproteobacteria;Methylococcales;Methylococcaceae;sf_1;9065	56096	AY094499.1	extracted chamber connected to Ocean Drilling Program site 892b clone 1-27 proteobacterium	Mlm.methanica_subgroup gamma clone 1-27	'02280310040000.9065	gPM_dPM	0.5	299	gPM_dPM	0.5	424	gPM_dPM	0.714	934	gPM_dPM	0.231	152	gPM_dPM	0.857	728	gPM_dPM	0.857	1992	gPM_dPM	0.714	4095	gPM_dPM	0.786	1748	gPM_dPM	0.714	3139	gPM_dPM	0.786	3854	gPM_dPM	0.714	1430	gPM_dPM	0.857	3835	gPM_dPM
Bacteria	Proteobacteria	Gammaproteobacteria	Unclassified	Unclassified	sf_3	9269	Bacteria;Proteobacteria;Gammaproteobacteria;Unclassified;Unclassified;sf_3;9269				Mlm.methanica_subgroup gamma SA51	'02280310040000.9269	gPM_GC	0.647	275	gPM_GC	0.412	113	gPM_GC	0.474	151	gPM_GC	0.389	127	gPM_GC	0.647	491	gPM_GC	0.882	578	gPM_GC	0.889	2215	gPM_GC	0.947	608	gPM_GC	0.842	881	gPM_GC	1	1795	gPM_GC	0.824	956	gPM_GC	1	1442	gPM_GC
Bacteria	Proteobacteria	Gammaproteobacteria	Methylococcales	Methylococcaceae	sf_1	9438	Bacteria;Proteobacteria;Gammaproteobacteria;Methylococcales;Methylococcaceae;sf_1;9438	77724	AJ535221.1	marine sediment above hydrate ridge clone Hyd24-01 proteobacterium	Mlm.methanica_subgroup gamma clone Hyd24-01	'02280310040000.9438	pPM_GC	0.783	1219	pPM_GC	0.587	1403	pPM_GC	0.783	2424	pPM_GC	0.556	623	pPM_GC	0.778	1845	pPM_GC	0.891	3825	pPM_GC	0.783	5114	pPM_GC	0.756	2614	pPM_GC	0.733	3469	pPM_GC	0.826	4271	pPM_GC	0.756	2935	pPM_GC	0.761	4951	pPM_GC
Bacteria	Proteobacteria	Unclassified	Unclassified	Unclassified	sf_8	8247	Bacteria;Proteobacteria;Unclassified;Unclassified;Unclassified;sf_8;8247				Carsonella ruddii	'02280311010300.8247	gPM_dPM_GC	0.727	1200	gPM_dPM_GC	0.909	2015	gPM_dPM_GC	0.909	1124	gPM_dPM_GC	0.273	90	gPM_dPM_GC	0.818	850	gPM_dPM_GC	0.833	2745	gPM_dPM_GC	0.833	1938	gPM_dPM_GC	0.833	1631	gPM_dPM_GC	0.833	567	gPM_dPM_GC	0.909	1574	gPM_dPM_GC	0.727	2319	gPM_dPM_GC	0.818	3728	gPM_dPM_GC
Bacteria	Proteobacteria	Gammaproteobacteria	Unclassified	Unclassified	sf_4	8855	Bacteria;Proteobacteria;Gammaproteobacteria;Unclassified;Unclassified;sf_4;8855				Carsonella ruddii c6	'02280311010300.8855	pPM_GC	0.909	1935	pPM_GC	0.909	882	pPM_GC	0.909	1245	pPM_GC	0.727	337	pPM_GC	1	1547	pPM_GC	0.909	3231	pPM_GC	1	3583	pPM_GC	0.909	1395	pPM_GC	0.909	1315	pPM_GC	0.909	2217	pPM_GC	1	3002	pPM_GC	0.909	4503	pPM_GC
Bacteria	Proteobacteria	Unclassified	Unclassified	Unclassified	sf_8	9558	Bacteria;Proteobacteria;Unclassified;Unclassified;Unclassified;sf_8;9558				Carsonella ruddii c12	'02280311010300.9558	pPM_GC	0.923	2187	pPM_GC	0.769	755	pPM_GC	0.769	1021	pPM_GC	0.615	276	pPM_GC	0.769	1267	pPM_GC	0.846	2658	pPM_GC	0.769	2936	pPM_GC	0.769	1146	pPM_GC	0.692	1043	pPM_GC	0.769	1813	pPM_GC	0.769	2457	pPM_GC	0.769	3693	pPM_GC
Bacteria	Proteobacteria	Gammaproteobacteria	Oceanospirillales	Halomonadaceae	sf_1	8514	Bacteria;Proteobacteria;Gammaproteobacteria;Oceanospirillales;Halomonadaceae;sf_1;8514	37191	AJ295144.1	Chromohalobacter israelensis str. ATCC 43985 T	Chromohalobacter marismortui	'02280311010500.8514	gPM_dPM_GC	0.514	175	gPM_dPM_GC	0.583	1786	gPM_dPM_GC	0.378	470	gPM_dPM_GC	0.083	41	gPM_dPM_GC	0.886	960	gPM_dPM_GC	0.838	1769	gPM_dPM_GC	0.919	2087	gPM_dPM_GC	0.73	627	gPM_dPM_GC	0.649	887	gPM_dPM_GC	0.919	1840	gPM_dPM_GC	0.857	2118	gPM_dPM_GC	0.946	3082	gPM_dPM_GC
Bacteria	Proteobacteria	Gammaproteobacteria	Oceanospirillales	Oceanospirillaceae	sf_1	8202	Bacteria;Proteobacteria;Gammaproteobacteria;Oceanospirillales;Oceanospirillaceae;sf_1;8202				Osp.maris_subgroup Oceanospirillum sp. MED92	'02280311020000.8202	pPM_GC	0.857	592	pPM_GC	0.263	121	pPM_GC	0.3	294	pPM_GC	0.273	156	pPM_GC	0.571	525	pPM_GC	0.9	755	pPM_GC	0.619	993	pPM_GC	0.476	324	pPM_GC	0.636	723	pPM_GC	0.75	764	pPM_GC	0.211	389	pPM_GC	0.6	996	pPM_GC
Bacteria	Proteobacteria	Gammaproteobacteria	Alteromonadales	Alteromonadaceae	sf_1	9035	Bacteria;Proteobacteria;Gammaproteobacteria;Alteromonadales;Alteromonadaceae;sf_1;9035	107614	AB124836.1	Microbulbifer sp. str. JAMB-A94	Osp.maris_subgroup Microbulbifer sp. CJ11049	'02280311020000.9035	gPM_dPM_GC	0.804	1382	gPM_dPM_GC	0.727	1289	gPM_dPM_GC	0.756	1779	gPM_dPM_GC	0.391	871	gPM_dPM_GC	0.783	2305	gPM_dPM_GC	0.978	3650	gPM_dPM_GC	0.911	4283	gPM_dPM_GC	0.756	1193	gPM_dPM_GC	0.667	1675	gPM_dPM_GC	0.909	1865	gPM_dPM_GC	0.791	3019	gPM_dPM_GC	0.848	3816	gPM_dPM_GC
Bacteria	Proteobacteria	Gammaproteobacteria	Oceanospirillales	Unclassified	sf_3	8230	Bacteria;Proteobacteria;Gammaproteobacteria;Oceanospirillales;Unclassified;sf_3;8230				Marinomonas_assemblage gamma MERTZ_2CM_247	'02280311030000.8230	gPM_dPM_GC	0.714	1305	gPM_dPM_GC	0.786	377	gPM_dPM_GC	0.571	414	gPM_dPM_GC	0.5	224	gPM_dPM_GC	0.5	451	gPM_dPM_GC	0.857	902	gPM_dPM_GC	0.571	2532	gPM_dPM_GC	0.571	2561	gPM_dPM_GC	0.571	3024	gPM_dPM_GC	0.786	4199	gPM_dPM_GC	0.5	750	gPM_dPM_GC	0.571	1287	gPM_dPM_GC
Bacteria	Proteobacteria	Gammaproteobacteria	Oceanospirillales	Unclassified	sf_3	9010	Bacteria;Proteobacteria;Gammaproteobacteria;Oceanospirillales;Unclassified;sf_3;9010	79531	AF382113.1	bacterioplankton clone ZA3313c	Marinomonas_assemblage clone ZA3313c	'02280311030000.9010	gPM_dPM_GC	0.708	1894	gPM_dPM_GC	0.609	1399	gPM_dPM_GC	0.652	1066	gPM_dPM_GC	0.44	412	gPM_dPM_GC	0.739	1817	gPM_dPM_GC	0.87	3108	gPM_dPM_GC	0.696	3958	gPM_dPM_GC	0.773	1714	gPM_dPM_GC	0.818	1982	gPM_dPM_GC	0.818	3868	gPM_dPM_GC	0.696	2629	gPM_dPM_GC	0.826	3833	gPM_dPM_GC
Bacteria	Proteobacteria	Gammaproteobacteria	Oceanospirillales	Oceanospirillaceae	sf_1	9351	Bacteria;Proteobacteria;Gammaproteobacteria;Oceanospirillales;Oceanospirillaceae;sf_1;9351	79392	AF382102.1	bacterioplankton clone ZA2333c	Marinomonas_assemblage clone ZA2333c	'02280311030000.9351	gPM_dPM_GC	0.5	983	gPM_dPM_GC	0.5	884	gPM_dPM_GC	0.643	787	gPM_dPM_GC	0.405	555	gPM_dPM_GC	0.698	1446	gPM_dPM_GC	0.705	1999	gPM_dPM_GC	0.767	3114	gPM_dPM_GC	0.705	1851	gPM_dPM_GC	0.511	2590	gPM_dPM_GC	0.773	2886	gPM_dPM_GC	0.659	1673	gPM_dPM_GC	0.795	2428	gPM_dPM_GC
Bacteria	Proteobacteria	Gammaproteobacteria	Legionellales	Coxiellaceae	sf_3	9444	Bacteria;Proteobacteria;Gammaproteobacteria;Legionellales;Coxiellaceae;sf_3;9444	63249	AF523974.1	forested wetland clone FW23	Marinomonas_assemblage clone FW23	'02280311030000.9444	pPM_GC	0.833	616	pPM_GC	0.765	966	pPM_GC	0.722	722	pPM_GC	0.611	342	pPM_GC	0.647	694	pPM_GC	0.944	1343	pPM_GC	0.824	2417	pPM_GC	0.833	1765	pPM_GC	0.944	2598	pPM_GC	0.765	2540	pPM_GC	0.588	1307	pPM_GC	0.588	2478	pPM_GC
Bacteria	Proteobacteria	Gammaproteobacteria	Oceanospirillales	Alcanivoraceae	sf_1	8335	Bacteria;Proteobacteria;Gammaproteobacteria;Oceanospirillales;Alcanivoraceae;sf_1;8335	28452	AB055205.1	Alcanivorax sp. str. K3-3 (MBIC 4323)	Alcanivorax_and_fundibacter_group Alcanivorax sp. K3-3	'02280312000000.8335	gPM_dPM_GC	0.781	1871	gPM_dPM_GC	0.774	1010	gPM_dPM_GC	0.844	2102	gPM_dPM_GC	0.606	1458	gPM_dPM_GC	0.818	1775	gPM_dPM_GC	0.939	3784	gPM_dPM_GC	0.969	5158	gPM_dPM_GC	0.909	2606	gPM_dPM_GC	0.812	2873	gPM_dPM_GC	0.935	4220	gPM_dPM_GC	0.938	3077	gPM_dPM_GC	0.938	5280	gPM_dPM_GC
Bacteria	Proteobacteria	Gammaproteobacteria	Oceanospirillales	Alcanivoraceae	sf_1	9658	Bacteria;Proteobacteria;Gammaproteobacteria;Oceanospirillales;Alcanivoraceae;sf_1;9658	16850	AB053127.1	Alcanivorax sp. str. Haw1	Alcanivorax_and_fundibacter_group Alcanivorax sp. Haw1	'02280312000000.9658	gPM_dPM_GC	0.667	1556	gPM_dPM_GC	0.741	856	gPM_dPM_GC	0.741	1379	gPM_dPM_GC	0.536	1268	gPM_dPM_GC	0.857	1792	gPM_dPM_GC	0.926	3153	gPM_dPM_GC	0.926	4604	gPM_dPM_GC	0.821	1897	gPM_dPM_GC	0.778	2421	gPM_dPM_GC	0.852	3595	gPM_dPM_GC	0.778	2989	gPM_dPM_GC	0.852	4356	gPM_dPM_GC
Bacteria	Proteobacteria	Gammaproteobacteria	Unclassified	Unclassified	sf_3	8245	Bacteria;Proteobacteria;Gammaproteobacteria;Unclassified;Unclassified;sf_3;8245				Mrx.catarrhalis_subgroup Moraxellaceae OS3.5K-35	'02280313010100.8245	pPM_GC	0.542	456	pPM_GC	0.565	904	pPM_GC	0.591	1183	pPM_GC	0.455	233	pPM_GC	0.708	1085	pPM_GC	0.583	1793	pPM_GC	0.667	3417	pPM_GC	0.76	2584	pPM_GC	0.783	2715	pPM_GC	0.792	4073	pPM_GC	0.542	1504	pPM_GC	0.625	2454	pPM_GC
Bacteria	Proteobacteria	Gammaproteobacteria	Pseudomonadales	Moraxellaceae	sf_3	8281	Bacteria;Proteobacteria;Gammaproteobacteria;Pseudomonadales;Moraxellaceae;sf_3;8281	8297	U46144.1	Psychrobacter phenylpyruvicus str. ATCC 23333	Psychrobacter phenylpyruvicus	'02280313010100.8281	gPM_GC	0.111	1	gPM_GC	0	2	gPM_GC	0	4	gPM_GC	0	1	gPM_GC	0.125	2	gPM_GC	0.125	2	gPM_GC	0.111	10	gPM_GC	0.6	163	gPM_GC	0.1	14	gPM_GC	0.111	12	gPM_GC	0	4	gPM_GC	0.1	6	gPM_GC
Bacteria	Proteobacteria	Gammaproteobacteria	Pseudomonadales	Moraxellaceae	sf_3	8366	Bacteria;Proteobacteria;Gammaproteobacteria;Pseudomonadales;Moraxellaceae;sf_3;8366	100627	AJ609556.1	Psychrobacter frigidicola str. DSM 12411	Psychrobacter pacificensis	'02280313010100.8366	pPM_GC	1	895	pPM_GC	0.8	672	pPM_GC	0.857	647	pPM_GC	0.657	407	pPM_GC	0.941	785	pPM_GC	0.971	1283	pPM_GC	0.971	3195	pPM_GC	1	3467	pPM_GC	1	5052	pPM_GC	1	4645	pPM_GC	0.939	1100	pPM_GC	0.971	2285	pPM_GC
Bacteria	Proteobacteria	Gammaproteobacteria	Pseudomonadales	Moraxellaceae	sf_3	8604	Bacteria;Proteobacteria;Gammaproteobacteria;Pseudomonadales;Moraxellaceae;sf_3;8604	56708	AB087260.2	Moraxella oblonga str. IAM 14971	Mrx.catarrhalis_subgroup Moraxella sp. ATCC 29468 strain:IAM 14971	'02280313010100.8604	pPM_GC	0.857	932	pPM_GC	0.862	983	pPM_GC	0.828	932	pPM_GC	0.724	521	pPM_GC	0.929	1061	pPM_GC	0.897	1688	pPM_GC	0.929	3180	pPM_GC	0.857	3849	pPM_GC	0.889	5769	pPM_GC	0.857	4697	pPM_GC	0.857	1428	pPM_GC	0.966	2042	pPM_GC
Bacteria	Proteobacteria	Gammaproteobacteria	Pseudomonadales	Moraxellaceae	sf_3	8838	Bacteria;Proteobacteria;Gammaproteobacteria;Pseudomonadales;Moraxellaceae;sf_3;8838	99685	AJ748267.1	Psychrobacter psychrophilus CMS 28	Psychrobacter salsus	'02280313010100.8838	pPM_GC	1	918	pPM_GC	0.846	657	pPM_GC	0.949	678	pPM_GC	0.615	343	pPM_GC	0.974	843	pPM_GC	0.974	1251	pPM_GC	1	3215	pPM_GC	1	3342	pPM_GC	1	4845	pPM_GC	1	4782	pPM_GC	0.974	1407	pPM_GC	0.974	2601	pPM_GC
Bacteria	Proteobacteria	Gammaproteobacteria	Pseudomonadales	Moraxellaceae	sf_3	9087	Bacteria;Proteobacteria;Gammaproteobacteria;Pseudomonadales;Moraxellaceae;sf_3;9087				Mrx.catarrhalis_subgroup antarctic soil clone bh3.5	'02280313010100.9087	gPM_dPM	0.636	323	gPM_dPM	0.231	30	gPM_dPM	0.308	103	gPM_dPM	0.167	43	gPM_dPM	0.308	59	gPM_dPM	0.583	148	gPM_dPM	0.75	2142	gPM_dPM	0.692	786	gPM_dPM	0.667	1965	gPM_dPM	0.75	2660	gPM_dPM	0.333	128	gPM_dPM	0.75	1617	gPM_dPM
Bacteria	Proteobacteria	Gammaproteobacteria	Pseudomonadales	Moraxellaceae	sf_3	9110	Bacteria;Proteobacteria;Gammaproteobacteria;Pseudomonadales;Moraxellaceae;sf_3;9110	102044	AY292940.1	Psychrobacter marincola EH201	Psychrobacter submarinus	'02280313010100.9110	gPM_dPM	0.357	386	gPM_dPM	0.267	154	gPM_dPM	0.333	156	gPM_dPM	0.25	207	gPM_dPM	0.214	54	gPM_dPM	0.357	563	gPM_dPM	0.667	1555	gPM_dPM	0.6	751	gPM_dPM	0.733	2143	gPM_dPM	0.733	1984	gPM_dPM	0.286	159	gPM_dPM	0.571	1387	gPM_dPM
Bacteria	Proteobacteria	Gammaproteobacteria	Pseudomonadales	Moraxellaceae	sf_3	9573	Bacteria;Proteobacteria;Gammaproteobacteria;Pseudomonadales;Moraxellaceae;sf_3;9573	74450	AJ421528.1	Psychrobacter faecalis str. Iso-46	Psychrobacter pulmonis	'02280313010100.9573	gPM_dPM_GC	0.583	268	gPM_dPM_GC	0.25	51	gPM_dPM_GC	0.333	111	gPM_dPM_GC	0.25	73	gPM_dPM_GC	0.562	167	gPM_dPM_GC	0.6	202	gPM_dPM_GC	0.571	1775	gPM_dPM_GC	0.812	1044	gPM_dPM_GC	0.615	2177	gPM_dPM_GC	0.571	2528	gPM_dPM_GC	0.4	196	gPM_dPM_GC	0.571	1531	gPM_dPM_GC
Bacteria	Proteobacteria	Gammaproteobacteria	Pseudomonadales	Moraxellaceae	sf_3	8796	Bacteria;Proteobacteria;Gammaproteobacteria;Pseudomonadales;Moraxellaceae;sf_3;8796	8320	Z93982.1	activated sludge clone T58	Acn.baumannii_subgroup clone T58.	'02280313010600.8796	gPM_GC	0.077	4	gPM_GC	0	1	gPM_GC	0.077	14	gPM_GC	0	1	gPM_GC	0.273	67	gPM_GC	0.333	157	gPM_GC	0.769	895	gPM_GC	0.462	250	gPM_GC	0.692	557	gPM_GC	0.923	866	gPM_GC	0.308	200	gPM_GC	0.692	548	gPM_GC
Bacteria	Proteobacteria	Gammaproteobacteria	Pseudomonadales	Moraxellaceae	sf_3	8727	Bacteria;Proteobacteria;Gammaproteobacteria;Pseudomonadales;Moraxellaceae;sf_3;8727	84904	AY251390.1	Alkanindiges hongkongensis str. HKU9	Alkanindiges hongkongensis	'02280313010700.8727	pPM_GC	0.949	1328	pPM_GC	0.8	787	pPM_GC	0.975	1488	pPM_GC	0.65	664	pPM_GC	0.974	1993	pPM_GC	0.975	2853	pPM_GC	1	5899	pPM_GC	1	4803	pPM_GC	1	6355	pPM_GC	1	6897	pPM_GC	1	2342	pPM_GC	1	4108	pPM_GC
Bacteria	Proteobacteria	Gammaproteobacteria	Pseudomonadales	Moraxellaceae	sf_3	8790	Bacteria;Proteobacteria;Gammaproteobacteria;Pseudomonadales;Moraxellaceae;sf_3;8790				Acn.lwoffii_subgroup Marine obligately oligotrophic POO-6	'02280313010700.8790	gPM_GC	0.294	56	gPM_GC	0.188	22	gPM_GC	0.333	233	gPM_GC	0.176	29	gPM_GC	0.333	120	gPM_GC	0.412	277	gPM_GC	0.944	2618	gPM_GC	0.8	1164	gPM_GC	0.941	2852	gPM_GC	0.941	3345	gPM_GC	0.333	224	gPM_GC	0.941	2374	gPM_GC
Bacteria	Proteobacteria	Gammaproteobacteria	Pseudomonadales	Moraxellaceae	sf_3	9359	Bacteria;Proteobacteria;Gammaproteobacteria;Pseudomonadales;Moraxellaceae;sf_3;9359	79198	AB101444.1	Acinetobacter junii str. S33	Acinetobacter calcoaceticus	'02280313010700.9359	pPM_GC	0.714	626	pPM_GC	0.333	73	pPM_GC	0.812	614	pPM_GC	0.071	10	pPM_GC	0.786	2135	pPM_GC	0.733	2338	pPM_GC	1	8689	pPM_GC	1	4716	pPM_GC	1	6105	pPM_GC	1	8696	pPM_GC	0.75	2027	pPM_GC	1	4548	pPM_GC
Bacteria	Proteobacteria	Gammaproteobacteria	Pseudomonadales	Moraxellaceae	sf_3	9428	Bacteria;Proteobacteria;Gammaproteobacteria;Pseudomonadales;Moraxellaceae;sf_3;9428	69970	AF143841.1	hydrocarbon-degrading consortium clone AF2-1D	Acn.lwoffii_subgroup clone AF2-1D	'02280313010700.9428	pPM_GC	0.882	1522	pPM_GC	0.706	1099	pPM_GC	0.914	1203	pPM_GC	0.606	517	pPM_GC	0.906	2011	pPM_GC	0.912	3031	pPM_GC	1	6964	pPM_GC	1	4900	pPM_GC	1	7046	pPM_GC	1	7478	pPM_GC	0.882	2671	pPM_GC	1	4426	pPM_GC
Bacteria	Proteobacteria	Gammaproteobacteria	Pseudomonadales	Moraxellaceae	sf_3	9466	Bacteria;Proteobacteria;Gammaproteobacteria;Pseudomonadales;Moraxellaceae;sf_3;9466	56661	AF509830.1	Acinetobacter tandoii str. 4N13	Acinetobacter tandoii	'02280313010700.9466	pPM_GC	0.853	1154	pPM_GC	0.771	1341	pPM_GC	1	2230	pPM_GC	0.514	541	pPM_GC	1	3116	pPM_GC	0.971	4710	pPM_GC	1	8241	pPM_GC	1	4593	pPM_GC	0.971	5101	pPM_GC	0.971	7739	pPM_GC	1	3921	pPM_GC	0.971	6216	pPM_GC
Bacteria	Proteobacteria	Gammaproteobacteria	Pseudomonadales	Moraxellaceae	sf_3	9483	Bacteria;Proteobacteria;Gammaproteobacteria;Pseudomonadales;Moraxellaceae;sf_3;9483				Acn.lwoffii_subgroup clone T39.	'02280313010700.9483	gPM_GC	0.4	58	gPM_GC	0.091	16	gPM_GC	0.364	168	gPM_GC	0	20	gPM_GC	0.636	394	gPM_GC	0.583	437	gPM_GC	0.727	2260	gPM_GC	0.75	752	gPM_GC	1	1600	gPM_GC	0.8	2602	gPM_GC	0.583	450	gPM_GC	0.7	1464	gPM_GC
Bacteria	Proteobacteria	Gammaproteobacteria	Pseudomonadales	Moraxellaceae	sf_3	9641	Bacteria;Proteobacteria;Gammaproteobacteria;Pseudomonadales;Moraxellaceae;sf_3;9641	8351	X81662.1	Acinetobacter haemolyticus	Acinetobacter haemolyticus	'02280313010700.9641	pPM_GC	0.892	995	pPM_GC	0.711	844	pPM_GC	0.949	1234	pPM_GC	0.514	610	pPM_GC	0.943	1765	pPM_GC	0.895	2665	pPM_GC	1	6605	pPM_GC	1	4720	pPM_GC	0.974	6516	pPM_GC	0.974	6914	pPM_GC	0.895	2272	pPM_GC	0.974	4266	pPM_GC
Bacteria	Proteobacteria	Gammaproteobacteria	Pseudomonadales	Pseudomonadaceae	sf_1	8813	Bacteria;Proteobacteria;Gammaproteobacteria;Pseudomonadales;Pseudomonadaceae;sf_1;8813	77437	AY150184.1	Lyrodus pedicellatus symbiont	Teredinibacter_subgroup Symbiont LP2 of Lyrodus pedicellatus small subunit	'02280313020000.8813	gPM_dPM_GC	1	1405	gPM_dPM_GC	0.455	449	gPM_dPM_GC	0.583	343	gPM_dPM_GC	0.273	265	gPM_dPM_GC	0.667	2404	gPM_dPM_GC	0.917	4496	gPM_dPM_GC	1	5099	gPM_dPM_GC	0.909	1034	gPM_dPM_GC	0.909	1850	gPM_dPM_GC	1	2387	gPM_dPM_GC	0.667	2634	gPM_dPM_GC	0.917	3502	gPM_dPM_GC
Bacteria	Proteobacteria	Gammaproteobacteria	Pseudomonadales	Pseudomonadaceae	sf_1	9300	Bacteria;Proteobacteria;Gammaproteobacteria;Pseudomonadales;Pseudomonadaceae;sf_1;9300	77433	AY150183.1	Lyrodus pedicellatus symbiont	Teredinibacter_subgroup Symbiont LP1 of Lyrodus pedicellatus small subunit	'02280313020000.9300	pPM_GC	0.625	726	pPM_GC	0.455	267	pPM_GC	0.708	552	pPM_GC	0.409	211	pPM_GC	0.917	1441	pPM_GC	0.958	2715	pPM_GC	0.958	3287	pPM_GC	0.708	1288	pPM_GC	0.826	1454	pPM_GC	0.875	3411	pPM_GC	0.792	2302	pPM_GC	0.917	2944	pPM_GC
Bacteria	Proteobacteria	Gammaproteobacteria	Pseudomonadales	Pseudomonadaceae	sf_1	8508	Bacteria;Proteobacteria;Gammaproteobacteria;Pseudomonadales;Pseudomonadaceae;sf_1;8508	70116	AF530073.1	Pseudomonas citronellolis str. TERIDB26	Pseudomonas citronellolis	'02280313050000.8508	gPM_dPM_GC	0.256	75	gPM_dPM_GC	0.553	1023	gPM_dPM_GC	0.692	2562	gPM_dPM_GC	0.029	5	gPM_dPM_GC	0.872	1969	gPM_dPM_GC	0.974	4785	gPM_dPM_GC	1	4192	gPM_dPM_GC	0.632	327	gPM_dPM_GC	0.595	356	gPM_dPM_GC	0.923	871	gPM_dPM_GC	0.947	3319	gPM_dPM_GC	0.949	4262	gPM_dPM_GC
Bacteria	Proteobacteria	Gammaproteobacteria	Pseudomonadales	Pseudomonadaceae	sf_1	8691	Bacteria;Proteobacteria;Gammaproteobacteria;Pseudomonadales;Pseudomonadaceae;sf_1;8691	59263	AE004501.1	Pseudomonas aeruginosa str. PAO1	Pseudomonas aeruginosa c2	'02280313050000.8691	pPM_GC	0.479	397	pPM_GC	0.386	455	pPM_GC	0.732	2003	pPM_GC	0.221	113	pPM_GC	0.836	2588	pPM_GC	0.889	4685	pPM_GC	0.904	5373	pPM_GC	0.583	708	pPM_GC	0.648	879	pPM_GC	0.797	1196	pPM_GC	0.847	3942	pPM_GC	0.861	5624	pPM_GC
Bacteria	Proteobacteria	Gammaproteobacteria	Pseudomonadales	Pseudomonadaceae	sf_1	8754	Bacteria;Proteobacteria;Gammaproteobacteria;Pseudomonadales;Pseudomonadaceae;sf_1;8754	20529	AB076857.1	Pseudomonas sp. str. P400Y-1	Ps.aeruginosa_subgroup Pseudomonas sp. P400Y-1	'02280313050000.8754	pPM_GC	0.593	791	pPM_GC	0.519	789	pPM_GC	0.756	3048	pPM_GC	0.395	985	pPM_GC	0.688	2559	pPM_GC	0.848	4829	pPM_GC	0.846	5946	pPM_GC	0.833	1277	pPM_GC	0.692	2103	pPM_GC	0.857	2080	pPM_GC	0.787	4106	pPM_GC	0.831	4776	pPM_GC
Bacteria	Proteobacteria	Gammaproteobacteria	Pseudomonadales	Pseudomonadaceae	sf_1	9056	Bacteria;Proteobacteria;Gammaproteobacteria;Pseudomonadales;Pseudomonadaceae;sf_1;9056	47079	AB037546.1	Pseudomonas aeruginosa str. #47	Pseudomonas aeruginosa c3	'02280313050000.9056	pPM_GC	0.432	454	pPM_GC	0.244	299	pPM_GC	0.791	2518	pPM_GC	0.175	155	pPM_GC	0.932	3092	pPM_GC	0.907	4785	pPM_GC	0.955	6351	pPM_GC	0.523	900	pPM_GC	0.721	1324	pPM_GC	0.8	1710	pPM_GC	0.907	4296	pPM_GC	0.907	5572	pPM_GC
Bacteria	Proteobacteria	Gammaproteobacteria	Pseudomonadales	Pseudomonadaceae	sf_1	9588	Bacteria;Proteobacteria;Gammaproteobacteria;Pseudomonadales;Pseudomonadaceae;sf_1;9588	61102	AF530072.1	Pseudomonas citronellolis str. TERIDB18	Pseudomonas citronellolis c2	'02280313050000.9588	pPM_GC	0.508	712	pPM_GC	0.41	477	pPM_GC	0.633	1758	pPM_GC	0.203	135	pPM_GC	0.733	2758	pPM_GC	0.803	3321	pPM_GC	0.8	4214	pPM_GC	0.767	666	pPM_GC	0.567	714	pPM_GC	0.814	1188	pPM_GC	0.754	3080	pPM_GC	0.817	3801	pPM_GC
Bacteria	Proteobacteria	Gammaproteobacteria	Pseudomonadales	Pseudomonadaceae	sf_1	8288	Bacteria;Proteobacteria;Gammaproteobacteria;Pseudomonadales;Pseudomonadaceae;sf_1;8288				Ps.stutzeri_subgroup Halomonas sp. Loihi-Chm-8	'02280313070000.8288	gPM_GC	0.222	63	gPM_GC	0.059	15	gPM_GC	0.684	1319	gPM_GC	0	20	gPM_GC	0.895	2600	gPM_GC	0.895	3621	gPM_GC	0.947	5970	gPM_GC	0.5	426	gPM_GC	0.529	1141	gPM_GC	0.875	1833	gPM_GC	0.895	3903	gPM_GC	0.947	6816	gPM_GC
Bacteria	Proteobacteria	Gammaproteobacteria	Pseudomonadales	Pseudomonadaceae	sf_1	8777	Bacteria;Proteobacteria;Gammaproteobacteria;Pseudomonadales;Pseudomonadaceae;sf_1;8777	71836	AB095005.1	Pseudomonas sp. str. KNA6-5	Ps.stutzeri_subgroup Pseudomonas sp. KNA6-5	'02280313070000.8777	pPM_GC	0.763	829	pPM_GC	0.732	1341	pPM_GC	1	4355	pPM_GC	0.5	1237	pPM_GC	0.879	4053	pPM_GC	1	7038	pPM_GC	1	8390	pPM_GC	0.949	1972	pPM_GC	0.793	2881	pPM_GC	0.983	3179	pPM_GC	0.966	5396	pPM_GC	0.948	6497	pPM_GC
Bacteria	Proteobacteria	Gammaproteobacteria	Pseudomonadales	Pseudomonadaceae	sf_1	8852	Bacteria;Proteobacteria;Gammaproteobacteria;Pseudomonadales;Pseudomonadaceae;sf_1;8852	8502	AF063219.1	Pseudomonas stutzeri str. KC	Pseudomonas stutzeri	'02280313070000.8852	pPM_GC	0.731	704	pPM_GC	0.765	1467	pPM_GC	1	4563	pPM_GC	0.51	1288	pPM_GC	0.863	3822	pPM_GC	1	7165	pPM_GC	1	8314	pPM_GC	0.981	1999	pPM_GC	0.788	3056	pPM_GC	1	3388	pPM_GC	0.981	5493	pPM_GC	0.961	6591	pPM_GC
Bacteria	Proteobacteria	Gammaproteobacteria	Pseudomonadales	Pseudomonadaceae	sf_1	9068	Bacteria;Proteobacteria;Gammaproteobacteria;Pseudomonadales;Pseudomonadaceae;sf_1;9068	8477	AF143245.1	Pseudomonas stutzeri str. A1501	Pseudomonas stutzeri c2	'02280313070000.9068	pPM_GC	0.702	873	pPM_GC	0.6	937	pPM_GC	0.965	3793	pPM_GC	0.37	258	pPM_GC	1	4911	pPM_GC	1	6648	pPM_GC	1	7640	pPM_GC	0.879	1831	pPM_GC	0.719	2074	pPM_GC	0.948	3108	pPM_GC	0.947	4996	pPM_GC	0.948	6078	pPM_GC
Bacteria	Proteobacteria	Gammaproteobacteria	Pseudomonadales	Pseudomonadaceae	sf_1	9228	Bacteria;Proteobacteria;Gammaproteobacteria;Pseudomonadales;Pseudomonadaceae;sf_1;9228	76785	AJ297767.1	Pseudomonas stutzeri HY-105	Pseudomonas stutzeri c3	'02280313070000.9228	gPM_dPM	0.75	1078	gPM_dPM	0.727	2582	gPM_dPM	0.917	2954	gPM_dPM	0.417	430	gPM_dPM	0.917	3612	gPM_dPM	1	4394	gPM_dPM	1	6884	gPM_dPM	0.917	2462	gPM_dPM	0.667	2826	gPM_dPM	1	4215	gPM_dPM	1	4202	gPM_dPM	1	6630	gPM_dPM
Bacteria	Proteobacteria	Gammaproteobacteria	Pseudomonadales	Pseudomonadaceae	sf_1	9295	Bacteria;Proteobacteria;Gammaproteobacteria;Pseudomonadales;Pseudomonadaceae;sf_1;9295				Ps.stutzeri_subgroup Nitrogen-fixing MIS	'02280313070000.9295	pPM_GC	0.706	923	pPM_GC	0.625	1069	pPM_GC	0.98	4154	pPM_GC	0.362	275	pPM_GC	1	5242	pPM_GC	1	7215	pPM_GC	1	8153	pPM_GC	0.902	1926	pPM_GC	0.74	2102	pPM_GC	0.961	3191	pPM_GC	0.96	5292	pPM_GC	0.961	6353	pPM_GC
Bacteria	Proteobacteria	Gammaproteobacteria	Pseudomonadales	Pseudomonadaceae	sf_1	8344	Bacteria;Proteobacteria;Gammaproteobacteria;Pseudomonadales;Pseudomonadaceae;sf_1;8344	55384	AF425998.1	Anabaena circinalis AWQC118C isolate str. UNSW3	Ps.mendocina_subgroup UNSW3	'02280313080000.8344	pPM_GC	0.761	700	pPM_GC	0.682	1236	pPM_GC	1	4068	pPM_GC	0.465	1564	pPM_GC	0.844	3601	pPM_GC	1	6779	pPM_GC	1	7908	pPM_GC	0.935	1499	pPM_GC	0.733	3085	pPM_GC	0.978	2450	pPM_GC	0.957	5085	pPM_GC	0.933	5970	pPM_GC
Bacteria	Proteobacteria	Gammaproteobacteria	Pseudomonadales	Pseudomonadaceae	sf_1	8553	Bacteria;Proteobacteria;Gammaproteobacteria;Pseudomonadales;Pseudomonadaceae;sf_1;8553	107075	AB046997.1	Pseudomonas fulva str. IAM 1587	Pseudomonas straminea	'02280313080000.8553	pPM_GC	0.968	1320	pPM_GC	0.759	1588	pPM_GC	1	5029	pPM_GC	0.621	2341	pPM_GC	0.767	3430	pPM_GC	1	8015	pPM_GC	1	9459	pPM_GC	0.935	2183	pPM_GC	0.967	4692	pPM_GC	0.968	3783	pPM_GC	0.935	5643	pPM_GC	0.9	6842	pPM_GC
Bacteria	Proteobacteria	Gammaproteobacteria	Pseudomonadales	Pseudomonadaceae	sf_1	8725	Bacteria;Proteobacteria;Gammaproteobacteria;Pseudomonadales;Pseudomonadaceae;sf_1;8725	47897	AJ419674.1	Pseudomonas sp. str. 2N1-1	Ps.mendocina_subgroup Pseudomonas sp. 2N1-1	'02280313080000.8725	pPM_GC	0.611	1008	pPM_GC	0.579	647	pPM_GC	1	5223	pPM_GC	0.316	263	pPM_GC	0.842	4174	pPM_GC	0.947	7671	pPM_GC	1	8936	pPM_GC	0.895	1020	pPM_GC	0.842	1728	pPM_GC	1	2292	pPM_GC	0.947	5958	pPM_GC	0.947	7524	pPM_GC
Bacteria	Proteobacteria	Gammaproteobacteria	Pseudomonadales	Pseudomonadaceae	sf_1	8827	Bacteria;Proteobacteria;Gammaproteobacteria;Pseudomonadales;Pseudomonadaceae;sf_1;8827	8525	AF140011.1	Pseudomonas pseudoalcaligenes str. ML-A04	Pseudomonas pseudoalcaligenes	'02280313080000.8827	gPM_GC	0.308	392	gPM_GC	0.357	228	gPM_GC	0.4	224	gPM_GC	0.267	84	gPM_GC	0.714	899	gPM_GC	0.769	1158	gPM_GC	0.857	2010	gPM_GC	0.385	525	gPM_GC	0.538	562	gPM_GC	0.692	884	gPM_GC	0.769	1612	gPM_GC	0.846	2381	gPM_GC
Bacteria	Proteobacteria	Gammaproteobacteria	Pseudomonadales	Pseudomonadaceae	sf_1	8850	Bacteria;Proteobacteria;Gammaproteobacteria;Pseudomonadales;Pseudomonadaceae;sf_1;8850	8531	D88521.1	Agrobacterium agile str. IAM12615	Agrobacterium agile	'02280313080000.8850	gPM_GC	0.158	37	gPM_GC	0	3	gPM_GC	0.3	209	gPM_GC	0	5	gPM_GC	0.952	1283	gPM_GC	0.75	814	gPM_GC	1	2603	gPM_GC	0.55	1690	gPM_GC	0.55	1098	gPM_GC	0.667	2174	gPM_GC	0.833	1106	gPM_GC	0.95	1845	gPM_GC
Bacteria	Proteobacteria	Gammaproteobacteria	Pseudomonadales	Pseudomonadaceae	sf_1	8868	Bacteria;Proteobacteria;Gammaproteobacteria;Pseudomonadales;Pseudomonadaceae;sf_1;8868				Azotobacter chroococcum	'02280313080000.8868	gPM_GC	0.353	416	gPM_GC	0.316	132	gPM_GC	0.222	86	gPM_GC	0.316	190	gPM_GC	0.938	372	gPM_GC	0.5	245	gPM_GC	0.588	264	gPM_GC	0.333	260	gPM_GC	0.375	285	gPM_GC	0.357	116	gPM_GC	0.5	108	gPM_GC	0.824	574	gPM_GC
Bacteria	Proteobacteria	Gammaproteobacteria	Pseudomonadales	Pseudomonadaceae	sf_1	9037	Bacteria;Proteobacteria;Gammaproteobacteria;Pseudomonadales;Pseudomonadaceae;sf_1;9037	66758	AF118398.2	Pseudomonas sp. str. AST1	Ps.mendocina_subgroup Pseudomonas sp. AST1	'02280313080000.9037	gPM	0	1	gPM	0	1	gPM	0	1	gPM	0	1	gPM	0	1	gPM	0.2	142	gPM	0.231	176	gPM	0	1	gPM	0	1	gPM	0	2	gPM	0.385	486	gPM	0.385	493	gPM
Bacteria	Proteobacteria	Gammaproteobacteria	Pseudomonadales	Pseudomonadaceae	sf_1	9238	Bacteria;Proteobacteria;Gammaproteobacteria;Pseudomonadales;Pseudomonadaceae;sf_1;9238				Pseudomonas pseudoalcaligenes c2	'02280313080000.9238	pPM_GC	0.698	846	pPM_GC	0.6	1210	pPM_GC	0.981	4340	pPM_GC	0.388	1356	pPM_GC	0.865	3793	pPM_GC	1	7345	pPM_GC	1	8692	pPM_GC	0.943	1501	pPM_GC	0.769	2766	pPM_GC	0.981	2565	pPM_GC	0.981	5642	pPM_GC	0.962	6469	pPM_GC
Bacteria	Proteobacteria	Gammaproteobacteria	Pseudomonadales	Pseudomonadaceae	sf_1	9005	Bacteria;Proteobacteria;Gammaproteobacteria;Pseudomonadales;Pseudomonadaceae;sf_1;9005	66199	AJ278108.1	Pseudomonas sp. str. KY	Ps.straminea_subgroup Pseudomonas sp. strain KY	'02280313110000.9005	gPM_dPM_GC	0.7	2088	gPM_dPM_GC	0.7	2079	gPM_dPM_GC	0.818	3250	gPM_dPM_GC	0.444	1906	gPM_dPM_GC	1	3366	gPM_dPM_GC	1	5268	gPM_dPM_GC	1	5697	gPM_dPM_GC	0.9	1282	gPM_dPM_GC	0.8	2675	gPM_dPM_GC	0.909	2009	gPM_dPM_GC	0.818	3369	gPM_dPM_GC	0.818	4886	gPM_dPM_GC
Bacteria	Proteobacteria	Gammaproteobacteria	Pseudomonadales	Pseudomonadaceae	sf_1	9613	Bacteria;Proteobacteria;Gammaproteobacteria;Pseudomonadales;Pseudomonadaceae;sf_1;9613	8562	U01916.1	Pseudomonas flavescens str. B62	Pseudomonas flavescens	'02280313110000.9613	gPM_GC	0.909	989	gPM_GC	0.833	661	gPM_GC	0.8	630	gPM_GC	0.833	489	gPM_GC	0.909	884	gPM_GC	1	1193	gPM_GC	1	2581	gPM_GC	0.9	1796	gPM_GC	1	619	gPM_GC	1	3406	gPM_GC	1	1260	gPM_GC	1	1805	gPM_GC
[truncated: 748 more rows]
[truncated: 35 more columns]
